# Supplementary material for: Identification of key lipid metabolism-related genes in kidney fibrosis: implications for chronic kidney disease management
Source: Front Physiol. 2025 Sep 19;16:1652513. doi: 10.3389/fphys.2025.1652513 (PMC12491341; doi:10.3389/fphys.2025.1652513)
Supplement: Supplementary file 1 [file DataSheet3.csv]

DATA	GSM1592523	GSM1592524	GSM1592525	GSM1592526	GSM1592527	GSM1592528	GSM1592529	GSM1592530	GSM1592531	GSM1592532	GSM1592533	GSM1592534	GSM1592535	GSM1592536	GSM1592537	GSM1592538	GSM1592539	GSM1592540	GSM1592541	GSM1592542	GSM1592543	GSM1592544	GSM1592545
A1BG	16.25	18.35	15.05	18.25	15.65	16	9.1	19.5	12.6	7.85	18.95	14.1	15.65	16.85	13.35	21.7	19.35	14.2	13	17.5	9.25	21.25	11.9
A1CF	288.3	315.9	397.7	200.5333333	322	352.6666667	370.5333333	453.9666667	351.6333333	478.2	527	68.2	338.2	235.1333333	276.2666667	422.2333333	474.9666667	537.2	420.0666667	515.5333333	198.3	504.8	349.6666667
A26C3	10.33333333	-5.466666667	4.7	0.033333333	0.966666667	4.6	5.833333333	-0.833333333	1.866666667	-1.3	3.5	-2.333333333	17.03333333	4.3	2.066666667	6.4	7.433333333	8.166666667	-1.2	7.5	3.966666667	-1.766666667	4.866666667
A2BP1	-5.6	-3.125	-7.75	-7	-12.675	-8.075	-6.3	-18.4	-12.85	-12.125	-8.3	-11.775	-9.775	29.525	-5.825	-13.7	-9.975	-12.5	-7.725	-11.225	-13.65	-9.575	-13.15
A2LD1	508.3	497.5	434.6	1295.5	1157.6	1359.6	1565.1	898.4	854.4	1486.4	1345.6	487.4	1137.2	1189.9	1219.1	1551.5	1027.7	217.7	413	1212	1030.1	1280.1	864.6
A2M	2612.6	4239.4	2389.9	1108.6	2488.4	2100.3	3376.8	3273.1	3504.6	3215.7	2938.6	3530.5	3545.9	3193.4	3952.7	2438.7	2974.3	6503.4	3849.4	2262.4	3670.6	2561.9	5434
A2ML1	-32.1	-23.9	-26	-17.5	-17.5	-20.8	-26.2	-23.9	-23.2	-28.7	-16.9	-26.6	-24.7	-17.9	-20.2	-17.6	-6.4	-27.5	-24.2	-21.5	-24.3	-16.6	-26.6
A3GALT2	26.8	10.55	9.2	-4.2	11.65	5.65	4.95	5	19.75	22.05	2.95	18.05	11.65	13	4.2	6.75	11.55	1.95	12.55	-1.35	8.3	-0.65	8.55
A4GALT	102.9	182.1	145.2	87.3	179.4	147.5	69.2	140	220.5	148.3	271.5	52	207.7	179	172.5	181.9	190	146.8	148.8	100.8	164.8	144.5	115.3
A4GNT	19.6	18.7	10.3	28.3	-4.1	18.8	18.2	8	6.2	16	10	0.8	4.4	0.3	24.8	20.9	6.4	14.4	16.7	25.6	10.1	6.8	11.7
AAA1	-3.8	-0.5	5.76	-0.74	-3.76	0.36	3.36	-5.38	3.8	4.38	5.04	-2.42	-2.92	-7.12	-2.98	-2.88	-3.3	3.62	-0.38	4.84	0.02	2.06	0.92
AAAS	34.3	33.7	10	13.4	26.5	26.2	48	6.5	-2.4	33.1	53	24.7	17.4	35.3	42.4	43.9	7.1	29.8	37	38.2	9.7	9.1	39.5
AACS	64	54.9	55.5	58.3	69.8	107.8	73.6	89.9	54.1	67	66.5	72	92.4	40.8	83.8	89.3	64.6	43.3	86.6	81.3	55.7	84.8	104.6
AACSL	41.6	23	39.7	43.5	16.6	56.1	5.2	22.5	28.1	44.8	23.5	6.1	24.5	7.7	27.8	14.5	13.3	30	27.1	22.2	24.4	7	25.5
AADAC	12.2	-2.5	13.8	14.9	2.8	17.6	22.1	17.8	31.2	22.6	15.7	8.6	23.5	14	-3.6	0.6	17.2	-2.8	4.9	7.5	6.1	6.1	13.8
AADACL1	489.4	227.35	354.55	444.5	399.1	573.45	282.45	375.25	331.2	403.6	333.9	377.9	486.05	235.15	421.25	414.3	408.1	182.4	504.3	439.4	532.15	485.65	240.45
AADACL2	8.9	3	2	12	11.4	16.2	-1	7.9	-6.8	7.2	12.2	10.6	5.3	5.5	-0.5	3.8	8.2	13.9	6.3	-1	9.9	-5.3	8.1
AADACL3	8.9	9.9	-1.2	6.5	7.4	-2.6	4.1	3.5	-4.4	3.3	7.5	6.9	1.5	5.7	4.4	8.9	8.8	-0.4	-10.4	2.9	9.9	1.8	0.1
AADACL4	12.3	-3.7	1.5	1	-6.7	-15.1	-7.1	-2.3	-17.9	-12.6	-17.6	-3.4	-1.6	-4.4	-9.8	5.4	-15.5	12.5	-7.5	-13.5	-20	3.5	0.1
AADAT	29.925	22.925	21.475	43.2	32.575	38.7	66.2	56.5	25.625	58.3	32.525	5.725	26.925	32.55	48.175	55.775	29.975	34.925	53	28.5	29.375	32.15	31.7
AAGAB	189.9	231.2	245.4	258.9	247.8	207.8	306.1	214.6	195.4	290.4	309.3	115.2	277.2	261.5	257.5	247.9	120.3	361	265.9	246	160.2	256.8	289.6
AAK1	5.033333333	27.43333333	7.933333333	-7.2	9.5	2.233333333	22.43333333	37.06666667	11.4	62.23333333	16.53333333	3.4	27.63333333	19	15.06666667	27.9	22.26666667	32.1	14.06666667	18.76666667	8.433333333	39.86666667	20.33333333
AAMP	311.6	247.2	361	356.4	235.3	304.1	270.2	280.4	187.3	221.9	312.8	327.9	263	381.2	263	322	293.5	246.7	256.3	262.9	259.9	288.9	232.1
AANAT	-27.1	-29.2	-22.3	-29.9	-16.4	-29	-18.9	-14.6	-13.8	-24.1	-20.5	-31.3	-13.4	-16.8	-26.4	-22.8	-19.3	-27.9	-30.4	-28.7	-25.3	-24.6	-11.1
AARS	1734.3	2092.7	1542.9	847.4	2446.4	1747.6	1985.6	1849.3	2066.4	2430.8	2689	1428.1	1822.5	2100.3	2323.5	2211.7	1738.1	2473.7	2049.5	2102.8	2061.6	1791	2277
AARS2	88.9	116.5	59.8	30.9	139.5	70.3	126.4	61.9	83.2	110.7	95.2	55.5	56.6	90.9	73.1	65.4	70.2	97.4	76.4	74.2	85.2	78	131.9
AARSD1	139.8	169.9	241.9	196.1	138.8	110.6	162.8	161.9	108.5	132.9	155.8	154.8	151.2	145	122.4	180.4	162.5	133.7	114.4	157.6	113.7	123.8	101.6
AASDH	105.7	94.4	93.8	85.4	136	123.2	85.3	61.1	100	73.6	61.6	103.4	73.8	118.4	69.1	101.1	81.1	88.7	127	109.1	93.5	129.3	96.4
AASDHPPT	605.7	467.4	562.4	553.25	530.65	528.15	462.85	511	547.85	476.55	316.1	362.25	644.15	415.55	532.65	393.8	517.45	326.8	659.5	512.1	491.05	672.6	491.3
AASS	33.85	67.65	27.45	32	83.45	49.15	107.65	42.9	36.75	105.35	41.35	23.7	35.8	45.6	75.7	59.85	39.15	37.85	45.8	61.45	52	34.8	59.3
AATF	145.3	106.6	87.8	31	132.5	95	90.6	50.4	101	136.8	153.3	100.7	56.3	105.5	96	115.5	72.3	119.9	107.8	143.3	97.8	104.6	117.1
AATK	30.6	17.6	22.26666667	42.26666667	22.56666667	29.56666667	23.23333333	22.03333333	33.56666667	22.53333333	45	27.2	23.5	28.2	33.03333333	23.6	12.03333333	11.63333333	31.2	30.23333333	25.46666667	30.53333333	20.3
ABAT	308.8333333	563.5666667	128.1666667	91.06666667	781.3666667	301.9333333	652.8666667	461.0333333	461.3666667	1013.666667	551.8	74.6	259	506.2666667	763.5666667	667.5	369.6	618.6666667	431.6	434.6333333	461.1666667	286.8333333	763.9333333
ABCA1	648.1	655.2	483.4	461.5	731.5	614.4	569.3	840.7	855.9	1134.5	651.8	530.1	711.8	804.6	875.4	921	793.1	886	760.6	784.6	952.1	714.4	646.5
ABCA10	20.2	8.65	1	10.6	20.65	14.05	34.8	21.4	18.75	23.35	19.75	7.8	14.9	31.5	20.55	10.3	27.25	19.45	6.3	9.8	9.55	6.3	28.15
ABCA11	-5.7	20.1	10.4	7.1	22.9	11.3	20.9	11.8	31.6	9.5	29.3	19.5	25.6	24.5	15.1	8.3	8.8	18.6	24.4	23.5	20.8	13	27.4
ABCA12	-12.65	-15.2	-23.7	-20.45	-27.75	-26.6	-20.9	-24.05	-22.3	-18.5	-24.15	-24.35	-16.3	-22.65	-18.3	-22.1	-20.1	-21.95	-16.8	-16.25	-22.6	-18.7	-20.85
ABCA13	-20.4	-20	-23.4	-18	-14.5	-31.3	-25.4	-29.9	-32.9	-27	-21.4	6.4	-22.2	-31.7	-18.9	-29.9	-27.3	-14.9	-24	-22.2	-25.6	-22.6	11
ABCA2	4.3	1.45	-8.55	-6.7	9.9	-2.4	3.05	-8.45	-11.7	2.15	-3.65	1	-4.85	-3.45	-7.15	-1.45	-13.45	8.45	-0.2	4.9	9	-13.2	32.15
ABCA3	116.3	98.6	79.9	91.6	148.7	87.7	95.4	90.1	136.9	81.5	147.1	88.9	96.2	125.4	115.1	81.6	98.5	131.1	119.8	134.1	130	75.4	107.4
ABCA4	24.7	26	25	3.5	12.6	45.4	46.5	11.1	15.9	15.7	18.2	20.5	22.6	17	25.5	25.9	8.7	24.7	24	30.4	10.4	-0.1	94.4
ABCA5	-9.6	4	-10.63333333	-11.16666667	2.566666667	-6.333333333	4.633333333	-7.3	-12.56666667	9	-11.93333333	-13.56666667	-2.666666667	15.36666667	-1.5	2.433333333	-14.03333333	5.3	-0.266666667	-4.866666667	-7.766666667	0.866666667	4.833333333
ABCA6	44.05	37.25	63.05	31.1	23.35	39.25	34.7	67.1	35.75	53.5	45	32.8	34.65	60.85	43.75	29.65	73.4	69.2	35.3	56.1	43.05	56.65	40.85
ABCA7	4.5	8.5	5.233333333	0.066666667	14.36666667	0.5	7.7	6.9	19.2	10.16666667	6.566666667	8.633333333	9.766666667	9.766666667	8.9	6.866666667	22.6	19.46666667	1	13.8	9.466666667	6.333333333	1.266666667
ABCA8	217.8	354.6	185.9	158.15	135.6	274.7	226.55	357	247.45	247.4	234.4	225.95	210.95	243.05	246.65	171.85	351.15	181	271.7	288.15	219.9	193.95	161.6
ABCA9	28.55	34.6	14.15	11.05	20.6	24	42.55	26.6	32.3	21.8	18.95	23	17.15	23.25	28.55	16.05	40.2	33.35	18.3	18.7	16.65	23.6	30.85
ABCB1	422.25	746.9	350.1	283.5	595.15	452.15	609.15	717.6	379	689.7	476.1	222.2	412.2	395.9	576.65	582.15	552.85	598.4	664.3	647.85	597.3	644.35	488.1
ABCB10	207.9	264.4	169	248.2	209.3	259.3	245.9	195.4	195.2	185.4	112.4	155.7	190	190.8	176.5	222.3	229.2	163.5	234.9	203.8	230.2	213.4	215
ABCB11	13.1	3.2	23.4	43.3	23.9	5	8.8	28.8	19.1	13.5	19.8	16.8	28.3	18.3	21.2	8.9	7.5	17.1	7.6	-3.1	15.9	17.7	-3.6
ABCB4	28.6	8.8	26.9	7.8	4.1	24	27.1	14.3	13.3	6.6	0.6	-3.6	7.6	20.5	4.9	23.1	5.8	6.1	9.7	12.8	7.9	16.5	-7.1
ABCB5	-21.1	-26.8	-17.5	-25	-33.1	-26.2	-16.3	-25	-28.3	-23.3	-21.5	-17.6	-15.3	-33.6	-28.4	-23	-29.8	-24.7	-27.5	-30.2	-27.2	-27.7	-20.5
ABCB6	358.9	287.7	409	411.8	312.5	307.2	254.3	236.6	255.2	290.7	290.3	126.7	278	297.6	212.7	335.6	277.9	304.4	333.5	258.3	250.6	311.6	237.7
ABCB7	214.6	137.7	234	225.3	195.2	223.7	159.1	169.1	188	174	212.9	167	214.2	190.7	187.5	175.9	215.2	133.1	252.2	250.2	188.8	231.7	138.7
ABCB8	10.9	22.5	8	-4.2	-4.8	-1.3	9.1	-5.5	-12.4	1	2.2	-0.6	4.7	11.8	-0.9	-3.6	-4.9	-25.5	0.7	2.8	-10.7	-1.5	4.3
ABCB9	55.6	41.36666667	45.86666667	46.66666667	69.9	63.2	71.96666667	53.2	54.63333333	57.66666667	75.73333333	35.06666667	46.93333333	57.53333333	48.3	44.83333333	44.93333333	67.9	63.13333333	57.43333333	49.23333333	55.66666667	70.8
ABCC1	-5.8	0.3	6	9.75	-5.7	2.95	5.6	-1.75	-0.3	-6	1.25	0.25	-7	-3.35	-0.4	3.9	5.25	4.85	-5.5	7.65	0	-8.3	-6.1
ABCC10	18	23	2.8	-7.8	15.1	6.1	10.2	14.7	9.9	35.7	15.4	18.7	-4	15.5	36.7	16.5	3.2	30.8	9.6	7	16.3	6.6	23.2
ABCC11	6.5	-2.7	0.866666667	-1.233333333	-3.333333333	7.466666667	-8.933333333	-7.7	8.4	-6.633333333	-10.26666667	-1.8	-6.933333333	-8.3	-3.333333333	1.2	-1.1	-2.933333333	-5.1	-0.5	0.066666667	-5.566666667	-5.233333333
ABCC12	-19.9	3.3	-16.3	40.3	-15	-18.2	-17.3	-12.4	-21	-8.4	-17.4	-14.4	-9.1	11.6	-7.9	-20.3	-17.1	-11.7	-18.5	-19.6	-19.1	-18.1	-15.9
ABCC13	12.1	2.533333333	-0.333333333	7.666666667	2.166666667	1.6	6.2	6.966666667	11.46666667	4.3	4.133333333	7.1	2.733333333	3.466666667	7.833333333	2.9	2.933333333	1.433333333	4.433333333	2.8	-1.4	-0.966666667	-1.6
ABCC2	154.4	113.2	40.8	104.4	166.7	139.3	152.4	141.8	150.7	279.8	114.8	31.9	147.7	101.6	138.2	198.2	95.9	99	116	175.6	147	231.7	140.1
ABCC3	162.6	298.5	173.05	55.15	140.15	307.95	136.05	111.55	102.85	142.55	362.4	137.25	154.1	74.4	244.35	311.6	170.15	149.7	139.8	206.5	175.3	91.6	168.9
ABCC4	545.7	698.5	466.8	470.75	655.7	820.95	457.2	774.3	792.3	914.65	536.3	508.3	654.8	461.9	604.55	584.45	621.25	424.3	749.3	777.1	578.9	763.8	667.9
ABCC5	42.33333333	91.46666667	59.6	59.76666667	131.6666667	58.2	211.5	48.73333333	61.9	136.9333333	52.76666667	71.33333333	46.93333333	158.4	118.0666667	49	55.86666667	99.13333333	56.1	52.56666667	58.03333333	55.56666667	139.0333333
ABCC6	151.9	65.86666667	88.36666667	140.2666667	103.1833333	82.61666667	80.3	95.65	108.1333333	147.1333333	145.3	59.4	97.46666667	58.58333333	75.46666667	134.2833333	83.31666667	67.88333333	89.58333333	131.3833333	103.8833333	142.4333333	72.18333333
ABCC6P1	57.6	81.9	47.8	75.3	144.8	53.3	91.3	71.8	87.5	165.6	74.8	37.2	37.5	58.2	67.1	64.6	49.1	79.8	58.7	66.8	46.7	111.7	70.7
ABCC6P2	259.6	105.4	243.1	423.4	157.6	135.8	105.5	148.3	211.6	184.9	190.3	113.5	220.5	62.3	130.8	186.4	171	98.5	194.7	218.8	203.1	277.1	98.8
ABCC8	-23.9	-11.1	-30	-9.1	-24.7	-20.8	-20.7	-29.2	-13.4	-16.4	-13.6	-29.4	-30.1	-15.6	-18.6	2.4	-24	-9.4	-9.5	-13.2	-12.8	-25.9	-14.7
ABCC9	21.9	26.56666667	32.96666667	21.5	9	11.56666667	17.63333333	24.33333333	16.16666667	12.4	18.83333333	33.13333333	39.2	43.6	29.93333333	18.4	12.2	24.9	26.83333333	21.76666667	16.9	25.86666667	30.53333333
ABCD1	4.4	-11.4	-23.4	-19.9	-4.2	-21.7	-5.1	-5.3	-11.4	-5.7	-7	-3.9	-5.9	-8.1	2.4	-9.9	-11.3	11.3	1	-17.8	-1.6	-16	15.2
ABCD2	-7.2	-6.3	-8.3	3.1	-3.05	-7.9	-6.6	-1.95	0.6	-2.9	-3.3	-8.5	-9.65	-13.1	-8.95	-1.9	3	-8.55	-11.6	-6.75	-5.25	-1.05	-7.95
ABCD3	316	295	254.7	301.6	263.2	339.5	243.3	319.4	405.9	321.2	202.9	174.4	256.2	231.4	381.1	376.7	372.2	260.4	350.4	310.4	388.3	333.8	292.3
ABCD4	0.825	-4.725	4.575	-2.075	1.775	-1.875	-2.675	4.35	1.075	-0.475	-0.525	-6.075	-3.375	3.025	-0.425	-0.075	-0.8	-0.825	-3.875	-0.4	-5.4	1.75	-1.65
ABCE1	247.35	282.35	303.25	317.65	221	221.35	207.85	324.6	240.8	178.45	181.55	246.1	255.65	187.15	205.7	234.5	280.7	245.6	297.5	229.2	283.4	278.75	246.55
ABCF1	393.5	556.2	267.4	152.2	606.05	314.45	570.4	402.1	534.2	613.25	635.9	311.65	326.25	660.1	506.3	521.85	377.4	609.45	376.9	508.9	504.2	474.95	563.65
ABCF2	10.4	18.96666667	8.8	10.63333333	9.866666667	7.166666667	2.5	6.366666667	-0.266666667	21.16666667	7.2	9	-8.466666667	5.8	12.3	10.26666667	-0.966666667	19.76666667	3.9	-5.666666667	9	0.6	9.8
ABCF3	15.9	3.7	-5.8	-12.7	14	8.5	8.6	2.4	-9.9	10.9	23.6	12	0.4	21.3	17.5	8.3	-9.5	22.5	25.9	18.4	-0.1	1.8	27.6
ABCG1	59.1	37.33333333	39.6	52.05	34.4	59.15	41.88333333	44.73333333	46	57.1	41.33333333	84.58333333	43.48333333	43.45	45.68333333	48.33333333	50.85	48.3	43.71666667	64.1	65.18333333	50.4	59.03333333
ABCG2	8.8	-17.7	-14.2	24.1	-7.9	13.4	-0.1	-2.7	-11.3	-12.8	-11.4	-0.2	-18	-2.6	-1.5	-3.9	-5.5	2.8	12.1	4.1	8.6	-2.2	1.8
ABCG4	17.5	34.7	37.3	33.9	32.6	14.5	29.1	27.3	34.7	29.2	38.4	29	60.5	31	16.6	26.2	37.5	24.4	8.7	34.1	26.8	35.7	34.6
ABCG5	8.6	-1.9	11.5	23.7	15.6	19.8	18.2	0.5	1.4	19.4	13	-8.4	14.7	19.7	7.2	16.2	9.5	11.4	10.4	15.1	4.3	16.8	6.6
ABCG8	17.6	9.9	31.2	10.8	1.1	21.3	1.6	14.9	16	4.4	4.7	22.1	13.6	-1.3	8.5	10.4	4.3	12.6	5.7	6.3	6.5	61.7	32.5
ABHD1	27.7	14.4	4.8	16.3	36.5	14.6	13.5	3.1	11.2	7.2	-10	2.3	-4.9	33.2	18.5	13.6	1.6	16.7	22	19.5	7.5	11.6	26.1
ABHD10	515.9	369.8	517	702.9	438.1	590.4	489.6	489.6	502.6	554.2	627	427.4	502.4	341.1	402.2	776.5	552.8	371	513.5	625.3	447.7	626.7	410.5
ABHD11	15.93333333	-1.166666667	-2.833333333	5.7	8.933333333	2.9	11.1	-2.533333333	-3.966666667	3.966666667	-3.566666667	1.133333333	-2.866666667	-1.533333333	9.233333333	0.9	-8.2	8	5.9	-3.8	6.2	2.233333333	10.13333333
ABHD12	130.3666667	67.16666667	142.1333333	133.5333333	93.86666667	120.2333333	142.8	113.7333333	113.5	74.43333333	139.7666667	176.9333333	95.06666667	79.93333333	64.53333333	79.23333333	78.13333333	89.96666667	149.0666667	124.1	112.7	115.8333333	76.43333333
ABHD12B	10.73333333	6.5	17.26666667	12.1	16.5	8.666666667	10.43333333	4.8	6	5.566666667	3.933333333	0.6	4.4	2.366666667	3.866666667	3.1	-2.566666667	9.866666667	3.4	12.66666667	7.266666667	7.666666667	3.066666667
ABHD13	13.55	20.4	13.95	31.7	14.3	10.85	16.25	27.35	21.05	23.8	19.1	13.45	24.25	18.05	21.9	22.25	21.1	9.2	11.25	10.6	14.1	18.85	12.5
ABHD14A	598	253.4	515	388.7	291.4	589.3	276.3	302	243.7	250	1212.7	304.1	508.1	168.2	217	643.1	796.2	247.6	388.4	550.4	406.3	294.9	366.6
ABHD14B	166.9	151.6	148.3	136.4	190.2	163.4	239.5	211.1	265	286.3	340.2	149.8	170.2	181.1	191	269.6	169.1	237.5	171.8	243.1	173.4	228.2	191.6
ABHD15	177.6	124.6	152.1	211.3	231.8	150.1	210.4	176.5	205.2	218.4	161.6	165	133.5	160.3	267.7	230.1	120.3	219.7	241.2	196.4	222.9	169.7	194.5
ABHD2	7.3	5.2	18.9	25.7	14.26666667	23.8	7.533333333	9.433333333	5.433333333	10.93333333	18.3	6.9	12.56666667	15.93333333	10.36666667	21.4	19.56666667	12.5	10.26666667	15.83333333	14.46666667	8.233333333	20.23333333
ABHD3	110.1	65.6	77.3	81.5	87.5	77.5	96.1	53.4	17.4	87.2	9.9	77.3	72.1	52.6	97.6	100.7	40.8	86.3	105.7	59.7	76.5	70.8	90.9
ABHD4	42.3	22.3	31.2	13.7	32.7	42.7	44.4	48.4	37.6	49.9	39.3	50.1	39	24.8	26	41.3	24.2	49	32.8	32.6	41.6	22.3	54.6
ABHD5	166.8	76.8	161.1	249.3	145.2	166.1	97.9	103.4	172.3	135.6	115	97	116.2	101.9	157.7	123.1	133.3	108.6	205.1	143.7	152.7	176.9	95.4
ABHD6	641.2	500.2	588.5	575.7	1183	785.4	565	548.5	613.9	870.2	745.5	335.6	657.5	552.2	727.5	792.8	596	616.5	484.1	756	509.2	647.8	639.5
ABHD7	49	29.5	57.9	50.8	17.1	54	38.4	51.5	28.4	33.8	13.8	39.4	25.3	29.7	24.9	21.3	12.7	19.8	34.2	26.6	26.6	21.1	17
ABHD8	262.2	240.2	281.1	257.1	250.2	310.4	272.6	309.8	396.3	280.3	384.5	290.2	252.7	308.3	275	283.1	264	254.9	231.7	280.5	316.6	236.7	245.3
ABHD9	1.8	-1.4	2.9	-1.1	3.6	8.7	-0.7	-11.6	-13.4	-8.6	19.1	19.2	7.1	-0.1	-7.9	1.1	-10.4	11.1	8.7	2.1	19.9	15.4	19.4
ABI1	134.5	128.35	129.9	123.7	111.2	121.55	100.8	146.6	157.2	98.9	91.5	136.2	114.05	105.75	138.95	71.9	144.8	103.55	131.25	116.4	142.85	129.7	114.55
ABI2	102.25	64.15	88.75	139.25	63.725	87.65	51.875	67.5	69.55	57	65.825	55.65	75.7	48.375	51.9	75.3	52.95	53.275	75.8	77.475	68.525	87.825	55.55
ABI3	21	29.6	22.8	0.9	12.6	13.6	8.2	16.8	13.9	24.5	17.5	118.8	15.9	11.9	42.2	22.3	14.3	39.8	22.5	22.6	36.5	-1.6	24.6
ABI3BP	123.9	287.9	124.1	59.7	166	56.6	81.8	222.2	74.7	93.6	102.9	116.4	41.5	286.4	165.8	90.7	349.9	153.9	168	117.4	173	64.2	95.2
ABL1	130.5	137.5	97.43333333	36.33333333	143.2333333	157.8333333	131.9666667	119.9333333	168.3	126	178.7666667	102.1	120.5333333	154.7666667	147.8333333	110.6666667	144.7333333	153.7666667	122.9	147.6333333	129.8	123.8	146.3666667
ABL2	-2.866666667	-8.7	2.433333333	0.866666667	10.13333333	-0.9	0.266666667	6.1	1.033333333	-2.866666667	0.3	1.2	-1.266666667	-1.066666667	0.433333333	-2.96E-16	-4.1	3.933333333	7	-2.233333333	-0.266666667	2.266666667	5.8
ABLIM1	343.85	354.225	255.825	208.425	329.275	395.9	373.6	268.075	303.2	417.85	322.3	335.4	334.475	321.15	386.775	424.2	235.425	456.15	404.125	326.7	357.9	271.325	419.875
ABLIM2	46.2	122	13.6	83.2	76.9	6.3	46.1	22.2	30.1	16	31.1	40.4	17.1	526	72.1	53.1	15.6	62.9	26	46.9	52.4	35.5	30
ABLIM3	50	56.8	16	20.8	77.7	22.7	41.1	68.2	45.3	70.5	89.3	17	6.5	87.1	68.8	74.2	83.9	205.4	61.1	44.2	50.8	28.5	64.9
ABO	-24.6	-21.6	-23.4	-26.9	-16.2	-31.5	-12.8	-24	-28.3	-24.4	-21.9	-25.7	-28.1	-26	-24.4	-24.7	-24.7	-20.3	-25.8	-27	-20.1	-24	-26.8
ABP1	2100.3	854.4	1091.8	1111	269.1	722	2762.1	2041.4	2629.8	1214.8	1515.5	1476.2	2253.9	1761.5	2478.7	3310.2	1040.1	2085.8	3925.6	4480.3	1559.8	3229.6	1748.7
ABR	78.53333333	295.2333333	68.03333333	38.9	307.4333333	106.8	317.4333333	172.6666667	159.8666667	519.3	224.4333333	122.3	95.53333333	300.4666667	285.1666667	220.4333333	105.8333333	224.2333333	136.1666667	205.1	236.6	115.5333333	105.7666667
ABRA	-24.3	30.3	-25.6	-3	-24.3	-15.1	-20.7	-9.1	-17.5	-15.6	-21	-14.5	-4.8	104.7	4.5	-26.8	-19.9	-20	-21.7	-22.3	-24.9	-19.9	-24.3
ABT1	95.1	40.1	66.5	78.3	60.1	65.8	35.7	73.2	86.8	43.4	32.5	67.5	46.2	44.9	61.8	40.9	62.4	61.6	52.9	58	40.7	66.9	74.8
ABTB1	65.8	58.65	69.7	79.65	90.35	87.7	75.1	65.1	60.35	88.3	84.85	79.7	75.15	98.25	67.8	55.95	110.3	75.4	58.85	80.5	46.5	66.4	57.6
ABTB2	40.6	35.4	45.1	22.7	75.1	9	92.4	43.1	28.5	92	52.7	53.1	45.4	70.3	57.1	82.2	20.3	52.2	37.7	41.2	58.7	24	47.3
ACAA1	1668.2	1051.4	1071.7	1239.9	1549.4	1345.6	1662	1450.6	1025.8	1300.2	1370.2	635.8	1058.1	821.2	1171.4	2022.2	1247.1	1081.5	1123.6	1457.9	1050.1	1281	1558.4
ACAA2	2931.6	2790.3	1985.6	1920.6	3193.4	3115	2185.6	2117.4	1863.2	3296	2338.2	920.6	1857.9	2084.3	2722.6	2942	2318.4	3106.1	2884.9	2793.5	1937.2	2106.5	3045.8
ACACA	86	112.1333333	70.26666667	49.13333333	109.6333333	95.6	117.6333333	89.13333333	116.5666667	127.0333333	109.5666667	114.6333333	84.13333333	121.1333333	128.5	114.3666667	103.0666667	119.4	106.4666667	85.2	114.9666667	101.9	141.2666667
ACACB	82.5	220.4	82.3	63.3	415.6	99.9	572.8	210.7	159.1	357.5	208.8	162.9	95.3	464.9	370.3	211.9	138.8	274.4	121.3	194.5	241.6	95.9	380.7
ACAD10	230.5	358.1	110.7	47.7	511.8	204.4	414.2	160.1	331.1	404.6	359.2	120.2	161.6	250.6	437	261.7	177.8	449	252	311.2	271.5	194.9	386.8
ACAD11	1688	1489.1	1144.8	1230.2	1525.8	1979.5	2491.1	1670.8	1649.2	1898	2092.7	699.1	1880.4	1495.7	1333.8	1849.3	1672.1	1706.6	2039.4	1820.8	1492.3	2016.6	2169.4
ACAD8	455.05	518.95	353.6	359.8	649	557.6	669.55	535.5	522.95	721.3	495.35	345.9	491.9	459.9	603.1	464.6	464	651.6	410.25	449.2	422.2	470.4	510.5
ACAD9	147.2	187.6	150.2	96.8	224.4	176.9	220.2	215.8	135.4	197.7	204.7	124.8	106.7	163.9	271.6	182.6	222.7	198.1	165.8	193.4	174.4	191.8	179.9
ACADL	124.2	266.6	73.6	78.4	370.5	176.1	325.9	142	153.1	339.7	199.5	70	168.3	226.4	293.3	242.7	122	200	122.6	161.9	152.5	119.9	365.5
ACADM	1786.25	2531.65	1297.7	1442.85	4558.9	3186.2	4002.2	2210.05	1917.4	5518.4	2992.95	1393.85	2875.25	3126.15	3999.5	3268.25	2836.55	2439.25	3308.45	2408.85	1763.5	2022.05	5233.5
ACADS	101.8	44.7	44.4	103	83.2	71.7	116.5	38.6	50.8	108.2	150.6	39.9	21.9	55.6	71.4	119.3	45.6	64.2	84.9	110.5	48.8	43.3	93.3
ACADSB	54.8	83.9	18.6	69.9	156.4	90.8	196.4	111	100.4	227.3	53.4	40	72.3	80.1	112.2	157.2	74.4	56.1	110.2	83	75.7	91.3	142.9
ACADVL	915.1333333	1583.033333	717.1	560.1666667	1702.066667	867.3333333	1970.5	999.7	1061.966667	1885.433333	1359.9	631.0666667	802.3666667	1961.7	1930.033333	1134.033333	1005.766667	1652.3	1097.733333	1117.833333	1025.066667	748.4333333	2056.5
ACAN	-22.5	-33.8	-26.9	-22.2	-21.7	-27.5	-31.5	-19.6	-22.6	-22.5	-27.5	-28.6	-22.8	-21.2	-32.2	-26.1	-20.1	-28.7	-28.6	-12.3	-24.1	-25.8	-22.2
ACAP1	18.6	38	-5.8	10.1	-6.1	-15.6	-17.8	-1.6	-13.4	-16.3	-17.5	100.7	-17	10.3	10.4	-2.3	-9.9	68.5	8.1	-8.8	20.9	-16.8	-9.9
ACAP2	62.3	94.6	54.3	82.2	55.2	38.1	72.1	102	61.9	69	33.9	105.6	84.5	48.6	72.5	59.9	92.9	52.6	80.8	58.5	73.6	82.2	71
ACAP3	-18.8	-24.2	-31.2	-27.6	-21.3	-28.4	-33	-27.3	-21.3	-34.2	-24.4	-31.9	-26.6	-24	-36.1	-26.5	-26.7	-30	-29.9	-26.3	-28.8	-25.2	-29.2
ACAT1	4984.6	6781.1	3654.6	3479.3	8678.7	6192.5	7474.1	5310.8	4503.6	7099.6	5395.5	2982.3	5626	6675.4	8938.9	5434	5127.5	5597.1	6208	5529.6	3664.1	4906	9382
ACAT2	203.6	203.15	218.45	268.4	168.6	218.9	203.9	193.25	119.5	144.45	152.5	237.7	197.95	112.65	186.95	199.75	173.35	157.05	236.75	197.25	167.8	217.4	168.4
ACBD3	348.3	510.6	383.6	306.3	505.7	463.1	382.1	460.9	416.8	431.1	359	341	401.6	493.3	498.7	425.2	470.9	447.7	575.5	357.8	496.2	473.9	498.7
ACBD4	53.4	37.1	70.3	48.1	51.5	87.2	30.4	36.3	32.1	54.4	49.5	32.2	20.8	35.9	42	51	45.2	62.8	29.1	59.7	52.8	27.4	58.2
ACBD5	24.03333333	4.333333333	5.1	21.83333333	16.46666667	19.36666667	9.5	22.1	13.56666667	12.23333333	-6.7	1.466666667	14.8	17.43333333	17.86666667	36.26666667	1.266666667	16.56666667	19.56666667	5.766666667	16.96666667	5.733333333	35.36666667
ACBD6	69.1	60.2	65	92.2	52.2	49.1	56.3	60.1	35.4	98.3	70.3	54.9	47.4	73.5	75.4	97.7	65.3	46.4	58.8	82.5	51.2	55.3	34.1
ACBD7	-0.8	1.3	-8.9	-11.05	-8.95	-3.85	-10.25	-6.8	-3.95	-3.5	-1.9	-10.75	-1.15	-2	-11.9	0.15	1.95	-1.95	-5.6	-2	1.85	-5.55	-9.65
ACCN1	0.45	-1.9	2.35	5.05	2.1	0.7	10.65	0.1	-1.95	3.7	-8.55	6.2	2.65	-5.45	4.35	-2	0.7	4.05	4.3	3	1.1	-3.4	5.05
ACCN2	-16.05	-6.25	2.15	-10.9	-18.75	-4.9	-24.4	-21.7	-11.95	-11.25	-11.2	-7.85	-20.15	-9.8	9.3	-13.85	-10.15	-15	7.5	-16.9	-16.6	-11.6	5.5
ACCN3	-6	-5.2	-0.5	-8.55	-0.4	-11.75	1.4	-5.25	-4.65	0.3	-6.6	-15.35	-4.4	-1.75	-16	-5.7	-3.1	1.25	-3	0.4	4.15	-6.75	6.95
ACCN4	-11.56666667	-10.83333333	-9.4	-12.86666667	-11.76666667	-10.86666667	-15.36666667	-12.03333333	-12.53333333	-6.566666667	-16.1	-11.53333333	-12.7	-7.533333333	-9.033333333	-14.46666667	-8.6	-12.46666667	-9.7	-10.4	-14.9	-10.83333333	-12.83333333
ACCN5	-4.6	6.1	5.8	1	1.7	7.7	-8.3	16.7	12.8	8.8	6	-5.6	8.4	5.7	2.1	-1.2	5.9	14.8	-6.9	-3	-2	-2.4	11.1
ACCS	141.6	369.7	165.1	285.7	578.9	197.7	703.9	310	279.2	384.5	235	132.8	139.8	285.5	374.4	329	251.6	401.8	150.4	179.6	191.5	139.2	289
ACCSL	-2.8	-8.7	-4.8	-4.05	-2.15	-11.2	-10.35	-11.9	-12.2	-10.95	-12.25	-7.85	-4.55	-18.05	-14.2	-8.3	-17.8	-13	-5.9	-12.15	-6.65	-11.45	-7.5
ACD	98.7	80.6	100.5	102.9	100.7	102.8	88.5	115	96	92.9	118.8	114.5	89.2	75.9	91.2	93.1	97.6	107.2	102.2	133	105.3	108.1	109.6
ACE	4.766666667	5.7	-0.7	5.666666667	2.1	5.433333333	-8.533333333	3.433333333	-10.93333333	-4.066666667	-0.2	-6.133333333	-0.233333333	-4.8	1.066666667	-0.5	-1.833333333	-5.166666667	-5.366666667	-3.9	-1.566666667	0.533333333	-2.266666667
ACE2	722	848.4	421.6	517.5	949.2	1034.4	1134	830	921.9	1305.5	1082.1	374.1	936.1	534.6	1044.8	1043.2	715.9	714.4	859.2	1320.7	777.8	754.2	617
ACER1	-5.15	-11.25	-13.45	-7.85	-12.25	0.8	-0.7	-10.25	-10.15	-11.15	-9.35	-17.4	-10.65	-1.45	-19.2	-7.75	-1.45	-2.15	-8.85	-6.8	-15.25	-11	-11.55
ACER2	43	37.25	48.25	58.9	19.85	47	12.05	31.15	48.75	7	16.35	32.65	32.25	20.85	10	28.7	47.1	22.35	25.95	40.8	45.85	35.75	23.65
ACER3	29.9	32.8	30	18.6	5.5	26.2	17.8	23.3	16.4	29.6	37.8	11.1	18.6	7.5	49.4	16.3	17.5	26.5	37	23.6	19.6	9.9	19.2
ACHE	9.566666667	18.1	7.2	16.4	1.566666667	12.06666667	10.96666667	12.26666667	11.8	7	10.26666667	10.73333333	11.7	49.93333333	20.76666667	1.4	2.533333333	6.966666667	-1.5	6.066666667	18.16666667	16.06666667	8.1
ACIN1	95.3	177.2	42.3	9.7	196.8	77.8	199.8	48	86.5	190.5	157.3	104.5	64.3	147.6	147.3	102.6	42.6	221.2	84.3	90.7	112.1	68.9	191.4
ACLY	834.05	1390.85	881.95	756.2	1183.7	744	830.95	1116.8	980.5	1174.85	1398.7	560.35	870.4	711.85	1355.1	923.35	1174.25	1249.15	907.35	1156.75	974.35	1016.3	1206.1
ACMSD	2680.8	1466.8	2058.1	1982.4	2520.4	2264.3	2074.6	1892.5	1391.6	2647.6	2064.9	926.7	1726.3	1383.4	2410.9	2238.9	1649.2	1721.4	2851.7	1995.5	1573.9	1964.6	1940.8
ACN9	655.85	311.95	607.1	769.15	346.95	583.25	271.1	469.1	591.6	386.75	407.05	534.45	463.2	347.1	337.35	511.8	556.85	280.95	549.75	490.05	466.65	588.1	385.7
ACO1	4165	4863.8	3767.5	3093.4	6535.7	4313.4	5042.1	4420.8	5169.1	6225.1	5204.8	2302.3	4736.5	4066.5	6117.6	4420.8	5214.8	4928.3	5468.8	4955.1	4603	5367.7	4770.7
ACO2	989.4	1174.8	589.7	495.9	1609.4	864.6	1306.4	714.2	884	1626.5	1293.9	573	756.6	1053.2	1220.9	1370.2	514.5	1061.6	1134	1149.4	874.6	959.3	1691.2
ACOT1	239.95	112.4	153.8	335.05	106.1	101.85	125.3	92.4	113.75	205	139.15	104.15	139.65	68.7	73.45	290.45	72.05	106.1	122.7	273.25	148	160.3	127.65
ACOT11	295.2	191.65	255.45	326.75	308.7	408.65	522.5	325.75	230.55	365.25	473.1	225.85	274.3	175.15	305.25	265.5	338.35	267.95	310.75	307.05	310.25	264.6	430.2
ACOT12	6.7	2.7	-1.2	10.8	7.9	0	29.8	8.6	-0.2	1	-2.2	-17.8	-4.1	-7.3	1.4	30.9	-13.7	14.6	25.5	19.9	15.4	26.4	7.3
ACOT2	89	31.85	84.1	104.85	48.65	53.15	69.35	72.2	108.35	132.45	195.3	48.95	120.6	79.2	86	134.45	105.55	40.05	56.55	79.75	43	68.9	47.85
ACOT4	687.8	373.7	628.4	811.6	497.6	900.1	419.6	725.8	576.8	374.7	900.8	383.7	607.1	401.3	414.9	806.1	594.8	308.1	493.5	807.9	497.9	745.2	424.2
ACOT6	31.2	46.3	36.7	68.4	42.6	81.5	41.4	45.1	32.4	36.2	77.5	24.9	50.6	22.2	31.9	53.8	40.3	32.8	31.6	54.8	23	43.8	38.2
ACOT7	243.0142857	284.0142857	179.1571429	241.7428571	448.3142857	263.9714286	241.6285714	273.4571429	260.7857143	317.3857143	326.8428571	109	285.4857143	251.3857143	293.1285714	381.4571429	246.5857143	218.5428571	193.6571429	272.0714286	209.3428571	312.4857143	233.0714286
ACOT8	56.9	37.3	23.1	67.4	36.5	45.6	17.4	24.7	13	45	39.7	69.4	68.4	19.2	4.5	54.6	9.9	26.5	37.6	30.4	27.5	40.2	38.2
ACOT9	133.9	121.15	176.3	193.95	90.45	88.05	73.35	103.2	105.15	75	95.8	124.2	114.25	111.15	107.95	98.45	136.7	103.95	95.3	112.55	104.5	115.75	87.95
ACOX1	156.3666667	129.5	95.03333333	144.8333333	148.6666667	162.5666667	137.4	158.6666667	174.6666667	199.7333333	115.2666667	66.03333333	185.0666667	110.6666667	153.9	179	151.8333333	116.2666667	195.6333333	150.2	182.3	187.2333333	168.1
ACOX2	2107.9	2070.8	1376.8	1591.9	2934.8	2063.4	2817.9	1942.3	2109.7	3545.9	2400.9	869.1	2277	1820.8	1961.6	2379.8	1801.5	1666.7	2195.5	2330.7	2002.6	2552.9	2018.2
ACOX3	111.3	88.6	136.7	107.3	112.9	90.8	71.5	82.6	96	76.3	84.2	88.3	105.8	62.3	55.6	106.5	93.1	56	90.5	126.8	119.5	130.9	109.2
ACOXL	-6.2	-4.9	-3.1	-9.3	-7	-9.5	10.2	-2.5	-10.6	-18.7	-9.2	-9.5	-18.9	-4.8	-12.5	-20.7	-8.5	-16.2	-11.4	-4.7	-6.2	-1.3	-13.1
ACP1	904.45	599.25	705.85	1065.15	841.95	778.9	713	707.35	735.7	839.8	469.05	787.35	913.05	587.4	767.4	707.1	610.45	546.9	820.85	678.6	746.25	815.3	789.4
ACP2	238.7	121.5	176.2	173.9	186.1	238.3	237.7	200.9	222.2	158.3	201.1	134.5	118.4	165.8	228.8	233	210.2	276.7	162.8	236.2	283.1	233	221.9
ACP5	208.3	145.7	142.9	223.6	225.9	183.6	146.6	279.8	157.6	314	318.6	78.7	244.4	133	124.9	412.7	204.5	104.3	171.2	281.9	174.2	341.7	84.6
ACP6	43.1	56.3	42.1	123.9	122.4	122.7	106.5	79.9	26.8	153.5	37	49.3	106.3	57.3	129.9	133	114.8	100.6	125.5	165.6	124.3	184.1	49.1
ACPL2	105	123.1	120.55	129.85	112	126.7	85.4	143.7	111.25	116.95	102.45	79.25	116.5	77.2	103.9	100.9	102.45	118.9	149	70.6	93.15	113.5	98.5
ACPP	132.8	262.8	152.4	231.9	180.9	667.5	366.6	206	262.8	297.9	255.2	122.9	211.1	93.3	378.8	317.9	266.7	758.7	330.9	519.8	428.6	290.8	383.6
ACPT	3.9	5.95	2.5	11.7	8.1	13.5	6.75	0.45	29.35	16.05	17.55	3.95	9.4	12.9	7.5	15.6	24.05	0.7	5.45	2.8	4.75	10.8	5.65
ACR	-14.6	-14.6	-3.5	-16.7	-11.1	1.2	-15.2	-13.2	-16.7	-13.4	-16.9	-19.5	-17.3	-14	-15.3	-18	-25.3	-5.4	-7.1	-14	-6.4	-8.9	-20.1
ACRBP	-7.1	-13.8	3.8	5.5	-5.7	-11.7	11.9	-7	-13.5	-9.1	0	-3.9	-14.4	-2.8	-2.5	-1.8	-5.4	10.5	0.4	-1.2	10	-3.5	-7.1
ACRC	-2.7	18.5	-3.6	5.9	-5.7	9.6	-17.7	-17.2	-21.9	-9.2	-12.4	-14.8	-9	-4	-5.9	-19	-15	3.3	2.2	2.9	1	-0.7	-0.6
ACRV1	-14.6	-15.55	-17.3	-9.2	-11.25	-9	-14	-17.5	-17.15	-15.15	-17.4	-19	-18.05	-12.1	-15.9	-17.6	-16.85	-5.75	-14.2	-15.4	-12.75	-11.25	-9.7
ACSBG1	28.6	0.7	-3.5	29	6.3	14.9	17.4	7	22.2	13.3	15.8	18.4	16.9	17.6	18.5	5	3.8	23.7	10.2	1.4	21.7	17.3	19.8
ACSBG2	24.6	24.6	29.1	11	38.5	38.5	15.1	19.3	13.7	21.1	80.4	13.8	31.8	29.2	34.2	41.2	37.4	24.7	44	44.3	23.8	12.5	32.1
ACSF2	992.9	1146.1	444.7	535.9	1982.4	869.5	1983.7	784.2	1024.2	2185.6	1786.6	346.1	894.8	869.1	1558.4	1410.8	710.6	1457.9	958.1	1196	912.9	906.6	1445.4
ACSF3	20.8	20.7	14.6	18.6	24.9	16.5	12	30.4	27.7	25	12.7	13.3	15.5	5.3	11.9	13.7	15.2	15	5.1	11.8	24.8	28	24.5
ACSL1	2174.3	2130.7	1528.1	1507.8	2821.6	1987.4	2697	2240.5	2593.5	3053.3	1738.1	1774.7	2408.4	2476.4	2739	1905	1888.9	2340.4	3041.3	2018.2	2461.7	2203.3	3418
ACSL3	172.7	222.4333333	167.1333333	98.73333333	233.2333333	195.3	272.6	249.6333333	206	245.4	137.2666667	190.6	212.1	196.7	262.8	233.9	200.3666667	223.1	258	185.7	176.2666667	199.3666667	286.3
ACSL4	237.05	401.05	249.025	284.65	264.3	338.975	387.075	434.575	360	350.325	223.85	253.925	285.3	187.625	552.4	220.675	248.725	658.875	540.675	223.175	430.95	269.35	325.8
ACSL5	23.58	39.5	25.98	19.02	17.32	11.96	11.98	26.08	13.4	7.64	19.34	55.58	16.98	26.9	32.66	14	19.52	41.86	24.72	12.44	31.94	14.58	16.24
ACSL6	-11.625	-5.325	4.025	-6.35	-11.175	-9.75	-3.325	-8.625	-9	-1.225	-5.525	-1.35	-1.925	-6.375	-7.2	-8.225	-7.125	-6.65	-6.675	-6.8	-3.85	-8.825	-8.725
ACSM1	-19.9	-14.2	-15.5	-13.2	-15.2	-19.8	-28.5	-11.7	-15.8	-24.5	-17.5	-13.1	-10.3	-25.9	-19	-27.7	-18.1	-15.2	-24	-24.4	-24.4	-21.6	-24.3
ACSM2A	1076.5	1406.1	287.3	278.8	2246	730.9	3015.2	1126.6	1203.1	2053.1	1168.8	262.8	824.6	1621.3	2508.2	1313.1	658.3	1429.1	1452.6	1362.9	1212	923.6	1627.5
ACSM2B	1707.766667	1645.866667	826.5666667	1088.966667	2745.966667	1235.633333	2416.466667	1591.133333	1789.766667	2612.266667	926.6666667	376.1333333	1951.933333	1554.166667	2768.633333	2174.766667	932.3	1610	2246.333333	1744.6	1394.366667	1886.966667	2193.433333
ACSM3	299.3333333	386.8333333	151.7	174.1666667	455.2333333	231.8666667	424.3333333	448.5666667	143.2333333	724.3666667	211.6666667	119.5666667	226.3333333	309.6333333	693.8	273.8333333	261.0333333	526.7666667	626.9	321.5	239.8666667	193.3	455.3
ACSM4	-17	-8.5	-2.9	2.7	-2.1	-7.9	2.4	17.1	-3.7	-6.7	-12.2	8.9	-4.5	-3.3	-14	-1.7	6.8	-1	-13.8	-10.9	-16.6	2.9	-4.4
ACSM5	50.83333333	22.26666667	35.3	24.2	73.83333333	57.76666667	124.8333333	82.03333333	45.83333333	133.3666667	88.5	13.2	29.9	40.36666667	55.63333333	82.43333333	44.43333333	69.13333333	73.36666667	62.86666667	52.03333333	46.1	77.33333333
ACSS1	310.5	266.3	362.5	253.5	398.4	382.1	600.7	307.1	239.3	410.3	288.6	544.5	300.6	339.8	221.4	441.8	303.5	261	219.8	381.6	278.3	307.7	345
ACSS2	780.74	1000.72	774	835.34	1262.2	1041.28	1116.58	1081.12	820.12	1387.54	1352.9	563.86	972.56	1112.56	1220.38	1110.58	1001.1	803.18	1013.02	1137.98	934.26	1071.12	1107.9
ACSS3	49.1	48.3	28.3	20.4	67.6	27.4	57.7	46.4	28.6	88.6	29.2	24.4	35.1	55.4	65.3	98.8	17.6	68.9	95.6	60.1	57	60.9	63.3
ACTA1	220.9	18949.5	-18.3	13020.5	-10.3	8.5	138.8	-11.5	-21.4	-19.6	-25.1	6.2	-19.8	17193	19463.6	-4.5	-25.2	3184.8	446.1	5013.7	-12.5	154.8	-30.1
ACTA2	2567.4	6027.1	4543.1	3459	3253.4	4464.7	4888.5	7225.6	3372.5	2500.1	6567	4720.5	6062.8	3515.3	5332.7	3658.9	5972.2	6273.7	4955.1	4266.4	4434.5	3215.7	4043.4
ACTB	5341.7	6565.2	4772.233333	3778.966667	4714.5	4255.733333	5421.8	4871.466667	4214.766667	3720.1	4650.633333	8259.4	4913.233333	2839.9	4501.4	5490.933333	3840.566667	6703.3	5532.233333	3660.466667	5975.8	4282.766667	5770.933333
ACTBL2	-7.4	-1	8.7	-3.5	2.9	-6.4	-1	-4	2.8	-6	-4.6	9	24.3	3.8	-4.3	9.8	4.8	0.9	3.6	8.2	3.6	20.4	7.3
ACTC1	83.2	723.25	-0.85	943.25	2.35	-0.25	11.75	12.3	-1.4	-1.6	10.5	8.85	8.95	1849.6	881.2	8.2	-4.45	92.9	63.25	15.5	-5.65	14.05	-1.65
ACTG1	6065.2	7149.15	5806.1	5780.3	6476	5479.8	5525.75	5902.9	5679.25	4666.9	5637	5833.6	5462.05	4809.65	6332.3	5217.3	4803.6	6489.75	5827.6	5416.05	5899.4	5770.6	6239.2
ACTG2	64.5	131	116.1	23.9	-3.4	287.5	-19.9	481.5	450.9	-16.9	82.3	191.5	-5.4	69.3	109.1	132.5	300.7	126.9	31.5	310.6	-10.2	0.3	-3.8
ACTL6A	386.65	305.45	447.4	517.7	304.35	394	272.65	320.6	304.6	262.95	221.05	513.25	424.2	233.35	283.3	329.4	317.45	263.6	345.15	270.25	307.4	332.1	337.55
ACTL6B	-2.6	-1.1	-8.6	6.4	-1.6	7.9	-3.7	0.7	0	1.9	-1.1	6.3	4.8	-9.2	-3.4	-7.5	4.8	-6.9	-1.3	3.1	7	2.6	5.8
ACTL7A	-24.8	-17.5	-29.6	-25.1	-27.6	-17	-19.6	-11.1	-30.2	-17.2	-22.2	-12	-21.3	-20.4	-24.2	-21.6	-23.9	-25.3	-26	-20.3	-27.6	-13.5	-27.8
ACTL7B	1.2	-16.7	6.1	16.1	-21.6	14.4	7.1	10.1	11.4	-3.4	-4.9	2.5	1.5	9.4	2.5	14.5	6.9	0	15.8	11.6	4.6	3.2	-4.6
ACTL8	-5.8	-13.8	-15.3	-8.4	-20.2	-11.5	-9.4	-10.9	-16	-18.1	-10.8	-18.6	-9.2	-7.5	-1.1	4.8	-16.1	-12	-2.5	-19.4	-19.2	9.6	-8.1
ACTN1	268.3	769	517.4	167.1	222	254.5	312.3	459.3	334.7	280.2	488.1	502.2	350.5	283.1	409.9	314.3	557.8	540.2	421.8	369	377.1	349.6	333.1
ACTN2	-3.4	408.8	-11.7	210.9	-3.8	-10.6	-3.2	-5.6	5.5	0.5	-1.7	1.9	-0.4	1812.7	273.3	-6.7	-10.6	15.6	7.4	15.4	-0.9	3.2	-6.8
ACTN3	-19.7	219.7	-2.4	-3.7	-18.1	-8.2	-9.9	-12.5	-19.3	-7.2	-14.6	-12	-17.5	1249.4	806.1	-16.5	-19.4	26.6	-26.8	-13.1	-18.6	-0.3	-12.5
ACTN4	619	717.5	363.7	210.1	654.1	497.3	744.7	521.2	688.2	721.3	916.8	426.9	484.4	453.9	461.2	650	405.4	854.9	574.7	668.5	643.4	535.5	925.1
ACTR10	628.2	540.2	676.6	799.3	692.8	566.3	747	574.7	599.7	566.3	428.2	666.4	796.8	606	484.8	571.1	620	456.2	574.3	549.4	554.7	741.3	545.4
ACTR1A	447.6	712.9	627	463.2	555.3	578.9	568.4	644.6	753.8	516.5	720.7	556.5	650.5	706.2	669	530.3	631	687.5	561.4	522.3	639.8	509	590.4
ACTR1B	280.5	226.5	263.7	340.4	236.2	291.9	338.9	269.9	168.2	248.5	291.3	305.3	286.7	272.6	219.7	293.1	201.5	272.3	180	241.7	196.5	300	288.9
ACTR2	1457.9	1507.8	1235.9	979.5	1043.2	1110.4	883	1365.6	1360.4	1055.6	770.6	1586.9	1453.6	991.9	1004.5	1104.4	1261.1	1220.9	1282.8	1183	1457.9	1204.8	1123.6
ACTR3	1074.5	1491.2	1273	1038	867.9	991.4	765.6	1219.1	1056.2	792.8	947.8	1789.6	1294.8	872	1172.4	815.7	1333	1065.2	1030.7	847	989	905.7	840
ACTR3B	17.875	19.55	15.475	18.5	16.425	27.075	18.575	16.975	11.6	22.8	15.425	7.925	13.2	17.5	25.45	14.975	17.525	6.325	17.5	12.025	13.3	17.85	21.775
ACTR5	48.3	30.1	38	28.2	54.9	24.8	37.3	32.4	11.9	31.2	36.5	14	23.9	40.3	36.3	49.2	21.4	47.2	38.7	40.4	35.3	18.2	31.4
ACTR6	345.1	261.8	359.3	329.8	285.1	317.4	219.5	267.5	288.9	258.1	270.7	266.5	269.1	295.1	367.6	289.9	347.2	275.5	400.4	305.3	303.7	291.7	209.7
ACTR8	82	72.7	73.6	63.2	100.7	100.2	83.6	72.1	81.4	68.4	94.2	62	81.3	48.5	90.4	61.1	59.9	76.8	82.8	77	59.2	63.2	90.8
ACTRT1	86	63.3	72.8	100.5	122.2	123.6	149.3	44.7	154.8	92.4	105.8	43.8	160.3	69.6	58.7	38.6	53.9	53.6	92.8	65.2	90.8	74	116.9
ACTRT2	-3.9	-19.7	-19.8	-12.1	-21.4	-14.3	-12.8	-6.6	0.3	-12.6	-8.7	-20.6	-13	-7.2	-0.1	-4.5	-6.5	-15.8	-18.5	-16.4	-14.6	0.2	-13.1
ACVR1	919	1087	714.2	683.6	1040.7	972.1	751.2	1254.4	1022	1247.9	911.2	623.6	818.9	1023.1	967.5	1136.6	980.5	981.9	1333	938.8	1184.9	863.4	904.3
ACVR1B	226.875	207.95	233.625	154.875	287.725	289.225	208.275	182.85	185.475	243.275	285.075	181.85	258.75	151.25	236.375	189.3	205.625	222.275	247.875	275.35	250.25	283.5	285
ACVR1C	9.6	14.6	18.3	17.3	17.8	13.7	15.4	13.1	36.4	17.4	27	13.4	24.7	15.2	20.4	13	23.6	8.5	20.7	12.2	9.2	25.5	3.7
ACVR2A	134.45	75.3	164.85	175.6	89.5	145.85	76.25	94.8	111.45	81.45	100.1	148.8	143.3	91.95	103.3	104.7	129.45	113.95	120.05	132.1	93.45	126.9	95.25
ACVR2B	-7.2	-17.1	-24.55	-8.8	-12.3	-11.6	-8.1	-10.1	-5.4	-11.8	-4.4	-11	-12.05	-16.35	-7.2	-16.75	-15	-13.3	-12.15	-15.35	-17.7	-9.65	-16.95
ACVRL1	144.85	173.5	219.25	104.1	134.05	108.3	98.95	168.55	183.8	161.85	181.15	195.1	159.25	149.4	181.65	103.6	246.25	154.7	135.55	147.9	249.95	164.4	120.85
ACY1	6567	4385.9	4871.2	4888.5	6364.8	7281.2	5984	5136.8	4024.1	5214.8	9297.4	2942	6490.2	2121.3	5421.9	5828.2	5032	4964.8	6821	6242.9	4640.1	5276.2	8482.3
ACY3	516.7	278.7	405	219	376.5	530.9	386.2	383	374.9	346.9	1228.2	144.8	440.9	226.8	399.9	560.8	454.1	334.9	647	436.2	400	408.2	677.9
ACYP1	47.43333333	82.23333333	64.8	69.03333333	70.83333333	48.96666667	83.3	32.43333333	28.86666667	71.1	40.8	52.4	39.76666667	99.36666667	82.26666667	47.93333333	61.9	59	54.36666667	39.8	46.9	41.33333333	72.46666667
ACYP2	127.35	127.75	130.05	210.5	79.8	115.8	65.6	110.1	71.85	60.25	67.5	128.3	121.55	294.25	136.9	88.5	70.9	91.4	139.55	100.7	100.6	93.25	77.6
ADA	21.7	47.3	62.3	10.3	9.6	16.1	0.8	11.1	-3.9	9.2	6.5	81.7	-4.4	34.5	24.2	11.2	8	53.7	33.4	-4.6	23.2	15	10.9
ADAD1	0.3	1.6	3.3	13.3	4.8	1.7	6.3	7.7	6.3	13.8	12.4	7.5	18.1	5.3	8.2	2.1	-4.4	0.5	0.8	4.2	-0.5	-0.5	7.4
ADAD2	-16	-17.6	-10.7	-4.8	-7.8	-25.9	-21.4	-26	-27.3	-17.3	8.3	-2.9	-24.3	-17.3	-26	-12.8	-13.4	-26.1	-32.5	-18.2	-10	-33.8	-7.8
ADAL	76.1	68.5	117.2	78.8	89.4	92.6	117.6	75.9	60.3	118.4	78.4	81.4	100.3	77.2	82.1	83	67.3	83.7	70.9	76	75.8	98.5	68
ADAM10	110.1	146.4	53.45	73.75	126.8	174.05	124.45	123.8	102.8	103.6	36.75	113.7	130.8	93.8	133.5	105.55	111.7	120.75	141.7	85.75	156.1	123.95	220.2
ADAM11	0.4	-18.5	2.7	-6.2	3.1	12	-0.3	8.9	-0.6	-3.3	-3.1	1.6	-3.1	21.2	0.5	-11.9	-4.6	-8.5	8.2	-3.1	-6.7	-1	10.2
ADAM12	15.1	4.033333333	6.966666667	24.1	14.13333333	17.03333333	-0.033333333	7.966666667	8.8	8.833333333	9.433333333	-0.433333333	15.6	11.2	12.03333333	4	9.033333333	4.433333333	12.56666667	10.9	0.033333333	13.13333333	17.26666667
ADAM15	173.2	184.95	269.175	179.9	138.525	164.175	148.575	192.175	175.85	104.275	197.925	262.9	164.225	210.975	207.425	153	240.15	238.825	167.3	158.55	178.75	173.275	194.75
ADAM17	44.15	51.5	58.35	69.5	33.65	36.65	39.3	37.2	57.45	33.05	41.7	66.8	28.65	34.5	36.15	37.9	76.35	39.1	26.45	48.7	36.95	53.1	45.1
ADAM18	-23.9	-18	-20.5	-20	-14.4	-16.5	-10.9	-14.7	-18.7	-19.3	-9.6	-14	-0.8	-18.2	-15.7	-14.3	-18.9	-21	-21.4	-20.1	-20.6	-28.9	-19.1
ADAM19	3.333333333	44.83333333	15.33333333	3.133333333	0.133333333	-6.9	-8.866666667	12.6	7.3	-1.4	6.266666667	52.16666667	-4.2	23.5	5.166666667	-2.066666667	24.4	18.13333333	5.966666667	4.333333333	32.03333333	-1.466666667	1.866666667
ADAM2	32.1	24.7	32	45.5	23	23.7	4.7	24.3	90	28.6	11.5	30.3	47.8	23.1	21.8	11.4	19	11.6	23.2	28.3	21.6	9.6	16
ADAM20	-25.4	-27.2	-24.3	-18	-25.5	-23.2	-20.3	-18.9	-24.5	-19.5	-16.5	-16.8	-22.2	-20	-24.6	-33.7	-27.6	-26.5	-25.8	-1	-27.5	-14.3	-30.3
ADAM21	-17.5	-24.4	-12.8	-9.7	-18.1	-1.4	-24	-22	-11.6	-16.9	-17	-19.9	-13.3	-9.6	-13.6	-13.3	-21.4	-22.7	-19.7	-19.9	-16.9	-15.1	-21.2
ADAM21P	-19.3	-9.6	-16.2	-6.7	-11.7	-13.6	-17.3	4.3	-12.6	-12.6	-11.7	-3.3	-13.1	-5.2	-15	-17.1	-9.9	-15.2	-18.3	-9.6	-13.9	-19.8	-12.9
ADAM22	3.666666667	-0.666666667	8.833333333	-12.93333333	-9.533333333	-1.866666667	3.933333333	-3.966666667	2.333333333	2.633333333	-2.4	-12.46666667	-4	-5.7	1.7	1.6	-3.166666667	-0.366666667	-3.566666667	4.133333333	-6.233333333	-3.7	0.833333333
ADAM23	-22.5	-6.7	-20.9	-14.2	-13.6	-8.7	-14.1	-19.4	-20.9	-8.9	-16.5	-25.4	-15.8	1.9	-10.8	-18.3	-11.1	-12.9	-21.4	-20.7	-6.5	-19.2	-14.7
ADAM28	-13.9	-11.53333333	-2.2	-21.1	-8.833333333	-10.76666667	-9.966666667	-15.9	-11.26666667	-11.53333333	-17.03333333	-13.66666667	-13.6	-11.3	-14.5	-13.1	-15.66666667	-5.366666667	-11.53333333	-23	-6.9	-16.13333333	-15.2
ADAM29	-0.8	1.9	0.7	9.4	6.9	-4.5	2.4	-3	3.6	0.4	1.4	4.3	7.4	0.9	8.1	17.6	16.3	8.7	3	12.1	-0.2	12.9	2.6
ADAM30	5.6	3.5	16.3	-0.9	-4.5	-5.5	22.8	1.3	9.9	8.5	8.8	17.9	3.1	-9.8	1.9	-13.2	-10.9	8	-17	6.1	-0.8	5.2	-5.8
ADAM32	2.65	4.275	6.575	10.35	2.875	0.4	6.25	3.45	1.175	2.6	13.25	6.925	9.175	0.5	4.75	-0.525	-5.875	-4.625	5.475	5.625	-0.225	4.4	5
ADAM33	-11.2	-11.4	-6.2	-7.5	-2.4	-13.9	-10.9	-6.45	-13.55	-9.9	-11.75	-12.8	-13.45	-5.3	-13.55	-12.7	-14.5	-16.2	-13	-13.55	-16.65	-20.35	-11.15
ADAM3A	-0.233333333	4.966666667	7.2	5	4.733333333	0.466666667	3.166666667	8.333333333	11.03333333	5.066666667	5.233333333	-7.133333333	-3.866666667	11.2	3.4	9.666666667	0.066666667	-3.533333333	-3.9	4.333333333	-2.433333333	5.1	4.366666667
ADAM5	-1.45	2	-0.1	0.7	-4	7.15	0.6	-3	1.7	-4.65	12.35	-1.25	9.2	-3.65	-4.05	-5.65	6	-1.05	-0.1	0.6	-4.15	-1.1	-13
ADAM5P	-23.8	-31	-27.3	-25.8	-19	-20.8	-12.8	-27.7	-19.9	-28.1	-24.4	-31.1	-11.9	-11.7	-19.3	-25.5	-24.6	-30.7	-19.5	-24.1	-15.4	-22.8	-31.1
ADAM6	6.35	2.65	0.5	4.55	2.3	8.05	13.55	14.2	16.6	10.05	3.45	15.25	8.15	5.2	2.7	5.95	6.05	3.05	10.75	6.65	13.9	4.1	4.4
ADAM7	-4.1	-18.3	1.3	-9.2	-3.5	-6.7	-25.8	-15.8	-24.4	-11.7	-14.9	-16.4	-19.7	-13.4	-5.8	-15.2	-14.9	-3.4	-5.6	-1.9	-15.2	-15.4	-17.5
ADAM8	-18.5	26.6	-24	-7.5	-1.7	-25.9	-1.8	-18	-11.4	-15.9	-12.5	22.8	-19.7	-3.8	-2.6	-20.1	-14.8	20.2	-10.5	-15.2	0.7	-24.2	-7.5
ADAM9	29.4	61.9	5.1	54	35.2	35.8	51.2	25.7	20.5	34.2	0.7	9	34.6	33	58.5	35.3	7.7	36.7	70.6	12.1	51.2	27.6	32.7
ADAMDEC1	6.1	26.4	-1.7	5.75	3.85	-3	-9.95	58.6	-3.75	-6.45	3.35	70.7	-0.3	-6.35	-2.4	2.9	8.75	28	36.75	-14.65	45.9	-12.15	-5.25
ADAMTS1	189.5	271.9	135.2	47.2	67	125.3	66.5	105	185.5	86.1	105.4	125.7	256.3	130.9	211.9	101.7	185.6	166.5	167.3	120.5	90.3	135	171.2
ADAMTS10	-21.6	-18.9	-16.8	-15.6	-12.5	-11.1	-9.5	-18.9	-7.9	-17	-16.4	-17.9	-18.6	-18.8	-18.5	-12.8	-18.5	-16.2	-17.2	-22.8	-19.9	-12.6	-28
ADAMTS12	-11.9	-23.2	-27	-17.1	-21.5	-28	-25.7	-19.1	-14.6	-22.2	-20.5	-6	-24.4	-20.9	-26.6	-24.5	-20.6	-30.7	-28.6	-23.5	-23	-22	-26.2
ADAMTS13	-15.63333333	-9.866666667	-3.866666667	-7.166666667	-9.833333333	-9.533333333	-9.6	3	-3.7	-7.066666667	-1.8	-14.36666667	-13.36666667	-7.033333333	-9.6	-11.2	-9.766666667	-17.06666667	-9.433333333	-8.766666667	-13.5	-15.8	-12.66666667
ADAMTS14	-7.8	-11.73333333	-12.5	-12.06666667	-10.03333333	-2.8	-8.666666667	-4.766666667	-8.733333333	-5.466666667	-7.566666667	-9.133333333	-6.333333333	-8.7	-12.1	-10.8	-2.6	-9.5	-8.066666667	-10.53333333	-7.366666667	-4.466666667	-9.9
ADAMTS15	38.6	19.5	32.1	28	28.5	40.4	63.5	33.3	49.5	18.5	24.6	48.8	14.1	22.9	50.6	34.7	19.7	24.3	41.6	40.2	29.5	27.3	46.7
ADAMTS16	-5.1	-22.7	-15	-21	-26.5	-24.3	-26.1	-30.2	-32.2	-18.4	-20.7	-24.2	-15.8	-26.3	-18.8	-28.6	-24.8	-22.2	-15.2	-17.2	-19.6	-18.8	-24
ADAMTS17	6.4	0.2	3	8	23.9	9.5	3.1	-6.4	3.1	9.2	14.4	13	5.6	27.5	17.5	16.2	12.7	9.4	-0.7	18.9	-0.5	9.5	-11.5
ADAMTS18	-8.9	-9.1	-1.65	1.4	-3.1	-10.15	-2.4	1.75	-9.6	-0.75	0.8	-11.75	-5.25	-9.95	-11.65	-13.15	-6.8	-4.85	1.5	6.55	-12.85	5.8	-3.35
ADAMTS19	-24	-12.1	-13.7	-15.1	-12	-13.3	-16.2	-9.6	-10.7	-22	-11.3	-12.6	-14	-15.5	-19.2	-12.8	-12.3	-6.1	-10.1	-13.5	-20.4	-14.3	-20.8
ADAMTS2	2.75	10.2	10.85	-1.2	11.8	-0.95	4.3	37.7	9.85	6.45	6.9	7.95	2.5	2.8	0.3	5.7	2.3	9.2	16.3	2.15	8.45	9.9	3.7
ADAMTS20	-2.233333333	-5	-1.2	-2.96E-16	-4.133333333	-5.866666667	-7.633333333	-3.233333333	2.766666667	-9.566666667	-4.2	-8.7	-9.233333333	-1.433333333	-2.666666667	-0.566666667	-2.833333333	-1.9	-4.833333333	-5.566666667	0.866666667	1.566666667	-1.733333333
ADAMTS3	-10.3	15.3	-4.4	7.9	15.4	3.7	5.2	16	-5.5	3	12.1	32.5	5.6	18.6	-10	-2.8	11.6	10.7	20.7	7.5	16.4	8.1	7.6
ADAMTS4	-5.1	-1.9	-24.1	-0.2	3.6	-6.7	-21.2	-4.1	-0.4	-15.3	-8.9	5.3	-10.1	-23.5	-8	0.7	-7.1	-18.4	-14.6	-15.7	-18.2	-13.5	-20.7
ADAMTS5	47.9	43.9	10	0.5	33.1	46.4	5.6	31.9	3.4	31.6	10.5	19.3	24.3	34.6	27.2	8.2	39.4	89.5	74	29.3	34.9	33	52.6
ADAMTS6	7.6	9.5	20.8	13.1	14.2	23.6	31.6	17.3	30.5	7.2	2.3	28.5	9.3	16.6	24.8	8.8	24	24.3	18.9	12.6	13.9	16.3	22.6
ADAMTS7	0.75	8.4	-3.75	-3.4	1.25	6.85	13.1	26.05	6.95	5.55	19.2	2.8	10.95	7.05	3.95	-0.15	12.25	-8.25	3.3	0.5	0.05	4.6	-5.65
ADAMTS8	28.3	39.2	36.2	21.2	25.4	16.7	30.2	16.9	39.5	19.9	22.6	15.8	13.5	15.3	28.9	33	13.6	27.2	24	27.1	23.7	36.8	14.8
ADAMTS9	112.5	127.7	62.3	45.9	110.8	61.6	129.5	40.6	84	110.3	97.5	72.8	51.4	79.9	111.1	118.1	77.2	162.2	107.7	115.6	86.8	108.4	81.3
ADAMTSL1	-7.46	-8.66	-5.68	-9.4	-9.3	-10.46	-9.82	-8.76	-8	-8.4	-2.54	-8.24	-11.22	-3.78	-3.52	-5.9	-6.92	-8.56	-13.82	-7.76	-7.82	-3.7	-11.88
ADAMTSL2	518.3	805.7	419.6	184.5	512.2	425.1	973.9	667.9	635.8	865.4	782.4	635.1	579.3	646.2	755.1	472.4	623.6	608.6	593.7	663.8	692.2	548.7	659.6
ADAMTSL3	49.6	63.2	94.7	22	49.4	62.6	59.1	71.4	59.2	63.9	41.4	26.8	52.8	38.5	43.7	35.9	35.1	49.4	47.7	49.9	57	40.2	47.1
ADAMTSL4	-1.1	2.566666667	-1.833333333	-7.533333333	-5.5	7.033333333	-4.433333333	-1.8	-7.8	-7.7	-2.766666667	-5.066666667	2.566666667	19.33333333	-5.066666667	-7.866666667	-5.466666667	-6.7	-1.466666667	-1.7	-0.3	-0.533333333	-3.466666667
ADAMTSL5	12.1	44	27.9	18.8	35.1	13.1	31	4.4	45.2	19.9	12.5	22	16.4	39.3	17.4	29.6	26.5	8.1	26.3	29.2	25.5	48	17.9
ADAP1	35.4	33.8	37	22	30.7	32.5	40	33.9	50.4	33.4	61.4	43.2	24.5	20.8	19.2	16.9	18.9	51.4	26.5	45.4	22.1	18.8	44.9
ADAP2	98.7	196.1	157.9	80.4	141.4	78.4	92.6	183.7	101.7	145.1	222.7	160.3	73.5	153.7	169.8	140.5	160.8	229.1	155.5	115.3	166.4	83.8	113.9
ADAR	443.5	594.9333333	381.6	222.2666667	590.2333333	447.4	562.2	507.3666667	662.9333333	605.2	597.9333333	487.9666667	433.5666667	395.9	555.9333333	667.5666667	386.5666667	822.6666667	505.5	563.7	564.2333333	434.9333333	617.5
ADARB1	57.875	110.7	54.425	19.025	66.575	44.5	83.05	70.35	85.925	60.775	85.575	100	55.175	95.45	85.6	54.175	54.45	116.625	85.4	74.625	80.55	60.325	104.35
ADARB2	17.5	8.7	1.3	6.6	16.4	8	8	5.1	1.3	4.5	17.1	-0.8	-0.4	-8.1	9.6	1.9	-2.2	3.5	5.6	13.5	5.2	13.1	-2.2
ADAT1	84.1	151.7	90.3	104	125.3	112.1	152.8	147.6	135.5	167.3	127.2	135.5	103.5	94.7	134.3	195.5	119.1	132.9	103.4	114.7	87.8	109.2	132.2
ADAT2	11.7	7.4	13.7	10.6	7.8	2.5	22.9	12.7	1.6	11.9	1.5	9.5	-7.2	17.4	2.7	9	8.4	17.2	11.6	8.2	5.3	-2.4	9.8
ADAT3	32.2	12.8	40.1	53	47	35.2	25.8	27.2	24.2	38.7	70.9	54.1	42.2	26.5	22.1	46.8	11.2	34.5	28.2	38.2	38.6	34.3	50.3
ADC	24.5	26.2	6.9	9.2	38.2	5.5	26	19.4	0.3	18.5	6.4	3.2	2.2	10.6	8.7	6.3	-1.9	34.7	25.3	24	13.7	23.6	29.1
ADCK1	64.4	57.4	58.2	55	57.2	62.2	79.5	55.5	88.3	76	87.6	52.2	85.4	56	66.7	64.9	32.1	79.5	40.9	111.1	44.7	31.3	75.4
ADCK2	244.8	126.2	274.6	297.6	146.7	185.2	131.8	208.2	188.2	102	147.8	479.6	211.6	141	127.1	169	211.3	149.7	235.6	252.7	240	195.5	152
ADCK4	57.3	10.7	56.3	61.7	44.1	52.1	14.9	24.2	-4.5	26.5	71	73.9	11.7	32.4	44	83.3	31.1	48.4	32.4	71	48.1	38.9	45.3
ADCK5	12.5	10.6	6.9	-4.1	25.4	2.3	26.8	-7.6	-3.1	32.8	15.3	11	20.8	23.2	2	6.6	4.5	7.4	10.6	9.8	5.1	8.8	27.2
ADCY1	15.75	20.7	1.95	2.5	47.9	31.3	59.05	39.75	35.1	49.25	30.6	24.05	19.25	29.65	18.3	34.2	13.8	18.5	33.65	22.2	20.15	23.6	47.05
ADCY10	-19	5.6	3.3	-2	0.7	-14.3	0.8	-3.2	0.7	-10.5	9.8	-14.5	-0.8	1.7	0	1.8	8.9	-3.5	-7.2	-0.3	-15.4	-0.6	-13.1
ADCY2	18.1	9.1	8.9	4.7	5.3	14.1	20.7	8.3	15.7	17.7	4.4	1.9	27.8	9.4	10.6	3.7	10.2	1.7	-0.8	3.9	9.3	15	7.2
ADCY3	351.2	525.8	450.7	296.5	302.8	298.6	339.4	689.7	357.6	367.6	541.8	718.8	395.3	572.8	381.6	409.9	640.3	569.4	419.8	424.9	641.5	327	426.8
ADCY4	17.4	143.2	17.1	3.4	57.3	14.6	112.8	28.9	30.7	76.1	28.3	47.4	17.6	83.8	96.5	27.2	39.9	99.7	49.3	26.2	44.5	16	87.9
ADCY5	12.9	4.8	33.3	25.9	30.6	21.5	6.7	32.8	19.2	12.9	22.2	12.5	16.5	18.2	23.3	23.2	32.9	19.1	11.3	8.9	19.7	19.3	31.3
ADCY6	82.7	123.55	70.1	74.35	130.8	104.1	172.05	87.85	85.05	125.25	106.05	117.4	85.1	97	116.6	134.75	95.2	116.95	85.85	116.25	87.7	66	128.3
ADCY7	36.1	64.1	28	14.3	29.7	17.3	4.6	14.8	30.6	45.4	19.4	54.5	14.2	31.4	37.4	47.6	18	49.9	32.1	23.5	52.2	16.4	29.3
ADCY8	-2.9	4.2	3.2	13.1	4	6.9	11.4	18.9	17.8	21.4	17.9	10.6	14.1	7.3	27.8	10.9	21.1	9.1	19.9	25.9	7.3	8	5
ADCY9	85.7	93.5	51.8	8.8	125.9	93.3	56	75.1	175.5	115.2	142.8	37.7	70.3	142.1	80.9	100.9	64.8	99.4	85.9	55.3	118.4	161.4	107.4
ADCYAP1	-21.4	-14.1	-17.8	-17.1	-26	-24.6	-17.2	-13.9	-24.5	-15.5	-28.9	-23.1	-17.4	-26.2	-29.2	-25.9	-25.3	-21.9	-29.2	-34.1	-24	-25.2	-25.8
ADCYAP1R1	-20.7	-24.8	-29.6	-23.7	-19.7	-28.1	-22.5	-16.2	-16.2	-28	-23.1	-17.6	-24.6	-27.5	-20.3	-15.5	-23.7	-21.4	-23.7	-25.2	-27.7	-26.8	-32.9
ADD1	1386	1802.85	1145.45	977.8	2667.3	1645.1	2245.45	1632.95	1689.5	2271.55	1841.65	1438.65	1473.1	2137.9	1789.15	1836.4	1443.85	1805.15	1520.75	1650.2	1818.65	1444.65	1876.1
ADD2	-9.325	-12.375	-8.4	-16.275	-14.1	-13.85	-7.85	-13.575	-15.05	-13.6	-10.575	-13.9	-13.425	-19.05	-13.725	-12.85	-8.1	-18.45	-13.125	-13.125	-12.55	-13.35	-9.9
ADD3	746.025	923.175	745.3	527.175	1339.575	888.475	1035.975	1102.425	824.35	1189.25	917	466.35	863.625	1038.225	1153.575	982.9	998.725	1250.275	1175.975	987.575	852.725	1005.65	1194.4
ADH1A	1670.8	1210.5	1819.7	1469	865.8	1583.3	864.6	1627.5	1605.2	1058.7	821	2672.6	1450.6	1104.4	1257.9	951.6	1494.5	1741	1450.6	1015.5	1323.7	964.6	1384.3
ADH1B	184.5	100.8	313.6	195.6	82.5	185.4	71.9	305.8	259.1	147.1	237.5	390.3	235.9	149.1	171.2	104.3	316.7	194	186.5	161.8	157.5	162	144.9
ADH1C	295.4	240.4	194.9	271.6	208.9	346.4	203	182.8	94.7	200.8	115.4	235.5	91.6	147.7	160.9	157.5	213.8	441.1	252.4	119.5	214.1	173.7	239.7
ADH4	8.1	6.05	11.5	-4.05	-7.65	-4.25	19.45	-7.35	6.6	9.95	-0.75	14.2	-0.3	0.25	9.35	-4.35	2.2	16.5	-0.1	0.75	-4.05	7.9	2.1
ADH5	234.2	127.2	155.9	328.8	137.8	244.6	150.1	231.8	138.2	194.3	114.4	106.7	198.1	98.5	170.1	191.4	109.1	75.5	224.1	178.3	107.2	222.6	148.4
ADH6	230.8	87.6	88.8	138	149.4	147.8	128.8	89.8	178.4	103.3	168.7	52	192.4	94.7	135.4	200.1	107.7	115.9	155.8	146.8	123.4	179.9	125.6
ADH7	25.2	19.6	12.1	16.1	18.4	6.3	-1.4	14.6	9.6	17.7	15.2	13.1	24.7	8.4	14.5	23.5	17.2	15	4.8	23.3	30.2	13.7	6.4
ADHFE1	189.75	194	165.9	182.85	249.75	211.25	381.6	116.15	154.1	240.25	177.05	186.6	170.65	433.55	231.05	135.75	179.05	157.1	125.45	228.9	164.65	191.7	292.45
ADI1	2180.2	897.5	1473.2	2098.1	2333.1	2174.3	1510.3	2141.5	1951.9	2349.3	1832.7	1377.7	2304.2	1728.8	1730	1946.5	1974.5	1315.1	1582.3	1616.4	1386.1	2139.2	1579.5
ADIG	-20.5	-19.9	-19.1	-15.9	-14.1	-30.8	-25.5	-30.4	-34.3	-33.6	-26.4	-28	-26.5	-29.9	-25.1	-26.3	-21.6	-25	-19.7	-16.9	-16.3	-26.5	-27.1
ADIPOQ	11.4	24.6	58.4	90	30.2	40.9	24.9	38	12.9	21.7	1.9	20.8	13.8	13.7	7.8	13.3	36.1	20.1	21.7	35.5	38.3	22.2	39.2
ADIPOR1	655.85	440.45	585.45	968.55	547.45	701.8	495.55	717	570.8	550.2	505.85	808.65	730.35	455.35	502.05	741	516.15	490	618.1	626.55	573.4	664.85	505.4
ADIPOR2	253.6	270.4	258.1	257.3	315.1	299	267.9	263.8	205.7	311.4	272	285.3	240.5	327.4	305.9	319.5	208.6	259.3	254.9	266	247.6	245.2	317.5
ADK	89.75	70.175	92.9	117.975	86.575	100.125	54.9	94.15	52.825	59.95	81.6	63.475	74.075	61.85	82.25	68.4	86.35	66.35	96.5	90.375	75.75	105.25	73.7
ADM	1739.3	1172.4	1025.3	1424.1	2215.9	1367.3	2428.7	1462.7	2014.8	2468.5	1997.7	956	2389.9	1854.9	973.3	1490.2	1388.8	1232.4	1755.8	2031.3	1469.9	2540.7	1423.1
ADM2	346.7	332.8	173.7	56.9	452.9	298.2	333.4	205.6	546.1	417.7	453.5	150.1	210.5	290.9	401.9	366	231	538.7	326.3	357.1	443.3	336.2	384.2
ADNP	115.2	170.05	90.4	49.15	132.6	123.15	146.45	150.35	118.4	161.35	87.05	138.7	123.3	124.7	144.4	109	128.2	133.95	162.25	115.45	188.85	142.9	194.6
ADNP2	222	138	229.3	213.5	186.2	256.7	175.7	219.3	211.8	132	171.4	191.1	202.8	99	145.3	228.5	228	182.2	242.2	231.2	206.6	213.5	157.5
ADO	404.5	321.9	435.5	424.9	350.1	611.1	326.7	460.8	527.5	379.4	407.9	507.1	525.8	418.2	402.7	300	482	350.3	453.9	380.5	491.7	417.1	410.2
ADORA1	36.46666667	35.1	49.4	36.36666667	51.53333333	33.43333333	32.93333333	47.76666667	63.13333333	34.53333333	43.73333333	13.43333333	45.7	35.5	18.53333333	61.16666667	33.63333333	20.7	34.76666667	22.46666667	52.03333333	37.8	6.666666667
ADORA2A	36	22.5	39.3	29.2	23.9	39.4	38.3	43.5	48.3	38	52.1	133.2	38	37.2	22.8	23.9	38.9	52.9	33	28.3	30.3	19.5	46.2
ADORA2B	-3.6	-13.2	0.3	-7.3	-1.2	3.9	-9.5	-7.4	-11.2	-11.1	-9.4	4.4	-8.4	-7.9	-10	-10.1	-6	-9.9	-22.3	-3.1	-13.2	-15.4	-11.9
ADORA3	19.85	11.85	21.9	45.25	10	4.4	13.15	25.15	28.2	5.85	11.4	32.15	8.05	28.85	13.25	14.9	16	14.05	16.95	12.3	51.25	7.15	17.6
ADPGK	209.1	173.4	195.4	247	210.8	208.6	199.2	200.4	186.8	180.2	226	186.4	183.9	114.6	181.2	212.7	176	207.6	198.3	203.6	200.8	180.3	183.6
ADPRH	12	1.1	29.2	14.5	-0.9	11.2	-2.1	-1.3	-4.9	0	-8.9	25.6	3.3	30	8.3	16.5	7.9	19.1	12.5	-5.2	16.4	13.2	15.5
ADPRHL1	6.066666667	40.93333333	-5.1	92.76666667	-7.166666667	-0.5	-2.5	-1.566666667	-2.733333333	1.366666667	2.2	-2.866666667	-6.166666667	280.7333333	66.43333333	5.766666667	-11.4	7.1	7.5	7.333333333	4.266666667	0.2	2.8
ADPRHL2	194.9	253.1	299.9	322.1	165.4	235.6	191.3	212.4	254.5	199.2	231.1	229.1	238.4	136.9	209.8	228.8	245.2	237.3	208.7	218.6	184.8	238.4	196.2
ADRA1A	-7.98	-15.7	-10.32	-12.44	-13.56	-9.04	-12.94	-8.28	-12.12	-13.32	-12.66	-10.92	-13.9	-15.5	-15.44	-12.74	-14.5	-11.42	-15.66	-7.76	-14.64	-10.78	-12.4
ADRA1B	64.2	23.3	40.9	87.7	72	116.1	122	96.4	59	89.6	139.3	84.3	103.4	100.4	80.4	105.8	112	152.8	111.2	118.9	108.4	64.8	53.6
ADRA1D	-10.8	-10.2	-22.2	-19.7	-23.6	-13.3	-10.9	-16	-18.8	-24.8	-16.4	-19.6	-17	-16.7	-16	-23.9	-27	-19.9	-12.7	-19.9	-16.3	-16.2	-18
ADRA2A	79.8	51.7	71.5	18.8	13.8	62.9	29	15.6	65.6	29.7	33.1	146.4	13.8	28.1	25	31.7	58.9	71.1	65.2	26.7	39	35.6	52.4
ADRA2B	54.1	42	52.7	41.3	76.1	30.8	74.3	39.8	82	43	58.2	44.8	28.5	37.8	45.4	31.3	67.8	45.7	50.1	57.8	44.6	69.3	49.9
ADRA2C	-14.65	-9.1	-9.7	-14.05	-0.3	-0.1	-8.75	-2.35	-7.3	-3.6	-6.9	-8.1	-5	-9.4	-3.75	-7.9	-3.55	-11.25	-18.5	-9.75	-10.2	-11.85	-9.9
ADRB1	10.6	7.6	4.9	21	8.9	12.8	34.3	11.5	5.7	7.8	14.7	22.8	6.7	17.7	14.1	17.7	1.8	20.2	10.9	19	3.9	17.7	18.6
ADRB2	69.5	101.7	131	110.7	34.6	34	31	61.4	65.7	25.7	42.4	198.1	69.1	200.3	66.2	52	92.2	77.7	60.2	43.5	79.4	54.8	40.9
ADRB3	7.3	-0.9	2.2	9.8	3.2	2.6	2.4	10.8	1.3	12.3	3.6	11.7	2.3	5.3	18	15.3	13.2	13.2	2.1	11	-5.8	14	10
ADRBK1	169.2	359.65	139.7	102	249.65	166.65	235.9	221.95	260.8	229.2	265.75	412.15	196.9	324.45	246.05	180.35	231.2	308.15	191	199.65	273.55	169.55	226.75
ADRBK2	7.9	11.3	1.9	10.7	2.9	4	-12.6	-1.3	-2.9	-9.2	-4.7	-6.3	-7	-2.5	-10.6	-10.4	6.6	6.5	2.6	17.7	6.1	6.9	-1.8
ADRM1	404.65	388.7	372.95	403	382.3	368.95	351.05	338.15	469.75	364.7	476.1	428.3	357.75	480	355.05	399.95	281.45	480.75	389.5	403.8	400.9	358.9	496.25
ADSL	1516.5	1107.4	1662	1795.7	797.2	967	708.4	1030.7	1164.2	804.2	1140.7	1494.5	1186.4	1627.5	1005.6	1251.1	1337.7	730.1	998.1	1132.1	1261.1	1294.8	691.4
ADSS	486.95	475.05	475.25	340.45	472.05	587.95	516.9	512.95	443.75	426.1	355.4	429.1	511.95	349.65	635.95	426.05	563.65	392.05	569.65	488.85	536.25	480.9	603.6
ADSSL1	135.6333333	212.7666667	110.1333333	140.6666667	198.1333333	122.8	143.8	155.0666667	139.5	127.8333333	196.4666667	58.43333333	101.2666667	725.9	207.9	197.3333333	157.6333333	126.7666667	99.9	150.4333333	138.9333333	191.1	155.3666667
AEBP1	596.7	824.6	477.3	141.2	230.8	347.1	353.1	471.9	577.3	316	513.3	825.8	446.8	402.3	583.2	433.9	528.3	1083.2	515.9	334.6	661.9	301.5	628.4
AEBP2	179.1	187.4	178.9	114.3	201.6	227.3	199.5	193.1	211.3	228.1	225.5	169.2	209	171.5	191.2	209.9	196.7	146.9	190.8	236.7	202.6	187.9	192.3
AEN	52.1	37.9	78.5	64.6	17.3	53.8	8.9	29.6	35.7	47.6	33.3	55.6	52.4	32.7	40	32.1	31.3	39.6	70.2	36.4	44.6	45	30.9
AES	251.8333333	240.3	217.7333333	215.3333333	295.1	302.1333333	413.5333333	249.4333333	295.7	323	402.3666667	410.4666667	198.0666667	459.3666667	362	276.4666667	222.8333333	429.0666667	248.3666667	240.6	224.8666667	216.0666667	449.1
AFAP1	25.96666667	47	33.73333333	18.23333333	16.63333333	29.03333333	16.2	42.96666667	31.36666667	16.1	26.76666667	45.46666667	33.73333333	25.86666667	28.3	35.13333333	34.53333333	24.83333333	23.53333333	16.5	28.6	24.13333333	17.2
AFAP1L1	29.7	36.5	38.6	29.6	37.4	30.6	19.6	34.2	23.5	37.7	38.5	23.8	28.3	81.6	28.5	41.3	47.7	32.5	26.6	22.7	36.9	26.8	37
AFAP1L2	82.2	219.75	80.6	9.5	215.2	123.65	332.6	168.1	86.5	211.2	111.45	100.3	71.9	134.35	142.55	100.8	57.4	265.65	168.9	130.6	163.65	112.7	328.8
AFAR3	29.6	49.7	5.9	9.9	58.4	22.5	57.6	8.1	26.4	81.8	11.2	17.6	20.7	34.3	50.8	18.3	3.5	55.2	19	20.6	27.3	9.1	66.6
AFARP1	0.05	-5.1	4.8	5.9	-5.15	2.35	4.85	-6.05	3.75	-0.55	0	6.5	9.15	-1.15	0.5	9.3	-3.85	0.5	8.2	0.3	0.8	9.75	5.35
AFF1	65.2	86.05	65.65	40.2	125.6	77.75	118.25	83.2	106.2	135.05	49.55	63.25	70.9	87.7	96.15	96.4	68.3	108.6	82.45	84.4	102.4	92.7	107.95
AFF2	-15.6	0.5	3.5	-10.9	-15	1.3	5.2	-4.5	16.5	-11.4	-7.1	16.5	-7.4	-5.9	6.8	-8.1	3.3	-2.4	4.8	-2.7	11.6	-7.5	-3.4
AFF3	1	11.45	10.95	3.4	-6.65	-3.5	-12.55	-0.3	8.6	-7.2	11.85	32.9	-9.4	14.9	12.25	-2.5	20.7	7.35	7.15	1.6	18.95	-3.9	6.6
AFF4	161.6	200.6	113.2	127.2	254.8	188.3	244.6	306.8	255.9	360.8	174.9	132.8	281.6	210.4	256.3	266.6	232.3	188.2	246	200.4	279	217.9	286.8
AFG3L1	1.625	14.4	-1.575	2.825	24.075	0.725	37.575	-0.925	6.175	19.5	7.9	4.175	1.3	16.3	18.45	2.175	0.25	13.75	-1.25	5.15	5.8	-0.925	15.9
AFG3L2	1059.8	1392.7	1117.8	693.7	1466.8	1482.3	1454.7	1179.2	1150.1	1482.3	1575.1	846.5	1092.6	1187.1	1402.3	1314	1164.2	1337.7	1349.7	1593	1094.6	1214.1	1372.3
AFM	1099.7	1586.9	508.1	1375.7	2561.9	2080.2	2387.5	2157	1964.6	2274.5	2955.1	392.7	1917.6	2160.9	1405.1	2548.5	1721.4	784.6	1141.2	2283.7	1141.2	2299.7	2370.2
AFMID	100.95	79.85	91.2	375.3	196.75	204.2	128.9	195.95	105.75	146.3	152.3	140.55	188.8	94.4	99.55	250.05	196.75	62.2	62.7	147.35	152.85	100	173.15
AFP	114.6	109.3	178.6	254.9	366.1	480.9	425.5	182	189.4	361.4	238.7	85.4	287.2	159.4	245.9	168.8	333.2	49.6	130.8	241.8	217	236.2	240.7
AFTPH	398.0666667	298.4333333	296.9666667	188.1666667	379	465.0666667	292.7666667	350.2	343.8	396.9333333	364.8	238.7666667	365.3	230.5333333	347.8	370.8	374.5666667	387.7	382.0666667	402	325.7666667	421.7666667	381.3333333
AGA	230.1	162.7	297.9	176.4	227.7	204.6	161.8	204.2	172.1	161.7	225.4	199.7	180	151.3	133.7	139.2	235.5	144.8	192.8	183.9	228.3	210.6	166.8
AGAP1	-5.5	-10.9	-4.05	-4.85	-9.15	-1.6	2.15	-3	-9.55	-6.7	-3.35	1.1	-9.6	-13.25	-4.4	-0.6	-13.3	-4.8	-3.75	1.1	-1.65	-2.1	-6.3
AGAP11	-13.6	-12.3	-21	-11.7	8.7	-21.1	-17.4	-4.5	0.5	-16.1	-9.2	-10.7	7.3	-9.7	-15.4	0	-6.3	-3.5	-14.3	-18.5	-19	-8.3	-10.2
AGAP2	-12.3	-14.1	-13.6	-7.2	1.3	-16.6	-22.7	-15.9	-27.4	-19.3	-14.6	-2.3	-13.5	-16.8	-16.2	-19.2	-11.6	-10.3	-18	-15.8	-5.9	-23.1	-12.6
AGAP3	14.45	30.45	19.6	25.05	25.05	42.25	20.55	28.2	47.4	27.45	35.7	24.65	24.8	37.15	17.65	34	31.3	20.75	30.6	26.1	27.7	34.7	30.1
AGAP6	27	32.8	23.4	24.2	37.4	25.5	50.2	14.1	1.1	18.9	-5.3	10.5	21.9	25.3	29.4	29.8	9.7	27.2	18	13.4	10.4	44.4	29.4
AGAP7	6.2	9	5	19	6	31	1	5.8	14.4	19	5.3	-1.2	-1.9	14.4	11.1	2.1	6.3	2.5	23.2	12.4	-4.4	10.3	-12.6
AGAP8	75.5	456.4	75.9	26.1	353.4	99.2	810.6	113.9	190.3	384.1	159.6	45.4	29.5	393.3	343	151.1	130.4	377.8	95.1	193.1	171.6	108.2	433.7
AGBL1	-14.25	-13.15	-17.05	-18.05	-14.55	-11.6	-11.9	-20.75	-13.65	-18.5	-17.65	-18.55	-9.2	-5.85	-12.6	-15.2	-13.35	-14.5	-15.4	-10.5	-6.75	-12.55	-6.95
AGBL2	1.3	4.8	7.3	4.8	0.4	10.1	10.1	8.1	14.5	8.2	6	-1.6	12.9	10.9	10.9	14.5	9.9	9.7	23.1	6.8	7.9	7.2	21.4
AGBL3	5.9	14.6	13.8	15.5	6.3	16.5	4.9	7.2	7.8	-3.9	5.3	7.5	-12.2	2.7	7.3	-7.8	10.9	5.3	-1.1	2.9	-1.1	13.7	18.1
AGBL4	-22.9	-12.6	-13.5	-19.5	-19.2	-9.9	-13.4	-16.3	-22.4	-10.3	-16.2	-20.2	-8.7	-19.2	-12.2	-20.2	-22.6	-21.5	-18.8	-16.9	-25.2	1.7	-2.1
AGBL5	281.85	144	223.55	309.35	198.55	258.3	202.55	206.15	187.75	212.6	267.65	186.4	248.95	143.7	182.85	252.2	197.55	232.85	243.95	241.05	212.65	231.55	229.6
AGC1	-23.4	-14.8	-16.3	-8.4	-22.1	-28.5	-18.3	-20.5	-13.9	-26.6	-30.3	-26.4	-21.1	-27.6	-32.3	-25.1	-29.9	-16.2	-19.7	-16.5	-21.3	-17.4	-32.1
AGER	11.56666667	13.36666667	9.233333333	10.83333333	11.96666667	6.833333333	12.13333333	5.1	10.73333333	10.36666667	7.1	16.2	9.966666667	2.066666667	4.166666667	3.133333333	5.9	9.166666667	3.4	3.566666667	2.233333333	10.4	0.9
AGFG1	161.65	117.6	147.1	167.8	111.05	135.75	97.65	113.8	189.55	102.25	150.9	146.85	180.55	105.3	119.75	137.45	151.6	105.65	160.05	129.4	147.25	162.65	98.8
AGFG2	18.95	26.4	35.75	19.35	26.3	39.95	28.7	27.6	18.25	22.5	42.5	37.55	32.55	28.15	29.2	35.5	31.25	22.9	35.6	16.45	27.55	29.35	35
AGGF1	113.2	175.35	96.35	74.65	154	114.95	135.15	137.3	108.95	178.75	130.1	73.25	123.6	131.5	157.45	133.85	140	169.45	142.7	109.05	108.35	121.5	176.25
AGK	162.2	214.9	170.6	170.4	216.6	229.3	240.7	178.4	154.5	249.4	203.5	198.7	184.3	162.4	215.8	180.5	173.7	200.6	207.9	172.9	186.8	172.6	202.6
AGL	109.9375	209.925	95.05	121.875	156.5125	148.9	128.3625	125.975	122.425	137.65	128	98.7875	135.9625	562.1	281.275	113.3125	140.9625	119.1	139.45	134.9	107.8625	131.4375	136.825
AGMAT	304.2	297.9	258.9	271.3	475.1	318.4	697	456.1	511.1	675.4	550.4	115.6	292.2	358.9	680.2	411.6	346.4	419.8	498.9	534.7	358.5	435.8	541.8
AGPAT1	128.5666667	57.3	130.4666667	137.6333333	72.7	140.6	76	92.06666667	68.06666667	78.8	238.1666667	72	131.2666667	46.46666667	63.83333333	162.8666667	145.4333333	71.46666667	97.93333333	144.2666667	85.56666667	123.4666667	102.0666667
AGPAT2	179.8333333	107.2333333	180.7666667	193.5	118.1333333	216.4	110.6	88.1	114.9	91.6	173.8	166	167.1333333	71.9	104.6	112.3666667	97.7	95.26666667	92.06666667	173.8666667	150.5666667	83.43333333	149.6333333
AGPAT3	5.766666667	-3.566666667	-8.366666667	1.766666667	9.133333333	-7.033333333	-6.933333333	-11.53333333	-1.966666667	15.3	4.033333333	-15.03333333	-6.266666667	-0.833333333	4.766666667	14.9	-10.23333333	4.833333333	4.4	14.66666667	4.466666667	14.3	13.43333333
AGPAT4	22.9	28.65	21.3	12.1	29.3	57	38.75	27.45	10.65	22.85	35.25	39.8	30.3	25.9	30.3	8.35	25.8	37.2	37.35	40.9	28.15	12.55	106.45
AGPAT5	87.8	69	57.7	151.9	116	82.7	107.7	134.1	51.7	128.3	9.4	71.9	94.5	138.7	116.5	177.6	78.7	77.9	150.7	70.1	168	100.6	93.6
AGPAT6	50.7	44.5	33.4	50.7	31.4	48.1	21.7	21.2	41.8	20.6	25.4	20.4	23.5	28.6	20.1	82.4	49.4	33.1	30.4	43.6	36	50.8	39.4
AGPAT9	1121.1	1589.5	961	1763.1	1391.6	1431.1	1829.6	2461.7	2637.8	2699.6	2203.3	605.1	2094.5	1336.8	866.6	1339.4	2084.3	1259.4	2213.6	2632.7	1136.6	3065.7	1836.7
AGPS	289.5	207.6	268.7	200.7	246.9	321.5	187.5	227.3	232.3	264.6	193.5	178.4	233.5	169.9	257.8	191.5	243.7	201.3	253.5	224.9	213	206.9	237.5
AGR2	316.2	112	400.1	117.3	2.6	57.4	22.8	38.85	97.1	38.6	27.15	30.7	36.85	24.55	152.45	76.5	68.95	78.2	64.7	43.65	130.1	28.75	30.25
AGR3	40.75	24.8	70.2	79.25	7	25.3	17.3	21.3	30.4	17.1	1.35	16.75	29.85	5.8	31.35	18.15	34.05	27.35	9.25	19.6	22.05	22.8	13
AGRN	134.5	99.25	90.2	67.6	117.05	126.55	187.75	93.75	107	109.3	129.05	108.5	94.7	46.6	111.75	95.25	62.75	196.3	102.25	104.8	110.7	84.3	167.15
AGRP	14.4	3.95	21.2	11.35	7.55	50.25	11.7	-3.05	10.9	9.9	15.55	25.25	35.55	12.15	13.65	11.05	11.2	2.55	15.5	19.85	5.7	3.65	15.65
AGT	562.9	329.7	388	520	638.1	1018.3	996.6	826.5	976.5	404.3	756.6	302.2	756.9	693.7	1143.3	1135.2	386.3	1141.2	487.6	789.3	820	605.8	943.7
AGTPBP1	106.1	108.5	74.2	98.65	93.6	102.5	81.95	79.9	88.45	99.1	59.1	95.8	101.7	110.65	121.3	75.75	74.9	116.65	93.75	96.45	90.5	114.25	135
AGTR1	296.95	110.3	280.6	372.9	230.1	181.25	237.8	269.15	218.95	245.2	137.95	299.05	288.8	268.35	307.55	319.8	261.9	224.15	362.6	320.5	352.65	281.2	274.35
AGTR2	-1.7	-8	-19.2	-7.6	-18.7	-19.1	-11.8	-13.8	-20.6	-12.5	-15.6	-7	-14.1	-19.1	-4.8	4.4	-5.3	-12.2	-11	-13.4	-19.8	-2.2	-10.6
AGTRAP	283.95	100.7	223.2	320.85	159.15	186.4	91.65	179.45	188.5	132.85	226.7	194.4	167.7	92.3	88.2	253.75	169.8	131.15	206.2	222.85	206.8	200.35	99.8
AGXT	229.1	146.4	296.2	239.4	295.7	812.8	391.1	402.9	265.5	337.2	743	225	587.5	228.3	695.9	241.4	804.6	97.5	681.5	208.3	231.3	421.8	433.4
AGXT2	2123	1674.6	1575.1	1552.8	3277.4	1829.6	2635.2	1664.5	2801.5	2797.9	1854.9	620	1503.3	1598.7	2119	2903.4	1963	2966.1	2277	1605.2	1969.5	2070.8	2513.7
AGXT2L1	63.75	86.5	41.7	23.25	116.4	65.55	179.5	36.45	9.8	47	81.45	19.7	18.7	34.5	187.35	55.25	161.6	12.4	62.9	62.45	8.85	25.5	92.5
AGXT2L2	49.45	39.4	40.35	73.2	51.6	49.2	68.45	42.95	10.85	29.9	60.85	23.65	46.8	30.2	56.55	64.45	28.65	52.1	34.05	27.8	45.1	42.15	66
AHCTF1	50.6	109.6333333	36.96666667	9.2	109.7333333	99	118.1666667	98.56666667	98.6	148.5666667	97.86666667	51.83333333	93.23333333	122	113.6666667	112.4333333	72.73333333	114.9333333	89.83333333	110.1666667	75.4	93.46666667	131.1
AHCY	3157.1	1940.8	2158.8	2739	2605.9	2632.7	2306.4	2418.3	1873.3	2195.5	2672.6	1597.5	2476.4	1348.8	1846.5	2921.9	2360.1	2053.1	2392.3	2745.2	2288.1	2242.3	2485.2
AHCYL1	816.7	1338.5	1121.1	581.4	1386.1	1549.4	1816.9	1554.9	1455.8	1788	1805.6	972.1	1201.1	1282.8	1294.8	1498.5	1539.4	1557	1058.1	1448.7	1293	1093.2	1631.7
AHCYL2	189.2	183.5	103.4	162.7	294.7	230.9	194	263.2	212.8	267.7	268.5	95.9	158	173.5	242.8	210.9	159.9	203.9	289.6	291.9	210.7	210.2	202.6
AHDC1	-9.4	8.6	-12.1	-11.4	0.7	-10.8	10.3	-3.5	-3.8	0.5	-0.8	10.5	6.4	11	1.7	-10.1	-7.4	-1.9	-2.2	-2.3	-3.1	1.4	16.8
AHI1	9.8	54.3	-1.3	4.3	58.3	-6	55	1.1	-0.4	71.3	10.9	6	-13.7	75.5	82.4	22.5	23.8	72.3	16.7	9.9	35.2	22.1	62.9
AHNAK	394.4666667	501.5666667	375.1	249.6333333	359.1	422.1666667	496.2666667	461.2666667	370.5	349.8	395.8666667	508.5	374.5333333	696.4666667	430.6333333	286	536.9333333	704.0666667	348.7666667	356.5	518.0333333	364.6333333	651.8333333
AHNAK2	16.9	10.9	12.4	17.6	-1.9	0.7	13.7	10.6	-5.3	13.8	7	15.4	-0.1	27	-3.8	6.7	30.9	15.3	8	0.8	16.3	-1.6	1.3
AHR	1087.45	1573.2	1383.5	968.5	1449.15	1352.55	2587.65	1308.6	1764.85	1769.75	1817.5	1503.4	1359.35	1392.3	1745.35	1418	1760.9	1966.05	1405.35	1823.7	1527.25	1638	1774.6
AHRR	-25.7	-26.9	-9.7	-15.1	-15	-27.3	-20.6	-20.5	-21.3	-10.6	-24.7	-20.8	-18.3	-23.3	-29.9	-16.9	-25.3	-16.3	-21.5	-30	-20.9	-24.8	-22.3
AHSA1	376.1	494	357.5	231	421.7	388.6	413.6	325.1	203.8	320.3	301.6	307.5	366.3	393.5	330.3	485.1	276.7	305.9	298.1	336.4	249.4	309.2	314.7
AHSA2	105	500.9	54.2	54.1	824.6	147.9	1420.1	141.5	135.4	763.5	97.4	67.9	76	410	702.6	145.3	91.8	442.4	165.6	153.1	165.8	111	355.3
AHSG	-15.7	-19.6	-23.1	-20.1	-17.3	-16.5	-24	-17	-9.8	-24.1	-14	-19	-18.5	-24.5	-30.1	-12.8	-18	-14.5	-16.2	-17.2	-22.2	-27	-25.5
AHSP	33.2	43.2	49.6	66.5	94.1	43.2	25.8	11.7	26.1	15.3	33.7	30.4	39.2	29.9	22.7	33.6	28.3	29.1	42.6	53.7	49.6	46.2	28.7
AICDA	6.1	10.8	31.5	12.5	23.5	18.2	11.8	32.8	24.2	13.8	32.9	13.9	33.8	9.3	24.1	17	10	9.3	9.5	16.6	22.1	5.6	8.3
AIDA	1221.7	1367.3	1469	1205.8	1384.3	1214.1	1213.4	1395	1300.2	1166	1181.8	1367.3	1163.3	1298.8	1361.4	1228.2	1558.4	1736.9	1320.7	1109.9	1346.9	1455.8	919.4
AIF1	211.0666667	169.2333333	260.9333333	225.1666667	183.8	98.66666667	74.9	148.6333333	148.0333333	71.73333333	132.2666667	242.0333333	164.5	89.56666667	78.4	126.5333333	176.0333333	162.2666667	138.1	151.0666667	231.1	159.4	101.9
AIF1L	4321.55	4916.1	4495.35	3592.7	6756.55	5751.1	6413	4480.05	4323.25	5995.3	5520.45	4317	6370.8	4424.85	6072.1	4097.75	4102.55	5154.95	5592.35	4098.7	3684.45	4660	7546.65
AIFM1	482.825	629.55	376.35	265.225	765.425	526.25	581.275	552.95	639.15	903	633.825	217.4	441.725	502.05	610.9	601.6	452.15	608.9	589.575	507.85	551.125	548.925	693
AIFM2	5.6	-0.4	-10.5	22.8	24.2	2.1	8.2	0.8	-4.1	14.1	25.1	0.9	2.2	18.6	6.8	8.1	4	14.8	-1.6	10.8	15.6	-3.2	20.1
AIFM3	12.7	-2.6	-9.4	2	-6.1	-11.2	-5.7	-9.2	-19.7	-5.8	-9.3	-5.5	-15.6	-6.5	1	-1.7	-11.3	-1.8	15.9	-2.8	-2.2	-8.8	-2.7
AIG1	1206.5	584.4	1007.6	1551.5	825.4	932.2	712.1	782	751.5	669.9	742.3	612.8	976.5	484.4	703.9	993.6	835	623.2	1157.6	780.4	741.3	1028.9	607.3
AIM1	93.1	91.2	86.6	62.8	106	88.1	92.5	95.5	78.3	131.6	101.8	98.1	64	74.1	92.8	107.9	67.6	89.3	95.1	62.7	121.6	87.9	74
AIM1L	2	-13.825	-0.45	-4.125	-6.775	-1.3	-1.1	-5.65	0.05	-3.225	-2.425	-1.45	-3.7	-4.225	-1.875	-1.1	2.45	-0.775	-7.625	-4.925	-2.325	-2.375	-6.85
AIM2	7.6	21.4	11.5	11.2	-8.6	-5.35	-5.5	4.85	-0.45	-1.8	14.55	35.7	-9.95	11.8	-1.45	-3.6	22.6	38.8	11.6	-0.95	25.95	-0.6	2.85
AIMP2	770.8	971.1	1101.8	1046.9	821.6	696.8	673.5	915	723.3	813.2	982.5	734.3	667.2	1197.6	819.7	904.8	803.1	729.4	785.2	846.2	827.3	835.4	782.4
AIP	390.1	211.2	364.3	503.4	230.1	328.8	223.2	262.2	376.6	217.8	332.7	527.8	334.8	218.8	199.5	347.2	369.7	256.3	262.5	300.3	347	298.7	212.8
AIPL1	-11.8	-12.05	-21.4	-10.05	-13.2	-19.95	-16	-15.05	-19.65	-16.3	-9.7	-14.55	-16.35	-18	-6.5	-11.65	-19.25	-17.55	-12.55	-9.65	-14.45	-18.75	-13.15
AIRE	1198.466667	1935.7	1596.3	1268.9	1620.866667	1514.8	3105.1	1697.333333	2330.066667	2486.066667	2377.666667	1890.366667	1737.166667	1930.866667	2163.566667	1532.966667	2305.066667	2277.066667	1532.2	1849.066667	1816.5	2069.433333	1895.733333
AJAP1	33.53333333	29.7	20.96666667	3.266666667	52.7	33.2	20.26666667	21.86666667	22.43333333	55.4	39.7	11.26666667	2.8	30.63333333	27.43333333	28.56666667	30.66666667	10.26666667	24.8	46.23333333	33.43333333	56.5	9.233333333
AK1	27.5	189.8	78.1	123.8	36.2	50.3	44.6	78.3	67.6	39	74.2	60.3	67.4	810.6	249.4	39.7	69.1	89.9	51.7	59.9	41.9	35.6	74.6
AK2	1068	835.9	945.7666667	1034.433333	1087.066667	1396.4	1003.3	1165.166667	795.2666667	1023.266667	1160.2	765.9	1108.633333	861.4333333	904.7666667	1266.5	1058.233333	875.3333333	1185.766667	1151.166667	919	1059.9	1097
AK2P2	9.9	61.3	33.6	36.2	29.7	22.1	39.9	22.6	26.9	39.6	38.5	35.2	95.4	46.6	25.4	39.9	55.4	36.2	13.4	31.9	43.2	74.8	39.2
AK3	1577.4	1765.7	2178.5	1717.3	1847.6	2780.6	1951.9	1854.9	1704.8	2187.9	2136.8	1576.3	2136.8	2117.4	2326.2	1734.3	2410.9	1576.3	1887.1	2005.6	1766.9	2235.2	2141.5
AK3L1	1194.9	694.275	1233.175	1108.175	1108	1075.1	712.225	740.45	1055.875	1190.425	1367.7	498.75	1258.1	886.875	743.1	1163.175	1339.025	608.7	1328.1	1459.6	908.575	1478.2	764.3
AK5	-5.9	-4.833333333	17.9	-4.633333333	6.433333333	2.9	4.766666667	4.566666667	12	-3.5	0.4	-0.033333333	6.666666667	-6.733333333	-3.566666667	4.166666667	29.1	6.966666667	2.333333333	-0.1	3.133333333	14.06666667	9.4
AK7	-26.5	-18.6	-21.4	-22.2	-20.1	-12.9	-20.1	-27.9	-25.5	-20.8	-25.1	-25.6	-31.6	-15.5	-22.3	-17.7	-16.6	-14.2	-24	-15.4	-14.8	-23.7	-18
AKAP1	60.35	84.55	24.1	24.4	130.8	73.05	108.3	62.6	51.3	90.9	77.2	49.65	64.5	189.45	101.55	63.6	45.7	63.45	76.4	79.5	82.05	39.05	112.9
AKAP10	44.5	31.4	28.2	35.1	25	13	11.5	25.2	20.6	43.9	31.5	16.2	18.7	15.9	25.8	39.7	15.2	27	38.4	20	31.5	26.1	36.8
AKAP11	182.3	161.04	145.64	129.26	187.42	190.58	169.8	239.1	260.94	230.14	155.2	177.9	208.58	152.9	166.5	212.4	233.54	206.32	214.46	186.34	187.58	266.78	237.76
AKAP12	61.05	149.3	57.025	86.5	79.7	54.05	66.95	104.975	116.5	123.075	78.375	86.825	83.375	120.075	126.525	85.625	113.075	135.325	77.525	58.275	109.125	69.1	73.8
AKAP13	93.83333333	135.5666667	84.76666667	50.8	125.2333333	68.8	121.3	110.0666667	111.5	177.9	111.6	140.7333333	94.4	195.9333333	153.5666667	138	123.5333333	167.1666667	109.1	118.8333333	128.5	104.4	119.7666667
AKAP14	-13.93333333	-14.43333333	-14.36666667	-12.33333333	-11.03333333	-12.5	-11.83333333	-5.9	-7.066666667	-7.866666667	-15.4	-18.9	-13.56666667	-11.03333333	-14.66666667	-17.73333333	-16.93333333	-11.36666667	-12.73333333	-17.16666667	-16.8	-9.366666667	-15.8
AKAP2	8.633333333	10.4	17.53333333	4	12.93333333	11.96666667	12.13333333	13.46666667	13.86666667	19.03333333	15.63333333	9.7	17.53333333	11.73333333	20.3	15.9	16.93333333	7.766666667	2.266666667	9.666666667	5.8	17.26666667	16.6
AKAP3	-9.8	-16.4	-20.9	-11.2	-22.3	-13.2	-21.9	-10.2	-9	-16	-14.3	-14.4	-20	-13.8	-5.7	-12.4	-25.7	-22.8	-15.4	-2.5	-17.2	-24.8	-13.4
AKAP4	-7.333333333	-11.36666667	-9.666666667	-7.4	-12.46666667	-4.8	-15.46666667	1.433333333	-5.733333333	-9.433333333	-5.433333333	-11.36666667	-9.233333333	-4.433333333	-9.4	-6.866666667	-3.9	-8.633333333	-3.666666667	-10.06666667	-9.166666667	-4.766666667	-2.3
AKAP5	-9.2	-2.4	-1.8	23.5	-0.6	2.1	5.4	11.9	-0.8	3.2	-0.5	-6.6	11.5	-0.4	13.3	-4.2	5.6	2.3	7.4	9.2	1.7	1.1	-8.9
AKAP6	-24.1	5.5	-16.3	-13.3	-20.1	-13.9	-21.5	-18.9	-14.8	-10.7	-9.9	-24.7	-16.1	22	-7.3	-8.8	-22.7	-16.7	-6.3	-9.6	-18.1	-14.9	0.6
AKAP7	41.225	52.75	78	36.325	28.425	46.5	39.075	51	68.5	38.525	31.925	48	27.3	36.55	59.55	29.925	58.6	34.65	51.275	40.25	70.5	37.65	15.275
AKAP8	64.5	106.5	56.4	58	108.3	56.2	148.9	89.7	71.2	150.7	89.7	64.7	82.2	144	128	105.4	69.7	137.2	79.3	96.6	97.3	70.8	122.5
AKAP8L	-5.5	8.5	-14.2	-12.1	5.6	0.6	14.6	-4.4	-18.4	21.4	-16.3	-14.4	-20.1	-8.4	2.9	-3.7	-17	13.9	-15.5	-7.4	-9.5	-8	15.4
AKAP9	-9.9	-4.35	-6.65	-17.3	-17.25	-5.75	-9	-9.15	-18.3	-3.05	-18.4	-16.25	-13.2	9.55	-13.7	-14.95	-16.5	3.1	3.7	-0.95	-18.7	-2.95	24.15
AKIRIN1	78.56666667	75.36666667	97.76666667	67.3	56.1	54.26666667	53.86666667	84.96666667	46.6	68.8	58.03333333	60.2	71.66666667	39.56666667	44.86666667	69.3	82.33333333	67.8	44.56666667	79.2	28.26666667	89.86666667	73.1
AKIRIN2	484.4	380.5	516.9	576.4	319.2	445.4	357.5	397.1	401.2	351.9	377.2	516.3	372.6	442.9	397.7	424.8	440.9	346.5	431.1	336.2	476.8	375.5	348.6
AKNA	37.8	87.9	16.6	0.5	33.4	10.9	26	34.8	61.7	14.7	26.9	120.6	8.5	40.6	45.5	13.3	52.9	118.5	34.4	29.8	104.3	16.4	29.3
AKNAD1	18.6	13.5	9.5	5.4	25.9	0.3	17.8	22.1	21.7	26.7	5.5	18.2	18	4.8	25.5	16.7	27.2	19.2	13.1	6.4	20.5	26.3	22
AKR1A1	2926.833333	2649.566667	2667.866667	3025.2	3324.133333	3267.333333	2984.366667	2922.466667	2568.066667	3508.7	3568.466667	1878.3	3100.633333	2139.333333	2888.333333	4023.866667	2602.933333	2328.766667	2906.1	3244.566667	2798.066667	3330.433333	2790.733333
AKR1B1	708.7	899.2	732.2	841.3	702.3	919	794	615.3	710.2	620	583.9	1320.7	1194.4	1358.6	915.9	606.4	667.9	763.9	732.2	721.3	756.3	749.3	1101.8
AKR1B10	162.8	107.1	216.2	4.9	95.9	9.7	11.7	-9.1	294.3	289.3	-13.6	12.4	-0.6	123.6	86.8	26	21.4	766.6	182	32	20.3	6.9	28.4
AKR1B15	54.5	51.7	41.1	34.8	8.2	-3.8	-17.1	-6.1	39.7	75.8	-13.4	-6.3	-1.1	85.4	83.1	-14.5	10.3	190.2	52.5	3.7	-7.6	-13.7	-12.1
AKR1C1	-12	-28.9	-5.7	-16.5	-28.1	-22.6	-20.2	-27.7	-18.4	-19.7	-29	-21.1	-20.5	-17.7	-28.3	-22.3	-20.9	-28.1	-11.4	-33.6	-22.2	-16.7	-22.1
AKR1C2	38.11666667	57.23333333	92.06666667	93.1	30.71666667	40.66666667	67.53333333	52.7	33.86666667	12.96666667	20.73333333	61.88333333	32.13333333	221.8	69.85	25.93333333	87.8	18.9	24.8	32.4	38.33333333	27.33333333	49.88333333
AKR1C3	5127.5	4074.7	6148.7	6583	5746.4	5518.2	4813	5227.3	4720.5	6583	6675.4	2670.1	5104	3886.6	4420.8	5790.4	5194.8	3750.4	4420.8	5729.7	4571.1	5518.2	4703
AKR1C4	418.3	243.2	357.2	605	351.05	337.1	248.9	330.7	358.9	376	174.75	206.05	335.9	249.2	295	368.05	226.1	221.35	341.8	355.6	358.1	376.2	309.25
AKR1CL1	4.3	3.75	-9.35	-4.05	11.3	1.75	3	2	0.7	-5.15	8.85	2.8	-3.35	3.45	-3.1	4.9	3.2	2.5	-0.3	6.45	0.35	7	4.1
AKR1D1	2782.45	5118.15	3619.15	3306.85	4076.8	3494.6	5336.65	3345.2	3934.7	4669.4	4366.45	3038.4	3314.7	3836.15	4492.6	3508.1	5044.95	5069.3	3591.55	4641.9	3807	4758.7	4430.15
AKR1E2	-2.9	3.6	7.5	7.5	12.7	16	-11.8	19.1	2.6	0.7	-4.5	16.1	10.5	10.9	19.8	8.2	7.7	10.4	3.4	24.8	4.3	10.1	13.9
AKR7A2	3511.5	3145.1	3530.5	3675.8	4720.5	3932.8	3126	3997.4	3262.7	4385.9	5104	2841.1	3875.2	3306.1	3855.9	3725.7	4471.2	3484.3	3973.2	3997.4	3658.9	3520.5	3550.9
AKR7A3	2117.65	2095.85	2192.45	2163.25	3072.9	2933.9	2339.55	3210.4	1817.2	3258.25	3525.45	1242.2	2881.6	1803.4	2742.9	3238.45	2300.5	1780.8	2354.5	2920.85	2501.2	2222.05	2376.6
AKR7L	-2	3	-10.3	-5.8	-14.4	-0.3	6	6.8	11	0.6	-5.6	-9.7	-9.6	-11.8	-2.3	-8.7	12.2	-0.9	-2.2	-4.6	-8.3	-7	4.2
AKT1	536.9666667	597.3	655.3	466.0666667	577.8	585.8333333	595.5	545.2333333	537.0333333	517.7	718.6333333	645.5333333	524.6333333	510.9333333	552.1666667	534.7333333	592.2666667	670.7666667	555.0666667	598.3333333	606.8333333	489.6666667	696.6666667
AKT1S1	34.5	23.3	22.4	24.5	43.4	34.2	35.9	44.4	25.8	41.1	44.1	27.3	26.3	25.8	24	29.7	26.1	26.5	25.6	45.1	31.6	16.5	40.8
AKT2	-4.7	-16.4	-12	-21.8	7.3	-18.9	-14.9	-12.7	-11.7	-14.9	-10.4	-5.4	-8.4	-11.7	3.9	-13.3	-8.4	-20.7	-21.1	-20.8	-25.4	-22.6	-8.3
AKT3	13.925	7.925	12.9	16.625	15.625	5.85	16.225	10.875	14.65	8.175	20.35	20.6	11.65	7.325	12.025	16.075	12.075	11.375	18.475	12.2	9.3	24.175	14.45
AKTIP	643	606	607.9	805.9	721.65	844.65	693.25	678.55	623.25	550.65	584.3	666.05	726.7	975.55	845.8	619.3	644.35	781.7	747.45	640.85	674.2	661.95	844.6
ALAD	172.2333333	387.4333333	76.73333333	97.6	375.3	171.4333333	311.1333333	287.4333333	308.4	552.8333333	332.4333333	77	206.0333333	267.8	312.5333333	332.0333333	187.7666667	282.3333333	155.9	292.4	233.3333333	331	280.8333333
ALAS1	9.7	14.93333333	0.533333333	6.766666667	6.2	0.633333333	-2.766666667	0.666666667	-7.166666667	1.233333333	8.266666667	-5.366666667	1.2	19.33333333	13.96666667	6.2	2.533333333	6.9	12.9	7.533333333	5.933333333	4.4	0.6
ALAS2	-0.3	22.43333333	38.93333333	15.86666667	111.5333333	0.733333333	7.633333333	15.46666667	4.966666667	0.966666667	41.96666667	20.5	5.333333333	8.9	11.6	14.16666667	15.83333333	-1	3.2	-4.3	11.36666667	-1.1	-0.7
ALB	2115.4	3793.9	453.55	7743.4	3253.8	7440.6	3124.25	6964.75	3133.1	4377.45	6385.05	1310.35	5641.05	3891.9	1347.95	4567.55	4220.3	1144.35	1151.3	6403.6	3233.15	10591.85	8368.15
ALCAM	258.7	311.5	214	167	475.8	297.3	372.8	375.2	269.8	429.9	352.5	183.2	243.5	342	470.7	367	349.1	412.5	443.8	388.8	372.1	362	394.8
ALDH16A1	95.7	58	51.7	83.8	59.7	52.3	63.8	54.9	61.5	55.7	73	111.3	80.5	56.1	50.9	74.1	76.7	79.3	63.9	80.8	82.6	66.5	66.8
ALDH18A1	133.8	108.8	138.6	150.4	85.3	79.7	75.5	109.1	121.6	110.5	120.6	111.8	120.6	70.7	100.2	115.3	117.3	101	112.7	92.6	102.6	107.2	62
ALDH1A1	3234.25	3882.15	2606.2	1971.95	4213.65	4032.1	4773.5	3365	3386.45	5177.3	3089.55	2823.15	3887	3269.4	5269.25	3224	3495.65	4977.7	4444.1	3414.85	3197.9	3084.25	5137.05
ALDH1A2	256.3	260.35	312.85	237.1	194.6	386.45	221.15	303	263	207.05	283.7	366.3	331.3	166.7	280.45	233	250.05	296.65	339.85	258.15	283.8	202.75	352.55
ALDH1A3	172.15	282.95	213.1	153.1	92.55	100.4	53.8	334.95	146.6	71	85.85	180.6	137.8	397.4	247.65	104.85	291.8	433.3	165.2	79.5	154.85	272.05	93.25
ALDH1B1	833.3	524.35	556.95	508.4	782.9	1191.6	716.65	683.5	702.4	1526.6	761.8	380.55	1030.75	590.1	732.6	537.4	464.25	681.05	761.6	1226.45	663.3	735.2	1073.25
ALDH1L1	2094.5	902.5	1063.2	906.6	2294.3	2009.7	2706.3	1391.6	1594.3	2353.5	2344.3	833	1698.2	1031.8	1431.1	2262.4	1304.7	1407.8	1620	2039.4	1448.7	1465.6	2080.2
ALDH1L2	14.85	22.25	13.2	14.1	21	2.85	-1.95	16.15	6.1	10.5	0.8	12.45	23.25	22.5	15.25	20.65	21.65	15.5	22.2	20.75	12.95	18.45	19.8
ALDH2	2618	3249.8	1203.1	989.8	3778.2	2421.5	4440.2	2762.1	2567.4	5408.7	2986.5	1462.7	2167.4	2915.2	3790.7	3366.6	2377.7	3886.6	2645.5	2978.1	2966.1	2272.8	3555.6
ALDH3A1	32.4	22.6	31.9	19.6	37.3	39.5	30.6	48.5	31.5	32.1	28.3	25.3	37	32.8	42	29.2	28	32.1	32.3	21.4	32.6	30.6	33.5
ALDH3A2	853.3	964.5	623.6666667	828.9333333	1634.1	948.3	1016.733333	1230.9	774.1	1345.7	1033.333333	425.4	758.3	1014.233333	1381.033333	1226.9	689.8333333	998.2	894.7	1073.6	901.6333333	759.9	953.9
ALDH3B1	81.75	92.35	77.9	57.25	93.35	135.3	95.55	131.2	85.7	88.1	163.1	31.5	100.9	73.35	78.8	117.2	95.6	73.4	80.05	90.9	112.6	109.55	115.5
ALDH3B2	-9.433333333	-13.23333333	-12	-12.73333333	-6.566666667	-14.9	-13.4	-15.56666667	-18	-9.9	-13.33333333	-12.3	-18.13333333	-2.633333333	-10.7	-16.06666667	-14.73333333	-10.2	-11.8	-11.7	-15.4	-19.4	-7.033333333
ALDH4A1	866.2	825.7	573.675	795.95	1506.45	817.05	1193.175	1150.8	1115.8	1534.675	1318.525	299	857.7	1047.625	1071.825	1468.8	919.575	1356.25	1000.125	1087.45	951.625	1068.3	1064.175
ALDH5A1	289.05	420.2	164.1	156	652.45	420.9	677	496.8	595.1	694.6	621.1	247.7	382.2	628.05	708.35	482.2	378	485.25	544.4	520.9	492.55	391.05	571.5
ALDH6A1	880.2	2148.9	670.15	388.15	2545.8	1143.35	3372.75	1405.4	1597.3	3991.15	2427.35	317.65	634.95	2101.5	2815.9	1640.05	1290.75	2747.4	1106.95	1585.1	1998.5	1048.7	2905.4
ALDH7A1	1779.6	2147.95	1160.1	819.35	3072.7	2076.05	2980.85	1996.2	1719.8	2844.7	2272.85	888.1	1330.2	1992.3	2490.75	2457.2	1686.5	2489.3	2039	1988.45	1633.9	1759.3	2001.35
ALDH8A1	527.1333333	449.3666667	399.3	386.0666667	644.1333333	516.0666667	575.7666667	516.8666667	506.7666667	734.1	609.8333333	182.7333333	508.7	438.4666667	504.9666667	704.4666667	517.3	472.4	497.2333333	626.9666667	454.7	619.7666667	554.7
ALDH9A1	6393.5	6319.9	4964.8	5136.8	9106.8	7063.9	6850.3	6833.1	6621.4	8005.2	8268.8	4266.4	7823.1	7168.5	9693.1	7474.1	7940.3	6381	7376.4	6364.8	5332.7	6850.3	7099.6
ALDOA	348.15	448.875	283.4	429.575	366.075	361.875	417.025	299.475	356.025	315.525	412.025	548.925	395.25	1152.35	495.1	416.975	232.175	333.375	354.425	373.65	321.7	299.525	450.875
ALDOB	15346.9	20539.2	14456.6	16967.6	19716.4	17048.8	20255.7	19094.9	17842	19094.9	18799.2	7435.7	18949.5	15992.6	17193	18659.1	16967.6	17450.5	16717.3	19270.6	15346.9	19094.9	17842
ALDOC	94.8	126.8	186.9	147.1	142.7	173.2	89.7	111.5	77.7	82.9	188.8	250.2	210.3	94.5	80.6	111.7	157.4	109.7	143.7	121.2	113.7	110.1	129.2
ALG1	18.9	1.4	-1.9	14.3	-5	8	-1.3	1.3	-22	6.7	-14.6	-11.6	-6.5	-19.6	-13.4	-5.2	-8.8	0	11.4	4.3	0.2	-2.3	-2
ALG10	13.8	19.1	14	37.4	17.6	30.1	6.4	22.2	22.7	13	19.3	30.7	26	7.5	16	25.3	8.6	8.7	12.4	15.3	31.9	5.9	4.1
ALG10B	37.56666667	21.23333333	27.6	42	19.56666667	43.56666667	30	27.6	29	24.5	21.9	39.36666667	49.63333333	19.33333333	18.5	30.43333333	42.2	29.1	43.16666667	33.26666667	35.1	38.3	33.16666667
ALG11	24.6	19.45	16.3	13.45	17.15	13.05	12.85	38.9	16.45	47.95	46.95	7.95	17.85	21.55	23.05	45.35	55.3	48.2	31.85	17.55	32.8	29.6	20.15
ALG12	31	35.7	29.7	39.9	28.8	39.1	17.6	23.1	27.6	35.1	43.9	24.3	32.1	29.4	32.6	38.8	22.9	22.5	34.1	38.8	21.4	37.8	19.1
ALG13	180.8	186.8	208.75	285.15	186.9	241.2	208.8	287.6	219.45	286.8	215	204.5	259.55	185.6	208.65	269	211.55	125.65	210.9	166.25	183.9	219	162.35
ALG14	163.65	63.05	162.8	297.85	85.55	125.95	70.9	127.8	118.1	83.05	75.2	120.25	133.5	63.8	70.45	133.7	124.1	86.45	157.55	133	124.45	148.05	87.7
ALG1L	10.25	7.25	20.85	31.8	-6.95	-1.7	20.55	10.35	3.1	-0.25	20.85	19.3	0	10.75	7.7	9.55	6.45	2.4	19.95	-0.2	12.85	3.7	-1.35
ALG2	42.3	26.1	57.35	57.6	26.35	34.7	31.95	45	53.65	38.25	32.85	30.15	46.2	24.5	25.9	36.6	33.75	34.4	26.5	32.75	27.25	46.3	27.9
ALG3	108.9	100.05	100.6	125.15	106.6	83.85	60.45	74.35	105.95	96.8	136.3	97.95	103.3	80.25	70.15	107.45	108.8	86.05	90.5	116.75	86.6	103.75	68.65
ALG5	1044.2	557.7	1205.8	1363.9	653.8	1158.3	592.6	682.1	759.9	648.6	891.6	1007.6	1031.2	534.2	614.9	813.6	921.9	556.5	975.8	952.7	835.4	994.2	622.4
ALG6	108.8	88.9	150.9	152.8	90.3	99.4	88.7	133	131.3	65.5	71.4	160.8	141	103	94.7	103.7	95.2	88	123.6	113.4	143.4	124.4	91.4
ALG8	246.4	115.7333333	239.2	275.2	132.0333333	228.8	133.3333333	150.7333333	180.5333333	168.3	183.5333333	216.9	240.7	121.6	167.0666667	207.1666667	153.9	120.7666667	209.8	187.0333333	190.0333333	243.9333333	131.9666667
ALG9	333.4	227.2	420.2	450.4	239.9	210.3	204.3	245.7	294.2	218.8	275.7	312.5	359.2	191.4	223.6	281.1	236	210	275.4	299.5	335.2	294.8	189.5
ALK	24.9	48.6	28.4	25.3	32.1	25.8	32.1	-3	-0.3	17.1	-1.7	14.3	13.8	22.2	18.5	10.4	23	30.1	20.4	37.1	31.8	3.3	17.1
ALKBH1	116.9333333	80.2	94.23333333	116.3333333	67.83333333	87.1	76.16666667	74.2	97.8	88.3	72.6	81.56666667	93.63333333	57.73333333	73.66666667	83.86666667	70.5	66	85.03333333	87.13333333	79.2	81.26666667	71.46666667
ALKBH2	134.2	94.9	162.8	189.2	82.5	113.3	79.7	94.4	157.1	98.2	132.8	107	97	75.3	94.8	127.5	94.8	65.7	63.7	113	90.3	112.3	81.2
ALKBH3	105.6	58.4	87.7	146.7	63.5	77.4	81.9	86.7	29.4	59.7	72.3	85.1	63.9	88.8	80.2	83.5	77.4	56.5	86	91.3	87.8	84.8	76.1
ALKBH4	18.9	11.1	16.7	4.3	20.2	20.1	6	16.7	-10.8	19.9	44.7	32.4	15.9	18.5	30	18.5	20.1	33.1	42.8	37.1	4.3	20	28.5
ALKBH5	3161.4	4328.9	3126	2623.9	4266.4	4137.4	3688.1	4274.5	4158.7	4488.5	4231.1	3444.4	3561.2	5962	5051.4	3912.7	3772.1	4711.3	3912.7	3599.4	4053.9	3555.6	4589.6
ALKBH6	79.7	89.1	105.1	105.5	91.6	87.7	112	80.6	63.8	88.6	111.7	65.7	88.8	86.1	78.1	68.4	109.4	73.4	77.9	74	83.8	78.5	73.7
ALKBH7	362	112.2	304.9	446.6	105.8	274.2	182.7	162.8	208	162.5	166	334	180.8	103.1	95.7	265.9	144.4	100.5	190.7	268.7	249.6	223.1	99
ALKBH8	-16.2	12.3	6	-14	1.7	-11.4	-5.4	-4.8	-20.5	7.2	-5	-24.5	-7.1	9	-7.5	6.9	-5.2	6.4	21.4	6.4	-9.4	12.6	10.6
ALLC	-10.36666667	-11.36666667	-10.7	-11.36666667	2.933333333	6.8	-3.033333333	-5.9	-15.73333333	-8.766666667	-8.266666667	-7.166666667	-4.066666667	-2.266666667	-2.566666667	-13.53333333	-14.7	-3.433333333	-7.233333333	-7.633333333	-7.133333333	-4.533333333	-0.133333333
ALMS1	35	43.4	6.7	3.4	22.4	18.6	25.9	11	33.9	20.6	29	36.8	8.7	28.2	32.5	43.5	14.7	14.4	25.4	23.4	25.9	16.4	28.7
ALMS1P	17.8	33.7	19.6	43.7	22	11.7	38.5	26.2	33.3	3.2	25.1	11.3	7.7	13.7	10.2	18	28.4	0.1	6	30.4	31.2	36.2	23
ALOX12	3.7	-9	3.2	7.3	-9.8	-15.4	25.5	31.3	1.4	15.5	32.8	7.1	12	-1.9	6.4	-0.5	12	3.5	4.2	2.4	3.1	10.6	-12.1
ALOX12B	-23	-16.4	-11	-11.1	-13.5	-20.8	-19.6	-17.9	-7.3	-16.3	-7.7	-17.7	-15.9	4.4	-13.3	-20.1	-26.8	-16.4	-22.3	-10.9	-15	-22.5	-12.4
ALOX12P2	4.8	12.3	6.55	5.75	13.9	4.55	22.45	4.05	16.5	7.1	17.15	3.3	15.8	7.1	4.9	6.65	12.05	7.35	4.7	-0.95	1.5	11.65	9.4
ALOX15	10.325	11.375	9.275	6.775	7.025	8.35	19.025	13.2	15.525	11.1	13.225	13.575	22.5	9.275	18.5	11.2	10.6	13.7	8.575	19.25	4.85	23.25	4.25
ALOX15B	8.966666667	5.366666667	5.766666667	7.833333333	-0.5	3.4	2.1	9.966666667	14.96666667	4.5	8.633333333	4.833333333	4.366666667	10.83333333	2.1	9.066666667	10.96666667	-0.066666667	1.633333333	2.9	0.1	2.833333333	6.733333333
ALOX5	46	134.9	78.8	41.63333333	39.26666667	13.36666667	23.5	66.73333333	50.23333333	20.26666667	40.36666667	89.8	35.53333333	38.6	48.1	34.66666667	54.8	95.9	38.33333333	26.2	91.16666667	24.66666667	32.86666667
ALOX5AP	388.4	422.1	587.2	540.6	194.1	163.9	104.4	535.5	336.6	112.6	251.1	1496.6	326.7	227.8	197.1	227.2	378.6	342.3	424.2	210.6	654.9	254.4	211.1
ALOXE3	10.3	-3.8	20.5	7.1	21.8	12.1	14.9	7.2	8.1	17.2	19.8	9.8	12.4	16.5	-6.8	7.6	12.7	10.1	10.1	14	24.2	7.9	-2.2
ALPI	20.1	26.5	13.4	7.5	8.6	77.5	21.5	17.2	19	13.4	58.7	19.1	29.8	17.6	62	36.1	21.1	14.8	27.4	18	4.8	7.3	62.1
ALPK1	39.9	58.7	14.4	-0.6	47.6	11	52	11.3	49.7	50.8	46.5	44.5	19.5	27.8	47.2	36.7	28.1	64.8	37.3	36.7	32	31.2	56.2
ALPK2	175	1125.1	177.2	106.3	377.2	382.7	372.5	340.7	257	505.7	549.1	120.8	249.2	1094.6	865	188.1	392.3	662.3	272.1	386.6	445.8	358.7	525
ALPK3	10.5	8.5	12.9	16.5	4.5	4.5	8.7	3.6	-3.4	15.2	11.5	5.2	23.8	80.8	8.3	15.2	5.6	16	7.8	4.6	22.7	2.4	12.1
ALPL	1534.7	1443	820.3	869.5	3090.5	1702	1605.2	1930.1	1906.3	1916	3386.6	610.4	1634.2	1196.6	1399.4	2174.3	1507.8	1447.8	1243.1	1945.1	1857.9	2126.8	2243.9
ALPP	817.1	1728.8	1614.3	882.1	981.9	844.7	2520.4	1295.5	1541.7	1708.1	1735.4	1296.3	1028.2	1265.2	1413.5	1087.5	1973.3	1615.1	947.8	1685.3	1276.3	2072.6	1621.3
ALPPL2	19.9	17.5	25.4	31.3	27.4	17.5	15.4	29.7	16.6	23.9	14	20.7	20.4	22.1	16.3	15.1	11.3	21.7	7.6	21.4	5.1	35.9	28.5
ALS2	300.7	400.5	235.3	174.4	444.4	366.2	447.7	382.5	354.5	518.9	324.4	204	292.5	444.5	412.5	280.1	266.5	366.9	296.6	396.3	313.9	354.7	422.9
ALS2CL	-8.1	4.133333333	-4.3	1.133333333	19.46666667	5.466666667	12.1	-4.533333333	-10.2	3.3	3.7	-5.366666667	-9	9.6	-2.966666667	7.566666667	-8.133333333	-1.6	-7.333333333	-5.166666667	8.9	-8.3	2.4
ALS2CR11	-20.6	-22.1	-17.9	-12.7	-18.8	-19.8	-21.8	-10.3	-14.5	-23.5	-19	-14.4	-14.3	-9.7	-14.2	-1.3	-22.8	-30	-17.3	-19.5	-15.9	-18.6	-19.7
ALS2CR12	4.9	39	24.2	17.6	8.9	-2.6	21.9	31.9	1.2	14.3	22.6	12.3	41.3	17.4	3.3	-17.4	4.7	14	17	10.7	3.9	15.6	39.7
ALS2CR14	97.3	123.4	193.1	148.1	99.4	128.9	176.7	130	209.1	179.8	227.5	156.3	155.9	144.6	146.6	139.9	224.5	137.7	123.7	181.5	124.8	222.9	127.1
ALS2CR16	14.3	36	26.8	16.5	10.1	19.5	6.6	19.8	48.1	19	-7.8	11.4	9.3	25.6	11.1	4.1	3.8	19.4	20.1	17.6	9.2	9.1	15.4
ALS2CR4	129.2	157.8	183.1	267.6	140.4	213.5	170.6	152.2	95.7	131.9	99.6	192.4	205	247.6	210.7	144.5	201	138.8	159.7	110.2	120.4	138.9	189.4
ALS2CR8	-8.2	11.2	-4.3	-10	-13.5	-4.8	-2.6	-8.2	-9.4	-12.8	-26.5	2.1	-2.2	-9	-12.8	-12.3	-12.4	-17	-4.3	-9.6	-19	-20.9	4.9
ALX1	49.9	39.5	71	31.9	42.2	76.2	18.4	67.6	32.3	21.2	43.6	132.7	89.6	44	47.9	42.7	35.2	60.8	59.6	55.8	47.9	50	137.1
ALX3	2.25	0.75	-4.25	2.1	-1.7	-4.55	2.1	-6.25	2.1	9.3	0.65	0.35	7.2	9.1	1.3	6.05	9.2	-7.3	4.65	0.1	-1.05	-11	3.6
ALX4	-8.6	-4	-10.3	5.3	-5.1	-8.4	-0.1	10.9	-1	6	8.6	-3.3	-6.3	-6.8	6.8	10.4	-0.4	-12.9	-19.2	-1.3	2.6	0.5	-7
AMAC1	-12.4	-4.5	-5.3	-11.2	-11	-16.9	-9.4	-9.8	-21.7	-18.1	-18.7	-10.9	-11.1	-12.6	-1.9	-15.8	-11.6	-18.1	-13.2	-13.6	-18.6	-13.2	-24.6
AMAC1L1	2.9	-9	14.2	5.8	14.4	2.2	-1.3	7.7	8.1	22.5	9.1	-2.7	-5.3	11.6	3.2	17.9	10	11.3	15.2	3.1	17.7	8.3	9.8
AMAC1L2	15.53333333	16.9	9.733333333	5.7	23.93333333	11.43333333	7.266666667	14.7	11.76666667	17	18.63333333	8	17.36666667	13.56666667	7.233333333	6	7.233333333	6.1	19.03333333	15.26666667	8.533333333	10.63333333	11.8
AMAC1L3	31.6	8.1	23.4	54.9	44	47.2	52	23.5	42.6	29.2	29.9	29.6	45.6	22.6	25.2	24.9	24.9	24.2	41.8	31.4	31.5	28.9	25.2
AMACR	351.7666667	522.0333333	325.6333333	358.2	351.5666667	464.3	182.5	305.4666667	174.2666667	308.6333333	223.7	191.4666667	301.4333333	160.5	265.6666667	445.8333333	214.7	331.0666667	336.5666667	360.9333333	295.4666667	315.3666667	295.7333333
AMBN	-0.075	3.375	2.8	6.5	6	-2.4	3.625	10.2	1.9	8.15	2.8	6	14.975	6.025	3.425	1	6.4	7.55	0.025	-2.125	-1.575	0.175	7.825
AMBP	-6.7	-6.4	-16.2	-0.1	-8.4	-12	-12	-11.4	-9.4	-5.3	-5.6	-11.4	-12	-14	-14	-8.4	-6.7	-15.3	-26.1	-10.1	-24.1	-23.6	-14.2
AMBRA1	29.5	15.2	23.4	8.6	32.2	37.2	48.9	28.3	6.7	45.8	27	12	20.5	32.2	3.6	28.3	1.3	14.5	24.6	12.3	28.8	20.9	34.7
AMD1	447.95	463.8	537.25	480.55	401.85	549.3	495.45	426.25	583.05	400.7	342.05	482.6	519.3	315.55	465.95	419.7	558.35	437.3	394.25	386.6	537.65	493.05	565.35
AMDHD1	326	169.5	226.5	285.8	229.2	282.2	191.1	314.1	292.6	237.3	367.2	53.3	270.7	207.5	220.4	380.4	318.8	142.1	254.1	341.9	321.3	392.1	137.9
AMDHD2	101	79.1	150.3	164.1	115.5	75	74.8	92.1	48.8	73.3	109.3	58.9	67	39.1	48.3	110.3	72.6	40.2	72.2	97.8	76.2	99.3	66.4
AMELX	2.7	18.9	11.3	8.4	-4.8	-1	6.5	8.8	40.1	5.1	8.6	-4.3	9.6	4.5	-2.5	0.1	14.1	-8.8	0	1.4	3.7	-2.7	4.9
AMELY	7.5	1.8	1.3	13.7	-1.2	6.2	4	5.2	1.9	6.9	3.5	-0.5	1.5	7.4	9.8	9.3	10.6	3.3	4	-14.2	3.8	2.4	-2.3
AMFR	358.45	51.8	380.6	190.75	462.1	328.95	285	389.4	61.05	316.15	196.4	615.8	626.2	220.75	556.4	399.55	309.35	273.55	292.7	565.05	56.65	744.45	536.2
AMH	-18.7	-23	-28.8	-22.3	-18.2	-22.3	-22.4	-18.3	-18.6	-14.3	-11.6	-16.7	-20	-19.4	-28.8	-21.6	-33.4	-23.3	-20.4	-13.1	-21.5	-26.3	-20.7
AMHR2	-20.6	-6.6	-18.4	-4.5	-23.4	-21.7	-21.3	-8.3	-16	-14.3	-15.8	-12.6	-19.2	33.4	-12.6	-21	-13	-22.9	-18.2	-18.8	-12.5	-22.5	-19
AMICA1	22.6	76.9	32.5	37.5	9.3	3.2	-5.4	9.4	7.8	-3.7	13.9	204.8	7.5	-4	24	17.1	32.4	78.1	32.3	-3	57.8	-7.6	23.9
AMIGO1	32.6	25.6	28.4	22.3	9.8	33.3	30.2	34.4	22.6	33.1	42.8	43.1	23.1	18	19	32	20	19.5	18.5	41.3	37.3	4.7	18.1
AMIGO2	-1.3	-13.9	-2.9	-2	-3.9	-13.4	-18.4	-8.7	-19	-17.4	-10.5	-16.1	-11	-10.9	-9.2	-4	-16.1	-14.8	-0.3	-5.9	-17.6	-7.2	-6.5
AMIGO3	3.5	-0.4	14.6	7.8	4.6	-9.9	-11.4	-0.2	-5.5	7	1.5	-1.9	-4	-7.6	9.4	-0.7	-1.5	2.5	-5.1	0.8	-8.5	3.5	-4.8
AMMECR1	69.9	63.46666667	63.23333333	45.33333333	46.1	80.96666667	63.4	66.9	54.36666667	42.1	59.56666667	65.23333333	74.2	49.16666667	65.66666667	59.86666667	75.8	58.1	67.73333333	68.5	68.36666667	70.03333333	58.43333333
AMMECR1L	112.5	129.1	135.5	155.9	94.7	157.9	122.4	139.3	145.8	111.3	102.2	119.3	120.4	114.7	97.5	113.8	136.7	115	118.8	122.6	133.2	148.9	126.1
AMN	12.4	14.9	33.7	18.8	17.3	25.5	6.3	21.1	26.3	28.5	24.6	9.1	19.5	16.7	14.8	29.2	14.5	10.2	21.4	18	17.5	23	18.9
AMN1	84.7	43.8	97.7	119.8	56.7	71.5	61.1	42.8	76.6	63.7	70.1	114.6	70.8	53.7	48.1	78	86.2	41.4	62.7	60.3	56.6	56.4	40.8
AMOT	668.8	646.7	509.4	434.3	596.3	601.8	524.3	563.8	765.2	745	579.1	352.5	695.7	1179.2	631	709.1	543.3	509.7	740.3	656	721	772.7	434.3
AMOTL1	5.9	16.2	10.3	14	16.9	16	10.6	15.9	11.1	2.9	24.4	11.4	1.2	10.4	7.9	10	8.4	12.1	2.4	2	12.6	13.2	10.1
AMOTL2	32.8	50.6	41.8	57.6	42.1	58.9	63	41.7	80.1	39.5	66.7	39.3	20.1	49.1	23.9	45.4	46	40.6	35.3	64.2	58.6	82.3	47.7
AMPD1	-7	886.8	-12.7	287.6	-8.3	-25.2	-12.2	-17	-10	-11	-21.2	-19.3	-12.4	2767.8	550.1	-19	-19.9	4.9	23	-2.2	-16.1	-22.4	-20.3
AMPD2	-19.83333333	-19.36666667	-18.13333333	-18.6	-24.93333333	-16.16666667	-15.93333333	-19.4	-23.7	-13.13333333	-20.23333333	-23.9	-20.83333333	-23.16666667	-21.5	-24.6	-19.5	-16.86666667	-22.03333333	-19.7	-21.23333333	-20.7	-22.46666667
AMPD3	-7.3	-1.05	-5.2	-11.3	-0.7	-4.575	-9.425	-9.1	-12.2	-8.25	-5.075	-4.125	-3.425	-8.05	-14.65	-4.625	-3.275	-11.45	-3.55	-10.6	-4.425	-3.775	-8.85
AMPH	1.5	4.85	6.35	8.7	10.15	26.45	9.2	20.7	9.1	1.2	7.8	22.85	16.75	28.65	11.4	1.25	6	-8.6	15.4	6.15	7.3	12.7	37.2
AMT	547.5	435.1	445	403.3	630.1	724.9	629.8	443.2	438.4	565	573	327.6	503.4	415.3	534	510.1	527.9	411.4	525.3	643.1	415.3	540	566
AMTN	-18	-27.7	-18.1	-18.5	-19.8	-26.3	-15.5	-17.5	-23.5	-18.3	-18.4	-11.3	-11	-17.9	-14.5	-17.4	-19.5	-22.9	-18.7	-14.1	-25.6	-16.1	-20.4
AMY1A	120.1333333	149.1	152.4666667	145.9333333	108.0666667	147.7	112.8333333	132.7	212.4333333	108.6	197.9333333	281.1	202.2666667	112.5	115.3666667	143.1	212.9	80.06666667	106.3666667	94.86666667	236.3	118.9	80.56666667
AMY1B	43.66666667	52.8	53.8	58.4	91.3	50.73333333	83.56666667	39.33333333	35.16666667	100.4	51.76666667	43.5	34.66666667	59.33333333	80.53333333	38.03333333	62.2	50.23333333	38.5	37.63333333	66.46666667	43	55.3
AMY1C	2962.4	3468.5	2804.3	2685.9	2289.9	3140.8	2478.7	2029.6	2360.1	2165.6	2024.2	2564.5	2349.3	1649.2	2546.1	2313.7	2152.3	3082.9	2500.1	2534.5	1843	2969.7	2881.8
AMY2A	22.75	93.7	20.225	25.025	189.125	34.95	202	63.8	52.425	307.625	38.5	29.1	21.75	102.65	125.7	26.05	36.45	87.975	37.375	48.575	65.55	36.65	117.725
AMY2B	32.4	107.45	31.55	20.55	362.75	61.4	294.25	74.85	67.6	526.1	67	31.1	22.65	178.6	213	50.15	75.65	132.1	61.25	71.05	84.2	56.3	202
AMZ1	-30.7	-18.9	-17.4	-21.8	-17.2	-25.5	-19.6	-11.1	-28.3	-21.9	-22.9	-18.6	-20.3	-22.8	-24	-17.1	-12.9	-26.3	-17.7	-20.9	-22	-24.2	-15.7
AMZ2	605.85	575.85	559.25	705.55	503.85	620.15	605.95	610.9	528.75	614.2	495.5	552.35	548.05	689.05	577.35	700.65	579	517.15	513.2	535.65	482.6	496.6	533.4
ANAPC1	72.66666667	76.5	82.63333333	62.43333333	84.93333333	80	91.8	85.43333333	52.33333333	75.3	72.9	76.83333333	67.1	56.03333333	69.53333333	70.93333333	73.8	68.13333333	66.4	59.7	63.4	87.7	75.03333333
ANAPC10	192.9	116.4	244.7	331.6	133.9	176.6	148	159.1	202.4	183.9	67.9	199.9	200.9	137	140.1	144.1	148.1	117	188.7	152	178.9	190.7	115
ANAPC11	178.58	98.02	241.2	280.32	100.24	184.88	118.1	163.58	238	111.38	198.24	223.74	214.1	142.34	107.16	170.34	215.52	89.42	151.84	188.1	183.38	183.68	101.32
ANAPC13	3310.2	2134.9	3197.5	2900.1	3468.5	3997.4	2335.3	3599.4	3258.2	3331.8	3372.5	2938.6	3849.4	2683.5	2855	3944.8	3403.5	3290.3	3550.9	2875.6	2982.3	3161.4	2699.6
ANAPC2	3.25	11.35	3.85	1.5	18.2	7.3	9.15	6.65	9.45	12.65	7.4	9.25	11.35	9.45	3.2	7.25	-2.8	10.1	12.6	9.95	11.9	3.65	9.35
ANAPC4	204.4	225	228.9	203.4	249.1	166.3	217.9	156.9	178.1	179	166.8	211.4	153.4	202.6	221.8	167.7	150.5	255.3	169	198.7	147.6	175.9	196.5
ANAPC5	583.2	620.7	528.9	742.6	548.9	554.4	567.2	547.1	488.7	759.9	661.9	631.2	526.6	595.2	615.6	739.1	571.7	555.9	581.8	554	522.3	479.5	516.7
ANAPC7	23.4	20.5	-7.5	8.6	12.5	-1.2	7.1	3.5	1.2	8.6	-19.6	-2	-4.5	10.3	31.3	19.1	-2.1	16.5	10.8	2.2	13.2	21.4	26.8
ANG	374.45	282.65	473.9	405.3	277.45	438.05	243.35	370.05	217.35	257.4	540.9	216.9	318.45	268.35	452.05	401.4	419.5	261.55	266.3	410.1	297	283.4	312.1
ANGEL1	145.2	82	103.7	127.3	72.5	89.5	69.9	55.4	22.4	80.2	98.5	107.2	109.9	75.8	65.5	90.4	88.1	85.3	101.4	95.8	72.8	86	67
ANGEL2	511.1	410.5	487.1	653.2	440.5	462.8	518.3	513	510.9	473	441.1	619.3	491.7	393	446.8	514.8	541.5	475	511.8	548.3	576.1	538.3	405.8
ANGPT1	122.95	198.8	196.4	160.7	171.25	225.8	193.2	283.8	166.3	189.1	179.95	140.95	241.4	247.45	262.35	170.45	257.8	325.45	265.7	194.75	149	173	263.45
ANGPT2	-6.533333333	8.533333333	5.6	-3.5	0.633333333	2.1	-5.966666667	4.466666667	-0.7	-5.9	27.16666667	12.06666667	4.633333333	43.23333333	12.13333333	3.966666667	27.9	16.4	8.766666667	0.7	4.733333333	-5.2	22.83333333
ANGPT4	-24.7	-21	-20.4	-19.8	-13.1	-18.9	-18	-26.8	-10.2	-26.6	-23.8	-12.9	-22.7	-17.2	-17	-28.9	-13.1	-20.3	-27.5	-26.3	-23.3	-29.2	-22.2
ANGPTL1	-9.6	-16.95	-2.6	-5.85	6.75	4.2	-1.35	4.75	-3.15	4.35	-9.45	5	0.65	26.75	7.2	-4.55	24.35	0.55	0	0.95	2	-8.1	-1.15
ANGPTL2	455.7	566.9	313.1	182.3	225.2	327.2	121	531.8	272.3	174.7	330.4	415.9	257.4	1028.2	477.7	231.4	996.6	319.8	320.3	411.1	326.1	303.7	245.7
ANGPTL3	238.65	407.5	126.45	351.75	220.55	371.2	455.2	556.25	334	462.4	167.45	73	259.15	167.1	284.8	487.25	421.2	366.35	225.35	378.1	348.45	486.05	392.25
ANGPTL4	21.53333333	10.5	32.63333333	26.83333333	22.86666667	24.23333333	2.766666667	-3.066666667	12.43333333	13.2	5.933333333	8.1	16.23333333	16.33333333	23.5	14.06666667	14	25.33333333	15.5	17.03333333	23.13333333	18.16666667	21.7
ANGPTL5	5.1	7.4	28.5	26.5	6.2	5.8	0.3	39.5	15	7.4	9.3	10.2	28.7	12.8	13.5	8.5	17	9.8	-0.9	1	5.5	23.3	9.3
ANGPTL6	-3.1	-2.4	0.9	-1.2	-1	-5.4	10.3	9	12	6	15.9	17.2	7.3	-0.7	19	2.6	7.1	2.6	4.8	1.4	10.6	-2.2	9.8
ANGPTL7	4.8	1	-0.8	9.2	50	-2.8	-10.3	-11.7	-16.5	32.7	-15.7	1	-14.9	105.1	-14.5	-22.8	1.8	-7.5	-7.5	-13.7	-4.7	-5.7	-4.2
ANK1	-21.1	3.65	-24.1	-11.65	-22.3	-10.6	-15.55	-19.4	-16.75	-19.65	-24.3	-22.05	-23.4	91.3	0.7	-9.75	-8.05	-18.35	-16.05	-8.75	-21.9	-13.6	-20.2
ANK2	398.95	320.4	164.65	217	732.55	225.4	397.35	382.7	469.9	492.85	436.95	97.45	273.65	368.3	320.25	497.4	281.65	234.8	362	442.6	388.7	545.1	428.65
ANK3	201.2333333	315.0333333	146.1333333	85.76666667	306.4333333	216.9666667	359.1666667	300.2666667	309.2	396.8666667	352.4333333	97	190.7333333	322.2333333	374.1333333	265.0333333	242.8	426.0666667	254.7666667	262.7666667	237.3333333	226.9666667	370.7333333
ANKAR	5.6	1.15	-1.1	0	7.35	3.9	0.6	4.2	4.2	4.95	-2.4	-6.3	-4.8	12.95	0.95	5.7	22.8	6.55	4.15	3.9	12.05	4.55	24.2
ANKDD1A	10.7	57.3	7	-14.7	21.3	0.3	18.1	10.2	-11.2	20.8	15.2	2.7	-12	32.7	39.9	11.3	19.2	112.2	19.9	7.6	36.9	9.1	27.7
ANKFN1	-26.1	-12.3	-16	-21.3	-19.5	-18.8	-17.3	-21.2	-16.4	-15.9	-15.4	-24.6	-20.8	-21.8	-19.4	-19.4	-13.1	-26.3	-33.4	-21	-23.5	-14.9	-17
ANKFY1	67.93333333	114.2333333	76.26666667	56.06666667	112.2	77.7	91.16666667	99.46666667	114.7666667	110.8666667	95.7	84.86666667	83.1	100.2333333	110.6333333	107.7666667	97.83333333	105.1333333	100.8666667	117.2666667	103.7333333	106.8	109.5
ANKH	-14.9	-7.75	-13.45	-4.35	-7.75	-14.85	-13	-6.9	-10.35	4.05	0.45	-16.8	-3.15	-11.4	-9.7	-11.2	-15.75	-14.7	-11.8	-6.9	-11	-5.95	-3.75
ANKHD1	49	70.76666667	28.46666667	25.26666667	86.73333333	70.43333333	95.26666667	61.83333333	61.53333333	93.93333333	53.83333333	48.16666667	44.83333333	57.03333333	65.46666667	74.2	50.86666667	72.86666667	52.26666667	63.16666667	61.46666667	49.06666667	76.36666667
ANKHD1-EIF4EBP3	-4.3	3.2	-19	-7.3	-1.4	0	-0.5	-9.9	-11.7	-10.2	-10	6.1	-9.9	-3.4	-7.1	-3.7	-4.2	1.2	1.3	-8.2	-9.6	-6.6	17.9
ANKIB1	617.9	817.6	539.5	365.9	903	1198.3	745	953.5	605.8	1065.2	939.3	398.2	729.4	672.2	843	869.1	993.6	655.7	801.6	914.1	702.3	741.6	775.3
ANKK1	-18.5	-0.9	2.8	-12.6	-2.3	-3.7	-2.3	-13.6	-0.2	-9.4	-2.4	-13.6	-10.1	-5.7	-15.9	4.4	-6.4	-2.4	-9.9	-4	-3.1	4.7	-12
ANKLE1	1.1	8.2	8.6	32.8	6.3	2.8	5.2	2.5	-4.2	7.3	9.1	-2.7	7	8.4	4.6	3.1	11.4	-5.9	13.3	7	7.5	-2.6	1.3
ANKLE2	200.5	308	185.7	145.3	218.8	219.5	274.5	264.7	233	258.4	183.2	261.9	223.8	198	262.2	301.4	261.7	250.1	164.3	205	253.8	193.5	247.2
ANKMY1	-4.066666667	15.26666667	-2.466666667	1.233333333	28.66666667	4.366666667	17	4.966666667	7.166666667	4.2	14.03333333	0.6	-1.133333333	4.066666667	14.73333333	-1.533333333	11.4	22.6	1	2.366666667	4.5	1.733333333	8.7
ANKMY2	219.1	190.9	214.5	178.7	205.1	247.8	229.2	194.8	203.2	212.4	138.6	198.6	218	273.9	240.1	216.6	167.3	211.5	237.5	207.3	197.9	197.4	305
ANKRA2	184.45	187.45	171.8	220.75	213.05	183.8	214.85	192.25	179.55	212.85	119.05	182.25	196	183.1	227.6	131.95	190.3	210	203	165.7	181.4	138.95	206.5
ANKRD1	43.5	579.3	14.1	1274.4	17.8	17	14.3	-1.4	26.2	-1.6	26.2	13.5	35.8	609.2	519.1	16.6	37.1	42.6	39.7	25.3	4.4	20.8	-0.5
ANKRD10	274.85	440.7	246.15	331.25	333.25	240.2	436.75	288.85	268.9	362.55	208.7	269	193.45	350.75	397.25	244.45	281.45	411.1	281.2	267.35	298.8	213.3	313.2
ANKRD11	62.9	197.25	42	29.95	179.6	56.4	150.55	79.9	129.05	195.6	93.65	96.65	51.55	177.75	201.95	84.95	84.85	182.3	82.35	103.35	151.25	86.2	197.15
ANKRD12	143.8	304.5	126.5	127.2	361.7	166.9	309.6	173.1	234.9	338.6	158.2	129.5	137.8	315.3	420.6	179.8	168.6	346.2	167.6	169.6	201.1	156.3	318.6
ANKRD13A	264.8	465.5	287.2	239.2	446.8	371.7	608.6	363.1	338.9	420.5	336.3	404.2	296.9	360.4	434.8	289.5	304.4	601.3	399.3	348.1	392.3	284.6	606.9
ANKRD13B	6.2	8.2	10.7	7	12.9	20.4	14	9.8	10.7	20.6	19.2	26.4	1.9	24.7	14.9	23.6	51	28.8	-1.7	11	18.8	22.5	9
ANKRD13C	80.7	100.5	60.2	77.1	88.5	85.2	109.3	100.6	87.8	100.6	38.2	72.1	74.1	103.9	117.7	91.4	93.1	79	88.3	85.6	90.7	100.7	97.3
ANKRD13D	3.066666667	6.533333333	9.933333333	10.81666667	8.9	8.433333333	10.46666667	9.266666667	15.63333333	2.283333333	7.266666667	5.316666667	2.833333333	5.6	1.883333333	0.383333333	17.05	6.95	-1.116666667	3.416666667	4.5	1.05	3.633333333
ANKRD16	35.63333333	28.53333333	44.16666667	49.76666667	42.8	31.03333333	56.66666667	50.23333333	38.6	33.03333333	50.43333333	29	30.83333333	34.5	32	45	37.2	30.56666667	40.33333333	39.76666667	42.93333333	38.6	23.36666667
ANKRD17	148.5	194.4666667	115.2	90.56666667	180.0333333	173.2333333	211.0333333	184	241.4	245.3	180.0333333	170.9	191.7	166.6333333	208.7	211.5333333	172.1333333	208.4666667	221.6666667	177.4666667	187.0333333	193.0666667	248.2
ANKRD18A	-2.35	-3.15	-1.8	4.5	2.95	4.7	9.6	17.15	4.55	23.95	16.55	2.25	5.5	2.05	3.45	3.95	1.8	6.45	2.5	-1	-3.95	4.8	1.95
ANKRD18B	-0.95	-2.5	5.55	2.2	-7.95	-7.6	-6.55	13	-1.25	0.4	-4.35	11.3	2.35	-0.4	-3.1	-2.5	13.1	-10.05	5.6	1.45	-5.65	-5.25	-6.2
ANKRD19	-27.9	-20.6	-16.1	-27	-26.9	-18.3	-15.1	-13.8	-27.3	-18.5	-16.3	-22.2	-6.1	-20.5	-23.7	-15.2	-14.8	-22.7	-19.7	-28.8	-27.3	-17.5	-34.9
ANKRD2	12.6	91.5	12.4	258.2	29.9	10.3	17.3	0.1	16.6	-9.9	2.1	63.1	41	362.9	63.2	19.5	9.5	5.7	9.8	17	20.4	11.2	30.8
ANKRD20A1	11.325	27.7	13.925	10.35	20.5	4.8	44.525	19.725	14.9	42.425	32.125	12.75	26.825	30.65	26.125	24.375	23.25	33.725	15.75	24.8	13.75	14.825	28.825
ANKRD20A2	-4.5	-2.3	-8.5	-13.7	-13	-21.6	-13.8	-13.1	-12	2.3	-9.9	-1.4	1.7	-10.9	-6.1	-8.6	-17.8	-7.2	-2.6	-13.7	-11.8	-10.9	-7.7
ANKRD20A3	-3.5	1.1	-2.25	-2.8	-3.9	-6.4	-10.65	-2.15	14	-1.25	-5.45	-1.45	-3.5	0.4	-10.15	-8.9	4.15	-8	0.6	1.1	-7.95	-9.85	-2.65
ANKRD20A4	-7.1	2.1	-8.4	-9.4	9.5	-4.6	-8.4	-5.3	4.7	25	-3.7	3.2	3.9	-5.7	-1.5	3.9	-12.7	-4.6	-7	-12.7	-10.6	-14.4	-13.4
ANKRD20B	-8.475	-8	-15.975	-13.4	-3	-6.25	-5.775	-5.05	-5.7	-7.625	6.475	-13.4	-10	-8	-8.575	-1.325	-1.275	-2.4	-5.275	-0.5	1.025	-11.9	-2.775
ANKRD21	3.8	-4	14.1	11.4	-1.4	32.6	13.9	10.8	8	8.9	7.8	21.9	1.3	9.3	12.4	11.1	12.8	15.1	16.4	16.7	1	18.8	8.9
ANKRD22	38.6	33.95	39	82.05	62.2	29.65	57.1	43.55	40.85	38.3	31.4	66.3	56.95	40.65	39.5	52.05	59.45	45.8	34.9	44.3	34.35	54.35	50.85
ANKRD23	20	431.2	17.85	274.25	20	12.6	33.95	17	19.2	31.1	17	17.9	20.25	1983.9	506.8	18.4	17.2	35.55	23.9	29	10.25	13.6	14.95
ANKRD24	17.25	5.85	-3.85	3.95	25.3	4.85	15.6	-2.05	14.45	29.1	14.65	-5.05	4.75	18.45	21.25	10	-1.95	11.45	4.25	0.25	5.5	8.95	7.6
ANKRD26	7.7	22	-10.5	16.3	25.8	3.1	27.7	-2.4	6.3	28.2	8.9	-6.9	-5.4	38	25.1	17.9	16.7	28.6	7.1	8.4	11.6	5.3	17.9
ANKRD27	79.2	121.9	73.7	92.9	137.2	98.8	98.8	83.3	105.8	105.3	77.4	107.1	111	113.7	108.4	95.7	77.5	103.6	109.6	77.7	104.4	117.1	101.7
ANKRD28	77	77.7	64.45	57.4	94.15	98	105.8	91.85	89.4	84.45	95.5	99.35	106.15	110.15	73.3	65.4	115.25	76.7	114.25	91.1	70.55	100.05	95.85
ANKRD29	58.5	51.35	61	86.55	49.3	35.4	57.25	71.45	18.9	43.9	67.45	28.75	35.55	59.4	67.4	54.9	52.3	48.15	48.35	35.7	63.4	46	37.5
ANKRD30A	-18	-9.5	-19.06666667	-12.1	-11.06666667	-15.8	-14.53333333	-13.5	-19.23333333	-15.6	-13.46666667	-10.73333333	-11.03333333	-10.16666667	-8.466666667	-18.26666667	-15.86666667	-13.4	-16.13333333	-15.8	-16.73333333	-18.46666667	-9.366666667
ANKRD30B	1150.1	2078.3	1785	1460.3	1486.4	1413.5	3033.3	1461.2	2145.3	2201.2	2418.3	1659.2	1473.2	1994	1899.7	1453.6	1982.4	2418.3	1441.8	1961.6	1800.1	2172.5	2025.9
ANKRD31	-2	9.3	28.1	4	11	0.6	12.8	13.8	0.7	16.9	28	15.3	-2.9	2.6	-5	6.5	-6.5	-1.5	2.5	4.8	1.4	12	-4.5
ANKRD32	21.45	32.55	9.6	12.55	59.45	1.75	26.8	34.75	1.8	59.25	39.4	10.5	17.3	34.65	48.45	26.6	15.1	48.6	49.55	5.3	58.4	42.15	9.55
ANKRD33	973.9	847.7	1080.8	735.5	995.2	1494.5	1450.6	1695.6	1651.6	1434.4	1888.9	1090.5	1645.2	802.4	1736.9	1353.7	1526.9	1464.6	1259.4	1296.3	1235.2	819.7	1082.6
ANKRD34A	14	21.6	24.3	16.3	19.8	18.8	9.4	21.3	-2.5	19.2	21.2	10.8	16.8	2.1	-1.6	27.6	7.6	19.1	14.3	-0.1	19.6	11.5	9.8
ANKRD34B	-24.9	-14.3	-19.1	-24.2	-21.1	-10.6	-25	-16.9	-27.7	-23.2	-18.9	-23.2	-20.5	-23.6	-23.1	-31.1	-22.6	-26.2	-15.3	-13.8	-18.9	-23.3	-25.2
ANKRD34C	24.3	28.8	30.6	26.1	18.3	12.3	30.9	10.7	11.2	13	0.6	-4.1	14.1	11.5	27.8	23.9	26.3	8	12.2	17.1	7.6	15	16.3
ANKRD35	34.55	42.5	65.2	49.35	34.7	37.65	7.9	37.35	63.5	25.05	44.45	39.7	39.9	84.05	38.65	34.7	70.85	41.4	42.2	32.35	39.1	30.3	25.3
ANKRD36	-5.125	-8.825	-7.025	-0.775	-2.15	0.55	-10.425	-7.225	-2.1	-3.125	-3.575	-4.225	-5.175	-5.275	-5.15	-3.2	-5.85	-3.175	-9.6	-8.675	-5.125	-15.25	-1.925
ANKRD36B	3.75	19.25	-1.4	6.9	12.95	4.15	26	14.85	11.7	19.05	3.2	22.8	-4.55	3.15	4.8	11	2.05	11.6	3.35	6.35	-1.8	9.65	12.25
ANKRD37	169.7	83.6	232.1	301.9	89.9	146.5	88.8	95.2	111.1	87.5	107.8	182.1	165.7	244.4	134.6	130.8	116.2	137.5	172.7	81.4	136.6	136.1	110.5
ANKRD38	69.8	101.5	59.6	13.7	70.2	177.3	79.9	103.5	82.9	37.5	202.7	64.9	99.3	64.4	81.6	95.3	127.6	95.1	109.1	107.5	84.7	118.1	126
ANKRD39	122.2	76.4	123	190.9	101.3	145.7	78.9	100.3	138.2	91.2	137.4	106.2	118.1	80.4	76.6	137.3	142.8	81.7	84.5	127.6	113	148.8	82.9
ANKRD40	95.3	66.2	90	149.6	109.3	104	79.8	57.4	106.8	68	96.8	75.8	93.8	105.5	71.6	78	77.5	76.3	85.2	91.9	84.1	99	94.2
ANKRD41	-5.85	-2	0.95	-8.3	-5.05	-9.65	2.95	-7.15	-4	-1.55	-0.35	-1.55	-6.4	-9.4	-11.35	-2.45	-6.05	-7.8	-17.35	-5.9	-6.95	1.4	-2.5
ANKRD42	-11.5	-17.1	-18	-23.5	-19.9	-14.5	-19.1	-24.9	-18.8	-30.4	-18.7	-31.1	-20.4	-16.3	-10.6	-19	-4.2	-15.3	-19.7	-16.3	-20.1	-25.2	-16.6
ANKRD43	222.7	109.7	138.2	130.7	223.5	346.6	283	229.3	135.9	209.3	158.9	192.8	232.4	101.7	165.6	212.8	178.4	147.9	289.7	191.2	198.7	153.8	280.7
ANKRD44	4.95	13	17.05	1.3	4.65	-0.75	30.7	8.8	16.8	19.4	20.5	17.3	-5.55	20.8	22.4	13.15	22.65	6.3	-4.2	31.5	6.05	35.5	18
ANKRD45	-4.3	16	5	14	10.3	0.2	1.1	-4	19.5	-1.3	8.2	5.1	8.2	2.5	-8.2	-14.4	3.2	8.9	-10.9	20.4	6.6	2.2	-1.7
ANKRD46	890.3	380.4	628.9	966.6	540.2	802	588.2	766	886	618.1	492.6	607.6	778.9	574	562.7	863.4	716.8	470.4	754.2	801.6	865	816.3	491.9
ANKRD47	40.8	31.8	31.7	28.4	25.3	44.4	62.4	53.5	42.3	26.3	52.8	53.5	44.3	30.9	32.1	35.3	41.8	40.1	41.1	37.2	43.7	37.1	36.3
ANKRD49	111.4	95.6	87.9	135.8	81.8	66.2	87.4	47.9	63.6	89.2	58.1	101	94.4	91.3	85.6	94.2	108.1	101.9	93.4	91.1	58.4	84.5	79.2
ANKRD5	-2.8	-10.16666667	-0.4	-1.466666667	-3.066666667	-7.133333333	-1.3	-7.433333333	-1.1	0.166666667	1.533333333	3.4	14.16666667	1.033333333	-3.8	-0.133333333	-2.633333333	-6.3	-4.7	-12	-3.3	-4.066666667	-4.3
ANKRD50	77.4	54.7	63.3	52.1	42.3	43.5	61.9	99.9	92.6	50.4	50.2	41.2	82.6	61.1	54	67.8	121.8	89.5	87.9	57.6	68	76.1	61.3
ANKRD52	24.9	14.3	2.3	-7.9	19.8	16.5	11.7	12.6	4.5	27.2	30.9	24.7	10.1	19	18.8	13.1	-10.4	26.4	22.9	8.7	9.9	30.4	25
ANKRD53	5.2	16	7.1	9.6	-2.7	32.3	7.5	19.2	3.8	9.3	1.5	6.1	30.2	16.7	13.5	22.5	14.1	-0.4	15.9	7.2	17.7	3.5	1.2
ANKRD54	99.1	78.6	107.1	135.4	90.4	72.9	62.6	45.4	31.9	78.3	72.9	77.9	56.5	61.4	108.6	90.8	93.6	96.8	71	119.1	82.6	86.1	75.4
ANKRD55	-19.6	-18.8	-21.3	-14.4	-11.4	-17.2	-8.4	-18.3	-7.8	-22.3	-19.9	-15.5	-34.2	-20.9	-18.4	-0.5	-27.2	-12.1	-14.7	-23.9	-8.7	-22.1	-27
ANKRD56	26.7	26.7	28.1	18.7	21.5	38.2	30.7	41.5	23.6	24.7	7.5	23.3	25.8	11.4	28.1	29.9	16.8	17.2	25.4	30.5	33.5	15.6	39.3
ANKRD57	795.4	671.7	691.1	709.6	1117.2	1189.2	889.1	989.8	825.4	1072.7	1121.1	563.7	959.9	815.3	1137.2	1161.8	1180.4	700.5	840	865.4	863.1	907.5	1086.3
ANKRD58	18.6	12.7	1.1	22.8	14.6	1.5	13.3	-0.6	17.5	-3	3.8	3.5	7.4	1.4	6.6	19.5	0.6	2.2	11.3	26.1	12.6	4.4	6.7
ANKRD6	49.8	116.45	55.65	25.85	113	80.7	108.15	82	57.05	105.9	104.95	58.1	62.9	83.1	115.4	66.35	58.35	115.45	57.4	56.55	76.65	45.5	112.15
ANKRD7	16.25	14	12	38.25	9.55	2.6	8.3	17.75	8.05	5.9	23	7.45	12.35	0.25	11.35	12.85	13.05	5.85	2.55	7.45	7.95	-0.8	9.7
ANKRD9	180.1	243.95	258.1	276	341.7	344.15	441.85	236.1	263.9	279.5	280.8	282.75	275.4	719.95	358.8	217.15	286.95	190.2	285.45	272.75	249.65	248.3	367.55
ANKS1A	440.5	425.2	260.7	216.4	626.1	451.3	699.4	461.8	537.7	676.6	404	356.8	388.7	583.6	594.8	454.3	330.2	584.7	492.4	443.8	552.8	447.4	601.5
ANKS1B	21.1	24.26666667	13.8	7.666666667	25.36666667	26.33333333	15.96666667	13.53333333	12.9	21.93333333	36.03333333	-0.233333333	15.26666667	17.36666667	22.56666667	24.2	29.33333333	16.9	20.96666667	27.06666667	24.43333333	16.66666667	20.76666667
ANKS3	23.6	37.1	24.5	13.4	40.7	18.3	55.7	23.9	35.2	37.2	32.1	29.6	23.4	34.3	34.2	61.1	32	34.9	23.8	16.1	17.4	21.5	41.3
ANKS4B	140.8	91.1	166.4	299.1	192.7	165.5	136	166.5	185.8	160.9	165.7	57.8	181.1	79.9	87.6	188.9	199.2	111.3	131.2	134.9	130.2	154.8	97.3
ANKS6	9.4	9.8	-4.5	-1.8	2.4	11.2	1.8	5.5	7.3	9.6	14.6	14.6	1.6	12.7	20.4	8.6	23.7	12.2	-2.8	-8.7	8.5	5.8	9.1
ANKZF1	27.7	33.53333333	31.5	15.5	61.1	22.46666667	69.76666667	17.6	31.63333333	41.06666667	28.9	20.06666667	24.36666667	44.26666667	53	31.76666667	17.4	44.56666667	31.8	36.83333333	25.93333333	26.83333333	43.33333333
ANLN	-14.7	-5.3	-2.8	-3.9	-15.8	-8.4	-21.1	-8.8	-10.3	-17.2	-19.2	-14.4	-20.4	-10.1	1.8	-15.7	-21.3	-1.9	-5.4	-6.9	-6.2	-2.7	-14.1
ANO1	41	69.9	45.5	28.2	28.5	41.8	30.4	55.4	13.4	29.8	54	45.7	51.2	45.9	24.2	37.4	51.6	26.2	71.1	38	28.4	22.8	67.7
ANO10	221.5	114.2	202.8	263	181.2	257.9	193.2	185.2	189.7	141	252.8	178	262.2	122	122.1	238.4	168.4	160.2	202	217.8	155.6	237.8	176.3
ANO2	4.5	6	1	7.9	-1.3	-0.7	11.5	22.3	18.5	7.4	12.6	9.3	3.3	15.7	-2	14.1	8.4	11.1	-1.3	6.2	7.8	4.7	10
ANO3	15.8	14.4	24.1	-0.4	19.4	5.6	6.7	11.3	6.4	10.4	8.4	6.4	-3.5	13.8	15.8	9.7	-10.8	13.7	29.7	-0.1	25.2	2.5	21.8
ANO4	-5.6	-15.6	-12.3	-8	-13.9	-12.8	-7.9	-18.1	-17.7	3.4	-15	-13.1	-15.8	-22.1	-15.6	-18	-18.2	-12.8	-15.4	-24.2	-10.6	-18.7	-10.3
ANO5	-19.8	-1.1	-17.7	-14.9	-17.1	-21.8	-20.7	-24.4	-19.5	-6.4	-14.1	-2.2	-11.4	-0.4	-18.2	-13.6	-8.2	-26.4	-16.5	-11.2	-18.3	-13.1	-17.5
ANO6	619.8	598.3	365.3	349.7	629.1	555.7	607.4	739.7	558.7	747	509.9	455.4	612.5	536.9	723.7	670.4	537.9	715.9	794.6	613.9	533.5	618.6	706.2
ANO7	-2.4	-8.833333333	-1.266666667	-4.066666667	-3.633333333	-2.9	2.066666667	4.3	1.566666667	-2.333333333	-3.466666667	-4.333333333	-6.7	-4.933333333	-8.566666667	-0.233333333	-1.766666667	-5.6	-6.6	-3.5	-0.866666667	-7.533333333	2.666666667
ANO8	28.8	28	3.6	3.9	31.5	22.8	68.1	6.2	31.5	56.3	58	33.3	1.2	63.9	57.4	36.9	10.8	27.6	23.3	30.4	40.7	35.2	47.9
ANO9	8.3	18.3	2.9	13.16666667	15.83333333	10.06666667	2.666666667	7.566666667	14.6	7.1	14.46666667	2.733333333	3.666666667	1.9	8.466666667	9.6	8.366666667	15.16666667	8.4	10.4	10.46666667	-0.5	10.93333333
ANP32A	112	59	76.9	98.3	108.7	88	38.3	90.3	135.5	133.5	95.6	115.8	103.8	118.4	80.3	83.6	88.3	59.3	95.1	111	66.4	88.4	66.2
ANP32B	2858.4	2830.4	3029.9	2491.1	3053.3	3350.7	2670.1	2878.7	2709.9	2593.5	2623.9	3919.6	2767.8	2827	2995	2286	2632.7	3123.3	3115	2685.9	2938.6	2739	2869
ANP32C	14.2	7.5	6.85	15.5	15.5	17.4	-0.1	10.35	12.35	7.2	10.5	-2.85	16.2	9.85	12.55	16.75	18.35	6.3	2.7	8.25	27.6	19.45	7.65
ANP32D	9.4	4.5	5.8	9.1	12.1	2.9	4.6	11.5	15	-2.8	-6.1	21.2	-0.6	4	12.7	-6.3	6.5	7.7	11	13.2	3	12	17
ANP32E	21.2	13.7	12.3	36.9	6.3	28.8	6.7	2.2	12.9	29.8	16.6	13.2	18.5	38.1	-3.3	6.2	13.7	-5.7	37	17.6	18.8	2.1	8.8
ANPEP	1481.3	1093.2	605.3	609.2	1561.7	855.9	1907.8	1146.1	1316.2	1735.4	1869.7	373.1	827	681.8	1439.1	1694.2	691.1	2451.1	1794.5	1094.6	1284.5	1083.9	1546.2
ANRIL	14.4	3	-1.9	0.5	9.9	10.7	19.8	22.2	7.6	10.7	4.7	4.8	9.8	16.6	8.5	-2.1	4.3	2.4	7.3	14.4	18	5.3	3.2
ANTXR1	212.125	290.8	215.275	121.075	205.025	127	103.075	222.9	138.25	100.4	165.65	203.975	135.25	286.675	156.45	121.825	285.475	264.625	273.225	174.775	183.45	146.675	136.9
ANTXR2	300.8	420	341.5	188.9	201.4	316.7	151.5	399.3	318.6	204.6	319.8	508.1	362.9	330.5	346.7	299.6	377.2	441.4	482.9	305.9	406.7	285.3	475.1
ANTXRL	3.7	-8.7	0.7	3.3	7.8	2.4	8.5	15.6	21	0.7	8.8	3.9	13.2	5.6	4.3	-4.2	12.9	0.4	-10.8	10.8	-5	15.1	3
ANUBL1	9.2	3.8	-13.2	-8.4	-8.7	-13.9	-13.6	-11.2	-5.7	-7.5	-11.4	3.3	-8.3	-1.6	-1.6	-15.9	-13.6	4.4	-22.4	-11.1	-2.8	-12.6	12
ANXA1	843.3	1761.5	1198.3	1036.5	717.5	509.9	406	1437.3	505.5	309.9	460.9	1531.8	618.8	1172.4	993.6	524	1499.6	1344.5	779.1	436.9	980.5	570.3	540.4
ANXA10	25.8	21.2	8.7	10	9.8	18.6	0.3	-2.3	11.7	-1.9	19	36.9	9.9	4.5	-0.1	10.5	25.7	-3.2	-0.4	6.6	16.7	19.4	15.9
ANXA11	95.3	167.8333333	119.9333333	53.66666667	94.26666667	113.9333333	118.8	134.4666667	105.0666667	147.3666667	158.4333333	138.6666667	117.5	127.9666667	103.3666667	132.7666667	133.1666667	166.7666667	128.7666667	137.3	121.5666667	104.2666667	136.1
ANXA13	32.8	54.3	13.16666667	-7.766666667	-2.066666667	-5.733333333	-7.033333333	73.86666667	30.5	21.2	90.73333333	-9.633333333	-3.833333333	29.23333333	28.1	60.43333333	16.46666667	7.933333333	36.7	13.43333333	11.36666667	37.43333333	74.3
ANXA2	744.3666667	996.9333333	842.6666667	622.5666667	484.3	487.1	422.0666667	872.2	554.1333333	268.4	475.5	827.7	484.0333333	869.8333333	585.4	546	797.8666667	927.2	613.9	460.9666667	787.1666667	497.6	515.8333333
ANXA2P1	1390.45	1467.5	1447.6	1101.55	931.8	865.75	850.65	1443.15	1116.55	486.8	1121.1	1637.55	1313.75	2210.15	1329.15	878.6	1964.3	1396.35	1135.85	699.7	1069.85	815.05	975.8
ANXA2P2	14535.4	20255.7	16717.3	13267	18486.3	13712.7	20539.2	16820.2	17305.7	17727.4	17582.7	11545.4	16284.8	16478.7	16717.3	16717.3	17450.5	18486.3	18659.1	17582.7	18026	18659.1	18330
ANXA2P3	15.2	15.2	37.7	26.4	13.6	22.3	17.4	48.4	19.3	16.8	17.8	42.7	14.3	38.3	16	7.8	52.9	28.7	31.8	9.2	25.4	-3.4	21.3
ANXA3	184.6	546.5	332.6	257.7	234.5	320.3	192.2	241.5	171.8	137	106.5	342.2	201.3	197.4	220.8	192.3	283	193.9	287.1	151.1	337.3	238.1	323.1
ANXA4	1010.6	684.6	747.3	921	541.8	681	509.9	740.3	763.9	577.3	477.1	529.1	713.8	552.6	784.2	961.6	883.5	578.7	611.1	514.1	628.6	718.8	530.4
ANXA5	1413.5	1648	1487.6	1364.8	1271.4	1101.8	907.9	1373.4	1369.2	985.8	1040.1	1417.9	1306.4	1072.1	1228.2	1250.2	1290.7	1483.5	1214.1	1135.9	1160.4	1157.6	1201.7
ANXA6	56.2	51.75	57.05	46.65	46.95	56.65	41.05	61.4	54.3	48.15	75.95	54.25	63.55	97.6	59.25	62.2	43.1	64.5	67.15	55.8	68.6	61	56.75
ANXA7	955.35	920.7	872.95	934.15	882.9	950.9	861.6	1139.05	854.2	843.55	830.6	894.9	1005.25	993.05	924.8	913.25	946.3	871.4	1077.55	864	912.75	866.25	980.35
ANXA8	2.4	4.8	6.8	3.3	-12.45	-3.55	-3.9	44.95	1.7	-7.75	-6.85	-10.6	-10.85	-6.7	-6.3	-14.5	-4.55	4.25	-8.85	-19	-3.8	4.85	-0.9
ANXA8L1	-6.9	-5.9	6.2	1.4	-1	-3.5	-0.3	-0.2	-7.2	-3.1	-2.6	-2.7	12.7	-10.9	-12.5	-5.1	10	-2.5	9.4	-2.4	6.6	2.2	-9.1
ANXA8L2	-5.3	-14.9	4.3	-20.1	-20.6	-7.8	-16.4	-19.2	-24.7	-8	-19.9	-11.2	-12.4	-11.8	-16.7	-24.4	-22.9	-10	-16.2	-3.3	-17.8	-22.1	-15.2
ANXA9	158.8	40.7	140.5	155.7	152.8	110.9	71.4	64.7	59.8	109.5	129.5	38.5	126.9	51.4	87.8	113	55.5	69.7	81.7	139.7	82.4	136.4	78.6
AOAH	5.2	20.3	21.8	4	-13.9	-7.4	-14.1	-13.1	-3.7	-15.2	-4.7	50.1	-1.3	-5.1	-0.3	-16.1	9.1	31.3	1.9	-9.1	16.1	-7.8	-17.9
AOC2	16.43333333	5.9	5.9	8.433333333	6.366666667	5.5	13.26666667	12.5	8.833333333	5.466666667	9.466666667	0	12.9	14.8	4.933333333	9.633333333	11.8	3.1	0.2	2.5	0.966666667	3.666666667	7.666666667
AOC3	60.7	116.1	95.3	38.6	61.3	83.8	63.5	198.5	110.9	81.5	101.3	39.9	71.3	75.7	85.2	74.3	200.5	136.3	112.6	86.2	104.6	113.7	94.2
AOF2	392	441.4	301	231.6	447.4	350.1	396.1	339.2	278.6	487.6	488.7	298.3	269.4	439.2	384.7	332	294.6	500	313.1	433	336.8	338.2	413
AOX1	632.1	1524.5	295.8	294.7	531.6	898.8	1804	1801.5	732.2	2491.1	1352.1	394.2	671.7	467.1	994.2	1517.7	1109.3	1926.9	1613	450.9	1641.7	755.7	1289.9
AOX2P	-3.7	21.2	-4.4	3.9	2.2	-2.9	5.4	12	-2.4	-4.1	-8	16.4	10.3	7.1	-2.5	-1.9	16.8	-13	10.2	3.4	0.1	8.5	15.5
AP1B1	170.35	206.2	142.95	87.2	228.05	247.9	246.65	227.95	240.95	266.25	357	203.1	225.5	226.5	205.8	230.35	227.45	218.1	219.25	226.7	233.25	181.2	250.45
AP1G1	339.7	244.95	275.15	283.4	264.9	275.1	283.2	254.05	319.9	314	203.1	328.55	379.45	165.85	245.45	395	200.95	217.05	325.05	272.3	236.3	354.65	235.6
AP1G2	19.4	71.2	14.6	15.45	63.6	9.1	73.15	26	18.1	45.7	23.6	37	20.05	26.5	51.45	22.15	16.1	53.95	14.6	12.7	32.6	11.8	45.5
AP1GBP1	1.05	22.95	-13.45	-2.05	6.2	16.55	12.5	5.9	5.4	10.2	16.9	3.15	3.7	5.95	7.75	16.45	8.2	23.5	21.9	2.1	9.9	2.9	18.7
AP1M1	602	724	637.5	715	869.1	746.3	810.2	781	917.2	893.9	1130.8	662.3	708.2	777.5	919	998.1	851.6	812.4	879.2	809.9	846.2	869.9	619.6
AP1M2	221.8	74.6	162.7	238.2	89.6	160.7	189.3	138.6	181.2	224	225.2	154.6	239.4	62.4	98.8	136.5	86.1	75.9	197.7	168.5	146.1	205.3	159.6
AP1S1	212.2666667	62.06666667	136	238.4	73.46666667	173.5666667	38.66666667	117	65.16666667	70.83333333	124.7	126.9	111.7333333	34.6	50.6	265.5333333	70.5	44.13333333	173.0333333	88.23333333	100.1	104.6	67.96666667
AP1S2	339	423.05	658.25	608.05	189.05	271.95	183.25	466.7	446.75	126.7	286.9	954.3	314.7	935.25	306.8	221.7	581	396.25	394.35	351.05	444.15	345.85	191.35
AP1S3	16.3	23.7	0.2	10.7	15.4	10.6	37	1.1	8.8	0	0	8.7	4.7	15.7	17.7	1.9	22.7	12.1	5.3	4.9	9.4	19.3	27.4
AP2A1	23.16666667	3.866666667	1.1	-0.133333333	4.666666667	2.4	-1.1	0.866666667	-8.566666667	6.533333333	24.83333333	8.133333333	-0.233333333	6.466666667	10.83333333	10.86666667	-6.9	13.16666667	17.16666667	7.733333333	14.46666667	-5.466666667	20.66666667
AP2A2	118	67.4	81.3	84.5	115.7	92.5	162	72.5	119.8	122.4	144.4	102.3	99.9	87.6	98.6	137.6	55.9	100.8	82.3	111.8	120.8	89.2	123.5
AP2B1	68.35	54.1	42.05	52.65	40.35	65.75	26.25	41.7	50.95	53.1	95.4	68.3	28.1	59.6	37.1	112.75	49.15	57	47.25	75.1	57.8	28.1	51.25
AP2M1	325.15	264.65	271.15	332.35	328.3	399	330.75	311.4	303.75	306.5	474.9	403.1	286.05	234.8	265.7	349.05	230.75	351.75	311	333	290.35	277.15	284.3
AP2S1	2206.05	2063.85	2761.6	2790.7	2507.45	2698.75	2166.45	1313.25	2475.1	2275.9	2681.4	2235.65	2449.6	2024.2	1984.95	2225.75	2580.95	2698.2	2494.85	2386.45	2740.15	2478.2	2016.1
AP3B1	961	1287.4	740.6	575.5	1433.5	1303.9	1486.4	1310.3	1355.6	1712.8	1239.3	823.8	1309.2	1084.6	1747.6	1333.8	1303.1	1720	1724.5	1140	1247.1	1253.7	1803
AP3B2	10.6	10.4	-7.3	4.9	-1	17.6	25.1	2.8	24.5	25.7	11.4	8.2	-8.5	-0.3	-1.4	14.9	2.3	3.4	4.8	19	8.6	4.8	8.5
AP3D1	103.3333333	142.9	68.36666667	46.1	155.2666667	113.4666667	163.7333333	119.3	189.9333333	181.2666667	161.5	87.56666667	98.06666667	129.3333333	121.9	115.0666667	81.93333333	139.1	121.7333333	138.4	137.7	124.7	159.9666667
AP3M1	168.5	158.8	161.3666667	189.4	153.7666667	155.3666667	132.6	132.6	143	149.7	131.9666667	175.2333333	148.4666667	133.1	132.9666667	173.3	130.0666667	149.5666667	176.7	142.3	160.7333333	144.1666667	156.9333333
AP3M2	170.8	185.6	178.7	179.3	232.3	168.8	213	151.3	165.1	229.3	169.7	164.7	149	253	216.2	193.7	170	247.8	186.6	181.3	174.4	179.6	203.3
AP3S1	395.9	201.7	396.5	565.6	216.4	338.8	191.6	324.6	399.2	280.4	205.7	389.2	272.2	311	275.5	279.8	321.5	253.8	377.6	337.6	323.4	425.1	187.3
AP3S2	96.2	46.1	125	164.6	47.9	108.7	27.1	66.9	53.1	64	60	78.1	71.6	48.2	49.8	111.9	74	42.2	47.4	71.8	63.5	89.8	44.1
AP4B1	176.5	225.1	186.1	237.1	252.1	140.1	271.3	187.9	205.4	179.1	154.4	254.3	162.9	215.4	207.7	188.4	247.6	218.8	162.2	191.1	193.7	199.1	179.8
AP4E1	86.2	80.7	140.2	116.3	91.4	105.4	87.2	124.4	110.9	108.5	91.4	128.6	89.4	97.5	90.6	100.1	106.6	119.1	84	96.3	90.7	110.3	102.3
AP4M1	23.4	8.9	9.4	18.2	6.1	10	9	-4.3	-1.5	3.8	-2.2	11	-12.8	21.8	23.4	24.5	2.6	18.3	12.4	10.9	19.4	-5.1	7.1
AP4S1	21.6	11.9	15.8	15.8	18.8	-2.4	7.7	15.3	3.9	3.3	16.8	20.5	9.4	-9.4	1	21.9	-0.5	6.3	-5.5	2.8	7.9	1.4	14.7
APAF1	41.5	36.8	46.05	48.05	40.45	55.5	63.7	50	46.6	26.65	49.75	60.75	26.55	44.7	70.6	37.35	49.25	60.8	48.7	40.25	43.95	51.15	62.9
APBA1	-12.75	-8.8	-9.35	-5.35	-7.9	-7.95	0.7	-8.6	-11.15	-12.2	-9.9	-4	-8.55	-10.05	-10.55	-4.9	-4.55	-11	-3.95	-4.2	-11.5	-4.85	-19.1
APBA2	-17.1	-22.4	-17.8	-15.4	-14.8	-15.4	-19.7	-22.3	-22.9	-29.1	-11.7	-20.8	-15.7	-23.2	-13.5	-22	-14.1	-13.1	-14.7	-23	-21.6	-18.5	-12.3
APBA2BP	-0.05	-3	0.5	1.9	-0.1	-4.15	15.7	-5.2	0.65	1.65	4.6	0.05	-0.65	1.45	-3.85	-1.5	-1.8	-8.15	0.3	1.55	-1.35	-7.45	5.4
APBA3	83.8	106.3	90.1	108.4	67.5	117.4	78.9	85.2	101.3	91.9	114.2	83.1	70.1	68	65.9	81.7	93.4	101.7	69.8	76.2	99.3	94.4	63.3
APBB1	-2.866666667	-19.06666667	-9.933333333	-14.63333333	-14.1	-12.03333333	-7.6	-5.5	-11.6	-7.133333333	0.533333333	-8	-13.06666667	-5.6	-11.03333333	-5.1	-3.966666667	-7.933333333	-11.83333333	-2.933333333	-11.66666667	-9.1	-8.566666667
APBB1IP	129.4	289	171.3	82.8	154.8	72.5	79.7	220.9	210.9	62.9	161.9	401	106.3	96.9	208.2	125.3	133.8	256.1	120.4	87.4	401.9	85.3	74.5
APBB2	7.85	-0.75	-3.65	-0.1	6.3	3.25	6.45	7.05	-6.3	-2	1.7	0.6	-5	9.3	-1.5	5.7	0	5.7	8.35	6.7	1.35	5	4.45
APBB3	49.4	250.7	65.65	67.55	308.55	70	354.15	66.4	86.5	228.9	79.6	61.3	42.05	195.45	233.95	96.55	75.85	215.15	60.8	74.45	83.45	61	179.35
APC	-8.6	-10.1	14.1	-1.1	5.4	19.6	-1.3	3.7	2.4	15.1	-8.9	10.7	-7.5	9.5	14	4	13.6	-5.5	-1.9	21.4	5.8	3.5	-1.2
APC2	-20.7	-17.2	-14.9	-14.4	-14.8	-12.8	-25.4	-22.7	-30.5	-17.9	-19.8	-23.9	-20.6	-12.8	-23.8	-6.3	-20.1	-22.9	-17.3	-23.2	-10	-25.6	-17.2
APCDD1	52.3	64.4	93.1	58.1	49.2	92	35.5	95.5	26.3	33.5	43.2	174	127.2	48.1	72.6	88.5	55.5	65.5	58.5	29.5	82	12.3	121.4
APCDD1L	147.6	90.1	113.7	29.1	254.9	121.5	199.9	72.5	68.2	269.4	234.7	80.7	62	203.7	49.5	101.8	220.4	180.6	111.8	149.4	80.7	98.3	213.2
APCS	-22.5	-16.9	-18.5	-18.9	-19	-9.7	-16.8	-11	-17.5	-12.8	-10.5	-17.9	-16.8	-16.1	-16	-14	-18.1	-16.6	-14.1	-15.4	-14	-20.1	-14.7
APEG1	18.9	21.5	16.3	28	31.4	21.2	33	33.1	19	26.6	17.8	13.6	23.1	18.6	32.7	11.6	27.1	23.1	16.3	14.8	23.6	33.8	18.6
APEH	1477.2	1204.8	1331.2	1485.4	1405.1	1529.3	1681.3	1218.4	1408.8	1726.3	1813.9	1221.7	1352.1	1258.6	1196	1605.2	1200.4	1241.9	1348.8	1608.1	1407	1441.8	1475.1
APEX1	913.45	964.65	780.45	925.3	759	701.35	846.1	755.3	550.95	835.8	678.3	1063.85	687.1	599.05	699.4	931.65	654	809.7	739.75	712.25	796.1	716.25	749.7
APEX2	123.9	138.4	109.1	117.8	140.9	132.9	124.4	125	114.3	165.9	178.9	122.1	109.5	107.2	175.7	166.7	89.5	172.2	193	132	178.9	111.1	125.5
APH1A	618.05	327.2	760.9	897.2	370.65	526.55	333.4	408.3	466.15	314.25	602.2	805.5	493.25	306.2	254.55	659.1	539.3	338.05	381.05	596.45	421.15	491.25	304.2
APH1B	103	77.6	125.9	159.7	50.1	136.2	66.2	91.2	121.9	70.2	119.5	113.1	138	43.8	62.4	83.6	103.5	67.9	69.6	119.3	74.1	106	62.1
API5	475.1	541.3	507.6	426.6	552.2	572.8	498.2	620.5	547.3	507.6	534.4	603.2	485.1	449.7	509.5	607.6	529.3	496.4	709.9	556.9	581.4	537.3	531.6
APIP	285.95	284.35	278.1	480.75	250.7	350.65	296.2	272.95	252.95	256.6	227.2	361.55	352.95	307.15	317.55	265.3	247.9	222.85	352.45	315.25	253.9	312.25	315.65
APITD1	251.9	224.25	215.15	208.1	303.05	266.15	193.05	249.8	148.3	314.75	257.6	78.55	195.05	185.3	228.4	257.85	207.2	241.95	251.05	283.75	152	318.1	298.95
APLF	13.95	11.3	21	31.65	14.25	9.35	5.75	11	14.05	22.4	6.75	8.9	30.5	3.15	-3.35	0	1.35	15.25	18.55	8.05	10.5	9.45	12.85
APLN	58	12.3	30.9	28.1	58.1	39.1	35.6	56.9	46	24.2	27.9	31.8	35.2	30.5	27.2	32.2	32	49.1	27.1	56.8	37.8	46.8	33
APLNR	371.6	203	277.4	148.5	130.9	156.1	147.9	156.9	191.5	69.7	273.2	214.5	170.8	88.4	71.3	97.5	287.3	155	319.8	301.1	195.4	291.6	113.7
APLP1	3.2	10.4	6.1	4.4	4.9	-6.15	1.45	7.45	-1	5.8	1.45	-0.55	-5.35	12.45	4.7	6.8	0.3	1.55	-7.7	1.2	2.9	1.6	5.7
APLP2	355.35	405.6	194.95	182	612.05	372.1	479.4	361.75	335.95	451.35	426.9	278.15	324.6	291.15	455.25	549.2	333.1	465.4	362.8	435.3	446	353.35	529.8
APM-1	23.9	27.8	24.8	18.5	39.9	37.9	46.3	33.3	26.1	31.1	26.3	18.2	15.6	41.4	30.2	14.2	3	32.6	30.7	28.6	58.9	22.2	28.5
APOA1	51.6	12.7	52.9	32	26.7	21.8	39.5	43.7	83.1	19.5	39.9	17.6	26.6	29.2	18	22.9	28.1	28.7	26.7	22.8	103.4	33.2	25.9
APOA1BP	1630.2	722	1695.6	1933.7	934.5	1420.1	859.2	1011.2	1216.9	895.3	1050.1	1718.8	1469	663.1	715.6	1120	1121.7	847.7	1339.4	1496.6	1039	1380.4	889.1
APOA2	6.6	-9.8	5.9	40.7	13.1	0.5	26.7	19.8	22.7	25.6	25.1	16.8	10.8	-4.2	9.1	9.7	18.2	8.2	32.9	6.1	12.6	2.1	4.1
APOA4	-1.3	3.8	0.7	1.9	1.2	-5.3	-1.4	23.8	20.9	0.1	6.4	-4.6	-6.5	13.9	8.6	-2	-8.2	-4.3	2	-7.9	-12	-3.1	-6
APOA5	12.8	10.3	18.7	-1.4	-11.9	4.8	-3.9	10.7	-2.4	-10.6	-11.1	2.7	17.6	3	-3.4	-2.2	8.7	11	15.7	1.3	-3.4	6.9	3.6
APOB	-16.5	-19.2	-7.4	-9.9	-19.7	-8	-12.1	0.2	-22.2	-15.6	-6.7	-16.4	-9.4	-5.2	-6.5	-16.4	-10.8	-22.4	-14.9	-10.3	-18.4	-32	-13.4
APOB48R	-17.3	-9	-20	-25.1	-4.8	-15.8	-24.7	-19.9	-8.4	-22.6	-19.5	6.6	-26.8	-4.7	-23.6	-15.2	-19.5	2.5	-2.3	-18.1	-23.5	-12.5	-22.1
APOBEC1	-18.5	-19.1	-22.8	-21.2	-16.1	-18.8	-24.3	-13.4	-20.2	-9.6	-20.4	-17.7	-18.2	-10.7	-3.5	-22.4	-9.9	-17	-7.3	-17.2	-9.9	-25.7	-19.3
APOBEC2	-16.3	1042.7	-16.5	609	-16.5	-23.4	-20.3	-26.6	-19.7	-16.8	-29.8	-21.9	-23.5	5543.8	730.9	-15.9	-22.9	24.2	-1.3	27	-23.2	-20.5	-23.1
APOBEC3A	-1.4	-6.6	3.7	17.1	10.5	-1	4.4	9.9	4.1	-14	-0.5	8.3	11.5	-5.1	2.7	4.6	-2.7	4.6	-5.1	7	-2.8	-9.6	3.9
APOBEC3B	-15.4	-25.3	-28.4	-25.8	-23.4	-15.2	-29.5	-32	-29.2	-27.9	-25.1	-22.4	-30.5	-25.2	-22	-29	-13.7	-18.2	-25	-28.7	-14	-14.8	-24.2
APOBEC3C	35.1	23.2	28.7	46.7	21.2	32.7	24.6	39.4	61.5	24.9	56.4	66.4	42.1	42.3	28.7	48	60	34.6	30.6	37.9	48.7	29	27.3
APOBEC3D	2.65	17.6	4.15	7.9	-0.2	7.2	6.15	3.35	-1.75	-10.2	1.7	23.15	-1.05	8.85	9.6	4.1	11.3	12.9	-1.9	-6	0.65	2.25	1.8
APOBEC3F	38.65	30.225	42.7	30.625	27.95	30	21.525	29.275	6.475	19.75	24.85	39.175	18.925	39.55	32.25	22.025	58.85	37.9	35.3	24.625	33.95	26.4	28.1
APOBEC3G	31.9	20	37.25	76.7	29.25	37.05	33.7	18.35	29.15	9.9	3.4	121.8	33.35	19.15	42.05	17.4	14.95	33.3	45.75	25.2	44.7	25.75	24.85
APOBEC3H	-16.3	-15.8	-10.3	-12.3	-18.2	-18.3	-19.9	-15.1	-11.8	-17.4	-17.3	-5.1	-14.8	-20.9	-18.5	-21.2	-16.2	-9.8	-13.5	-15.9	-16.9	-23	-17.7
APOBEC4	1.3	-6.1	-2.6	7.2	0.3	15.7	4.4	12.7	6.2	8.5	10.2	14.9	-3.5	0.4	14.3	1.3	11.9	17.5	1.3	7.7	10.9	7.9	4.6
APOC1	268.5	54.2	314.8	253.6	85.1	80.5	40.3	264	208.2	26.8	80.5	465.2	108.3	52.4	25.3	94.4	144.1	99.5	271.6	88.7	237	88.7	22.3
APOC2	168.1	68.7	218.5	155	29.3	84.2	77.2	47.1	117.3	51.8	96.3	35.3	93.4	49.9	78.4	103.4	119.1	82.2	55	98.5	74.9	63	71.6
APOC3	108.6	36.9	72.1	40.6	27.5	41.1	50.1	50.1	162.4	17.5	113.6	33	10	45.3	75.6	140.3	5.7	7	52.2	20.8	112.4	66.4	35.1
APOC4	13	26.1	12.6	18.5	14.5	-0.1	-0.7	16.2	7.6	3.8	18.2	5	6.1	7.7	6.1	2.1	5.4	11.4	-3.1	8.7	8.3	4.3	5.9
APOD	203.2	383.2	202.3	235.9	291.6	226.5	47.2	452.4	125.5	83.8	232.2	196.5	164.5	890.3	163.1	97.3	114.6	254.8	171.6	132	153.5	35.1	173.3
APOE	3756.1	4984.6	1572.8	1771.2	8439	3738.1	8189	4239.4	4372.1	9131.5	6938.7	1407	3184.8	4049	5529.6	5597.1	2235.2	6176.6	3023.1	4984.6	4414.1	3838.7	7114.7
APOF	-25.2	-27.4	-31	-27.8	-20.8	-14.6	-24.2	-21.3	-22.4	-9	-13	-20.5	-20.3	-18.2	-18.7	-15.5	-7.8	-13.5	-26.3	-16.6	-19.3	-18	-21.5
APOH	111.9	61.7	19.3	288.6	131.4	157.4	110.5	144.7	122.3	127.6	114.7	8.1	77.5	68.1	171.7	207.9	91.8	41.5	218.1	214.7	158.4	440.3	65.9
APOL1	-10	-3.9	-8.3	0.6	5.9	-4.25	-8.65	-7.8	-2.05	-3	-7.95	-6.9	-10.25	2.15	-4.25	-3.9	-6.1	0.8	-2.65	-1.3	-9.9	-1.7	1.65
APOL2	2.175	17.875	13.05	3.825	8.5	3.425	15.5	10.325	18.5	11.325	14.15	12.825	7.75	7.425	13.45	12.95	12.9	24.125	8.05	2.675	13.675	6.625	11.45
APOL3	26.23333333	58.2	71.66666667	22.5	48.7	28.06666667	39.96666667	42.43333333	60.13333333	29.43333333	46.3	86.23333333	42.5	35.33333333	48.43333333	31.5	63.53333333	108.6333333	37.63333333	35.86666667	53.3	40.9	47.46666667
APOL4	17.55	0.3	7.4	3.9	3.85	5.65	-6.8	-2.15	-0.7	2.45	-3	1.4	5.35	-3.9	0.05	4.9	-3.55	-5.3	-2.75	-12.75	-1.8	2.9	2.55
APOL5	-12	-18.4	-6.6	-23.3	-20.5	-9.5	-18.9	-20.5	-18.2	-21.9	-20.4	-13.5	-21.5	-26.1	-22.5	-19.4	-31.3	-23.9	-17.2	-21.9	-27.5	-19.3	-18.3
APOL6	4.9	-6.1	-8.6	-13	-7.5	-5.9	-2.1	-6.7	-8	-7.5	-12.3	-8.8	-7.7	0.4	-11.9	-10	-16	-2.8	-0.2	-7.5	-7.4	-9.6	-5.8
APOLD1	40.7	21.7	98.9	81.9	41.7	38.6	37.8	59.4	147.3	42.2	35.8	66.4	40	67.6	47.7	69.7	52.9	39.7	38.6	31.2	45.1	24.2	34.3
APOM	3545.9	1531.8	2678	4061.5	2385.2	3070.6	1375.7	1643.1	3306.1	3049.3	3479.3	1214.1	2637.8	1517.7	1854.9	2931.6	2476.4	2599.3	2473.7	2938.6	1852.5	2912	2596.1
APOO	545.1	384.3	535.7	569.9	603	627	580.2	455.1	537.9	450.9	371.2	515.9	562.4	474.2	481.5	517.7	431.9	383.4	488.6	512.2	475.4	536.7	598.3
APOOL	28	52.6	23.4	43.5	28.3	47.9	39.3	23.8	66.7	63.4	79.8	13.2	91.5	43.4	40.6	28.7	69.1	32.1	29.7	47.3	46.1	26.4	21.7
APP	248.2	446.2666667	158.9666667	135.5333333	368.6666667	313.8	425.7	409.4666667	437.1333333	354.9333333	288.7666667	297.2666667	292.7	367.5666667	378.9666667	510.4666667	319.5666667	310.2666667	244.5333333	351.7666667	490.6	293.6333333	431.6
APPBP2	516.35	355.6	550.35	432.8	360.4	505.15	353.45	393.7	457.15	385.95	443.5	479.9	549.7	335.6	426.15	397.15	520.1	385.6	544.8	490.95	467.6	526.55	424.6
APPL1	331.3	177.6	326.6	273.9	228	291.2	208.5	201.6	176.9	279	224.5	384.7	354.1	247.1	241.1	244.7	276	246.9	328.8	268.6	172.4	274.8	245.2
APPL2	293.3	301.6	225.1	245.4	327.7	280.8	369.4	305.3	324.2	300.5	394	196.6	242.8	234.1	324.1	344.5	234	343.5	279.8	260.8	276.7	272.5	420.5
APRIN	-3.5	5.1	14.3	1.5	-3.8	0.6	9.5	3.1	30.1	12.4	12	-2.8	5.8	6.9	13.3	19	6.6	4.6	-0.2	5.5	3.9	-4	0.7
APRT	311.5	264	357.85	419.1	268.8	305.2	280.8	297.6	278.15	228.8	398.85	382.9	279.15	171.15	239.9	408.35	249.3	243.4	256.85	371.35	294.55	338.4	250.2
APTX	229.6333333	174.8	309.3	311.8666667	210.7666667	299.4333333	230.9666667	218.6333333	229.4	218.9666667	252.2	249.8666667	279.3	199.4	235.2666667	222.3333333	250.9333333	211.0333333	211.0333333	217.6666667	216.8	276.1	229.0666667
AQP1	567.55	246.45	370.6	546.6	444.6	475.5	389.8	411.1	379.85	424.5	426.95	375.55	478.5	186.45	340.9	858.25	225.75	323.95	433.8	437.4	378.1	502.75	551.9
AQP10	-15	-22.4	-15.3	-21	-17	-19.4	-21.6	-23.4	-23	-22.1	-16.3	-21.8	-23	-29.3	-27.5	-22.2	-18.3	-10.6	-19.8	-12.3	-23.9	-11.5	-16.5
AQP11	456.7	326.6	574.9	906.1	349.5	571.1	339.7	706.5	575.3	432	609.9	200.8	522.3	295.6	336.5	445.7	613.1	204.5	494.8	695.9	474.5	759.6	407.2
AQP12A	7.3	-5.5	13	-11.3	-11.9	-3.7	-13.6	-19.7	-7.4	-19.7	-4.5	-9.2	-7.1	-4.8	-3.6	0.8	-14.6	-7.5	-4.3	-6.6	-3.1	-4.1	-14.2
AQP12B	-7.2	-2.2	-6.5	-9.3	-4.2	2	-1.4	5.4	-3.7	0.8	-4.2	-3	-4.8	-0.7	-4.4	2.6	3	-9	-15.4	-4.6	5.1	-4.9	-6.4
AQP2	5729.7	8678.7	3637.9	1754.4	9718.4	9166.9	10789.4	4365	7567.4	12248.4	12248.4	9843.3	8026.7	6027.1	15992.6	6742.9	7492.8	11545.4	7725	10431.3	5613.6	5127.5	14761.7
AQP3	24.2	19.2	4.5	23.5	15.2	41.6	18.4	3.9	-0.9	3.8	21.3	35.5	18.1	17.5	32.3	47.3	37.1	28.1	11.4	18	25.4	27	53.9
AQP4	-17.25	-9.15	-16.1	-6.3	-14.55	2.75	-13.45	-15.8	-18.9	-11.3	-22.35	-13.6	-14.15	106.1	4	-16.75	-17.25	-23.95	-14.35	-17.65	-14.95	-13.5	-11.2
AQP5	-30.7	-15.6	-20.8	-30.5	-24.5	-23.7	-25.3	-26.7	-19.8	-16.7	-25.6	-17.9	-31	-29.7	-31.7	-34.4	-20	-26.7	-16.8	-24.1	-27	-29.3	-20.4
AQP6	2.75	-4.25	7.3	9.85	24.5	7.9	17.15	1	-0.5	3.05	16.65	72.3	11	12.45	6.55	14.2	-4.9	-7.6	6.7	2	3.3	9.5	17.9
AQP7	118.8	29.2	105.2	113.3	87.6	74.1	72.4	84.7	21.7	82	125.1	39.8	106.8	54.6	48.2	90.5	47.4	27.9	68.1	98.7	83.8	86.1	68.8
AQP7P1	177.6	123.8	132.2	85.2	300.4	154.8	266.7	142.8	98.3	222.7	130.9	76.1	120.4	145.7	255.5	134	114.4	132.2	128.4	141.9	199.5	165.1	231.2
AQP7P2	100.4	66.88	72.9	82.98	147.18	99.3	102.24	101.56	54.36	92.2	81.8	35.48	116.04	52.38	78.98	91.58	57.3	63.26	73.36	96.08	104.1	90.38	107.6
AQP8	-10.6	3.4	-0.7	6	5	-8.1	11	5.4	-3.1	-5.4	2	9.2	1.1	2.1	-6.2	-5.8	2.5	-0.3	12.7	5.5	-2.2	-8.6	4.5
AQP9	6.8	20	49.9	-2.9	39.7	-6.2	-14	64.6	-10.4	-22.9	-11	-11.6	-10.5	-1	-5.1	-6.6	17.4	-8.2	-21.4	-16.3	16.2	2.1	-20.4
AQR	83.85	62.6	67.95	48.15	66.85	58.75	58.1	69.2	81.2	74.45	93.2	75.7	71.25	60.5	70.9	83.45	65.15	77.25	64.7	74.15	84.05	69.5	77.6
AR	0.566666667	8.033333333	5.766666667	-6.233333333	4.6	8.533333333	17.2	23.53333333	3.733333333	24.4	17.56666667	11.46666667	2.333333333	29.16666667	20	14.03333333	19.66666667	12.73333333	21.43333333	10.43333333	11.63333333	2.866666667	6.9
ARAF	413.2	646.5	463.7	343.7	621	564.5	599.5	546.5	729.1	585.7	710.6	482.9	549.7	730.3	688.8	595.8	505.1	524.5	484.2	551.2	577.4	583.9	514.8
ARAP1	82.5	70.2	63.7	45	77.1	81	92.2	55.2	57.3	72.6	133.9	98.5	81.7	45.6	48.4	51	23.3	61.8	51.1	54.3	58.8	57.3	72.9
ARAP2	16.05	20.9	16.35	26.9	22.3	15.85	20.55	12.15	19	18.85	3.3	17.45	7.7	20.7	0.55	11.8	-5.6	25	15.9	8	22.9	10.45	18.25
ARAP3	98.35	174.6	93.7	43.85	209	103.65	272.95	151.6	141	170.4	134.45	98.2	107.7	146.2	153.55	106.9	143.7	169.6	114.15	138.5	154.45	134.95	200.9
ARC	-17.3	-13.8	-16.8	-11	-13	7.2	-27.9	-24.3	-23.7	-21.4	-19.6	-19.2	-26.4	-13.8	-18.5	-26.1	-19.6	-14.2	-13.1	-15	-10.8	-15.5	-11.6
ARCN1	1111.5	1104.4	979	1070.6	970.1	1049.1	938.4	1024.2	896.7	998.1	1011.7	1144.8	1159	885.5	1053.2	1020.3	957.6	1102.5	1048	1121.7	1172.4	1052.6	1506.9
ARD1A	202.4	268.9	245.4	293.8	160.3	200.2	167.3	188	183.8	128.6	210	191	166.3	192.2	155	181	242.2	172.2	140.1	172.5	174.5	162.2	136.2
ARD1B	1.5	-4.1	3.2	-7.3	8	17.6	12.5	5.7	16	-5.2	10.5	0.2	-5.1	-3.3	11	2	-0.7	4.4	-8	1.9	12.8	8	18.4
AREG	-23.3	-28.5	-32	-30	-33.4	-26.3	-31.3	-25.9	-28.8	-18.2	-26.8	-27.4	-23.2	-21.8	-18.3	-30.8	-26	-28.3	-14.8	-27.2	-26.5	-25.8	-28.5
AREGB	-20	-6.6	-7	-16.4	-7.1	-2.8	-5.2	0	0.3	0.8	-4.2	-8.2	10.2	-15.8	-15	-9.3	-7.9	-12.6	-8.5	-4.5	-9.9	-10.3	2.9
ARF1	836.1333333	852.6333333	869.4333333	820.2333333	871.7	916.7666667	902.2333333	900.1666667	777.7	726.3333333	962.2666667	912.3	942.2666667	796.6	805.6	850.5333333	979.8333333	846.3333333	786.7333333	806.3333333	763.3	828.8	848.2
ARF3	505.1	296.5	347.4	383	410.7	472.6	322.9	370	327	293.7	351.8	431	312.7	109	323.4	266.9	273.3	391.5	426.3	392.9	360.1	370.6	303.9
ARF4	1260.8	855.15	1297.05	1581.9	836.8	1002.25	745.3	1124.45	1020.5	875.45	849.05	1251.55	1243.45	765.8	858.2	1214.55	1143.2	949.2	1208.95	969.35	1100.65	1112.1	916.7
ARF5	546.5	289.7	616.7	739.4	343.6	458.4	375.8	413.4	382.2	263.2	488.2	715.3	337.1	307.7	348	435.4	493.3	400	318	481.5	420.6	315.9	376.8
ARF6	44.2	34.1	63.4	28.1	10.1	43.9	16.4	37.3	15.8	20.8	60.8	50.4	42.7	45.3	33.3	27.4	41	48.9	30.8	35.8	45.6	19.9	16.9
ARFGAP1	35.1	48.3	29.25	18.8	62.4	25.1	67.35	37.15	19.5	49.8	58.7	36.35	12.75	43.3	46.25	61.15	38.05	67.85	24.1	50.15	35	30.6	52.05
ARFGAP2	250.3	215.2	258.4	228.4	235.4	292.8	230.9	281.5	360.2	323.9	382.6	283.5	332.3	285.9	254.5	309.3	272.1	217.3	221	242.1	220.8	221.1	217.6
ARFGAP3	294.35	396.6	314.05	238.65	235.2	230.95	248.35	338.9	257.6	339.05	166.1	276.2	259.95	192.35	368.1	346.6	302.05	347.05	262.5	227.15	246.2	273.55	288.65
ARFGEF1	358.75	365.35	169.4	156	371.8	357.6	464.25	469.2	384.9	518.35	307.75	222.2	308.15	357.35	405.25	438.2	293.55	419.3	383.05	367.8	443.1	327.35	434.8
ARFGEF2	6.3	13.2	-13.9	-12.9	10.7	-0.2	9	-0.8	1.5	18.4	7.6	9.3	15.7	14.9	16.7	14.3	-5.8	2.7	24.3	7.8	12.9	21.6	25.4
ARFIP1	134.2333333	104.1	163.9	150.5	142.8333333	125.8	108.9	132.7333333	146.9333333	142.1	91.66666667	129.6666667	113.3	95.2	111.8	129.4333333	115.7333333	119.6333333	159.5666667	123.6666667	136.2333333	150.3	124.1333333
ARFIP2	12.6	29.6	35.3	34.5	34.9	11.1	5	20.3	16.3	17.8	12.7	20.6	23.8	16.7	17.8	31.4	24.8	5.3	19.2	17.3	19.9	23.8	23.9
ARFRP1	-15.2	-14.7	-16.9	-19.1	-19.2	-9.8	-12.9	-16.4	-7.5	-15.9	-7.8	-13.8	-10.5	1.4	-9.2	-13.5	-14.7	4.5	-9.1	-21.5	-8.9	-9.3	3
ARG1	-3.2	17.7	3.3	3.9	23	2	14.1	-1.9	9.8	10.9	2.2	2.6	10.1	-1.5	6.3	12.8	2.4	10.1	-7.2	14.1	5.7	4.8	0.1
ARG2	237.7	104.4	295	272.3	220.1	146.2	177.3	148.8	277.3	163.3	156.3	162.8	219.9	178.1	172.7	143.6	145.5	224.1	212.7	179.2	144.6	270.9	187.8
ARG99	4.7	3.4	-4.9	7.1	-5.9	7.1	17.4	-3	29.3	5.8	9.2	6.2	19.2	-5.4	11.4	-5.1	5.4	9.5	-7.5	9.7	13	2.2	-5.4
ARGFX	-16.1	-22.9	-28.6	-15.6	-19	-19.3	-20.8	-24.2	-27.3	-28.7	-19.5	-18.7	-14.8	-20.3	-21.4	-12.8	-31.5	-30.4	-19.8	-25.8	-16.4	-20.1	-26
ARGFXP2	4.85	0.5	5.35	16.55	7.45	4.9	9.25	12.8	11.1	0.25	14.7	19.1	5.1	15.45	11.5	21.05	17.05	4.45	9.9	10.15	11.5	0.9	0.35
ARGLU1	421.3	1576.3	325.4	217.9	1461.2	476.4	1404.2	449.7	519.6	1224	422.6	454.6	336.9	1308.1	1349.7	469.6	487.8	1461.2	379.8	530.4	713.6	410.2	1271.4
ARHGAP1	483.4	475.1	343.7	215.1	430.7	360.1	416	459	689.7	499.2	632.4	704.5	387.4	412.5	461.5	448.9	434.6	545.8	468.7	454.3	678.5	475.6	459.2
ARHGAP10	61.1	61.6	86.3	69.8	102.1	42.7	66.3	99.6	48	58.7	86.5	48.6	67.4	104.3	64.8	156.1	61.9	77.2	65.4	92.7	97.6	94.8	84
ARHGAP11A	4.966666667	1.833333333	4.033333333	17.5	6.866666667	2.8	0.166666667	4.166666667	-0.6	2.933333333	2.666666667	-6.133333333	8.633333333	-3.266666667	3.533333333	-2.5	7.6	-3.2	-3.733333333	0.433333333	-0.266666667	1.433333333	1.8
ARHGAP11B	-23.4	-11.8	-22.7	-5.7	-23	-24.2	-13.7	-23.2	-13.3	-9.1	-17.4	-20.7	-13	-3.5	-15.5	-9.2	-14.6	-18.5	-17	-4.6	-15.2	-22.3	-23.7
ARHGAP12	139.55	132.65	88.3	83.85	169.6	159.15	195.85	167.3	147.4	182.5	111.7	96.5	149.6	166.6	173.35	136.65	126.6	137.9	164.25	144	170.95	106.1	154.55
ARHGAP15	241.8	239.8	438	352.7	63.9	110.8	64.6	288.2	199.2	49.7	166.3	749.9	214.1	100.2	149.4	63.3	304.2	209.4	236.2	142	262.1	127.2	72.9
ARHGAP17	115.8666667	232.4333333	76.93333333	43.83333333	175.9	94.66666667	190.6	139.6333333	170.5666667	161.9333333	171.6333333	164.9666667	83.16666667	200.7	191.3666667	126.5666667	124.2666667	230	138.9666667	145.5333333	167.9333333	105.5666667	178.2666667
ARHGAP18	99.7	126.1	87.7	90.2	245.7	210	218.6	127.4	119.6	160	134.6	75.9	119.7	193.5	154.5	137.7	109.8	152.4	236.6	165.7	139.6	150.8	253.8
ARHGAP19	120.7	63.8	87.9	98.2	121.2	61.8	66.9	96.6	97.2	83.1	88.8	126.9	95.9	56.8	63.3	80.7	75.5	86.5	77.3	97.1	74.9	109	86.7
ARHGAP20	9	22.7	26.7	32.4	8.9	34.8	27.7	25.6	14	8.2	29.5	18.6	9.9	14.8	13.7	1.6	10.3	34.9	11.6	16.5	17.5	8.5	-3
ARHGAP21	330.9	680.7	302.5	218	768.7	435.3	778.5	530.7	554.9	769	522	335.7	350.1	998.6	746.3	452.6	622.2	782	447	560.5	592.8	385	888.3
ARHGAP22	-10	2.6	-5.4	-20.2	-7.2	-20.1	-16.9	9.1	-12.7	-14.3	-8.3	23.1	-17.4	16	6.4	-17.3	9.5	20.8	5	-14.9	-0.1	-9.3	-10.1
ARHGAP23	79	128.2333333	60.46666667	37.3	121.9	59.16666667	130.6666667	97.7	125.1666667	82.33333333	107.9666667	96.8	82.8	100.8666667	94.63333333	92.43333333	68.5	135.3333333	86.83333333	77.4	102.4666667	113.0666667	112.1333333
ARHGAP24	298.775	302.725	188.425	111.025	491.925	359	483.2	297.525	260.45	493.7	299.5	215.5	276.075	268.4	456.125	374.075	256.425	356.575	341.325	328.075	237.05	315.025	489.7
ARHGAP25	19.83333333	34.6	31.13333333	27.56666667	30.93333333	24.66666667	7.066666667	28.83333333	33.56666667	21.13333333	29.16666667	52.2	17.93333333	25.86666667	26.3	17.7	24.16666667	53.03333333	29.96666667	19.13333333	35.86666667	17.7	15.53333333
ARHGAP26	-16.2	-17.2	2.9	-22.9	-12.8	-11.6	-18	-16	-30.2	-13.4	-18.8	-18.4	-20.2	-18	-7	-6.5	-14.9	-11.6	-13.7	-17.2	-12.9	-13.8	-11.8
ARHGAP27	2.6	32.9	-8.4	-1.4	26.3	-2.3	-2.2	-1.6	-10.6	17.3	-5.9	29.4	-16.1	-2.2	9.3	5	-12	18.2	11.7	0.2	6.3	-8.7	18.6
ARHGAP28	39.475	34.8	36.05	27.775	50.35	50.725	48.55	68.575	48.675	42.55	47.925	17.325	43.975	43.9	15.625	36.95	65.275	34.375	43.225	42.325	44.575	74.05	42.525
ARHGAP29	-5	-1.6	-12	-18.3	1	-10	-8.9	-9.1	-3.7	-2.6	-8.6	-19.8	-3.9	-9	-9.5	-19.8	-13.1	0	-0.4	-15.3	-14.5	-2.6	5
ARHGAP30	32.46666667	59.33333333	28.46666667	17.83333333	20.3	2.466666667	11.26666667	41.36666667	53.86666667	9.3	20.26666667	150.8333333	25.36666667	23.6	37.6	12.5	39.36666667	77.53333333	35.16666667	19.06666667	75.8	11.26666667	19.53333333
ARHGAP4	52.3	196.5	97.7	24.8	100.1	56.2	123.9	89.2	77.3	69.9	93.3	171.2	79.2	85.1	103.1	44	93.3	220.7	65.6	67	103.5	51.9	102.8
ARHGAP5	21.9	27.1	21.3	35.8	24.6	28.5	27.4	21.5	36.7	12.1	29.7	6.1	22.3	37	28.1	31.9	20.3	39.3	30.2	6.5	23.2	11.1	32.1
ARHGAP6	7.275	13.65	7.45	10.55	13.525	6.375	12.575	17.825	11.175	9.575	19.225	7.675	15.325	9.575	13.9	11.4	19.95	10.625	12	9.85	10.25	12.85	13.275
ARHGAP8	-4.366666667	-3.966666667	-6.8	2.833333333	-4.3	-0.033333333	5.9	-2.1	-1.233333333	-0.266666667	-2.533333333	8.533333333	0.5	3	-4	3.266666667	-7.2	0.3	-4.7	4	9.866666667	-7.433333333	6.533333333
ARHGAP9	8.5	74.2	30.5	13.3	13.3	4.25	-4.15	22.25	32.5	4.15	7.55	120.5	15.25	14.5	26.05	-4.8	12	92.75	34	1.05	59.25	-1.35	18.1
ARHGDIA	633.5	701.9	455.1	322	785.4	650	726.1	485.8	578.9	555.7	956.5	674.3	492.4	426.8	616.3	604.9	351.1	1009.5	665.3	673.5	816.3	653.8	915.4
ARHGDIB	1813.9	3340.7	2470.5	2024.2	1469.9	1326.7	1200.4	2413.7	1994	1051.4	1963	4282.2	1660.6	1512.3	1905	1494.5	2250.1	3306.1	2296.1	1456.8	3074.6	1325.5	1107.4
ARHGDIG	-4.4	-3.8	-1.6	1.6	-4.35	-6.5	12.9	-3.55	7.2	1.7	-1.2	-1.15	-3.3	-6.3	0.85	2	4.65	3.55	-14.95	1.5	3.25	-2.55	-3.35
ARHGEF1	24.03333333	23.36666667	9.6	11.23333333	10.93333333	7.733333333	22.66666667	12.6	16.46666667	12.46666667	13.13333333	23.63333333	3.8	17.93333333	25.6	24.7	4.433333333	23.3	18.83333333	5.933333333	18.23333333	2.9	28.83333333
ARHGEF10	198.9	341.3	182.2	164.3	270.9	231	317.5	328.1	259.1	290.5	287.1	255.5	197	338.8	344.9	172	262.1	355.9	184.9	273.3	327.4	251.8	358.5
ARHGEF10L	42.83333333	49.73333333	43.8	28.76666667	54.66666667	29.3	60	36.46666667	27.9	50.5	60.53333333	39.86666667	19.93333333	31.16666667	35	42.56666667	27.96666667	58.36666667	41.3	37.1	41.36666667	54.63333333	53.23333333
ARHGEF11	-5.9	-2.7	-5.866666667	-3.333333333	-0.833333333	-8.1	3.1	-9.5	-5.666666667	-4.4	-3.733333333	-8.633333333	-11.16666667	-10.86666667	-7.1	-11.4	-11.7	7.7	0.266666667	-0.333333333	-1.566666667	-5.066666667	2.066666667
ARHGEF12	79.8	80	86	51.4	94.6	100.7	93.1	109.1	119.1	118.5	115	98.2	124.5	104.2	91.5	92.9	98.3	107.4	110.3	94	113.4	148.9	106.5
ARHGEF15	-0.4	-7.7	-4.2	-20.1	-9.3	-10.9	-5.8	-17.8	-6.5	-16	-8.9	-18.5	-8.5	-9	-16.7	-4.4	-9.5	7.5	-8.7	2.7	-17.8	-11.2	7.1
ARHGEF16	133.8	204	93.1	23.7	140.6	202.7	266.9	110.7	201.1	223.8	283.3	76.7	118.7	108.4	291.3	203.7	151.9	192.9	127.7	248.5	116.1	111.8	309.1
ARHGEF17	76.9	81.3	67.5	15	115	84.5	200.4	102.1	83	129.7	134.1	103.3	110.7	92.1	114.2	123	67.6	104.6	81	91.6	81.8	71.7	135.6
ARHGEF18	562.4	917.2	482.7	230.5	1004.5	826.5	1136.6	731.8	863.1	1039.5	1184.9	1048.4	794.3	692.2	1007.6	640.5	657.9	1052	781.7	909	897.9	666.7	1540.4
ARHGEF19	14.4	7.7	23.6	-0.9	14.8	11.7	25.7	-13.2	-14.2	17.1	-11.1	25.1	2.4	13.5	8.6	14.6	8.5	22.3	19.9	3	10.6	-1.1	30.3
ARHGEF2	479.5	822	615.3	402.9	441.7	451.8	599.7	624.6	525.2	365.3	546.9	979	530.1	474.5	478.4	407.7	691.4	999.2	631.2	527.5	735.5	455.9	696.2
ARHGEF3	769.6	794.6	609.2	556.1	1067.1	718.8	1015.8	813.2	803.1	790.2	749.3	907.5	844.3	668.2	737.8	1126.6	661	801.2	789	764.6	868.6	883	734.6
ARHGEF4	-21	-25.3	-23.8	-28.4	-19.6	-19.35	-19.1	-27.75	-23.2	-18.7	-22.55	-26	-24.15	4.7	-19.05	-17.7	-21.95	-20.9	-22.05	-16.8	-17.3	-21.15	-15.8
ARHGEF5	99.3	68.5	31.6	-0.7	119.1	80.8	70.2	32.1	103.7	70.2	85.4	61.9	63.5	63.2	91.9	87.4	25.8	109.6	86.3	109.2	107.7	92.3	161
ARHGEF5L	335.8	617.9	267.2	172.3	617	168.7	180.2	378.9	159.8	568.6	552.8	152.3	157.2	266.7	415.5	393	350.2	367.8	334.3	344.7	410.6	166.3	673
ARHGEF6	305.2	571.1	330.8	341.3	284.8	413.9	282.1	480.6	401.7	270.6	458.1	786.9	389.5	766.3	345.7	266.5	542.9	640.7	383.1	386.4	539.5	317.1	392.4
ARHGEF7	93.3	111.875	72.325	51.825	147.9	114.55	180.525	100.825	97.3	170.525	122.6	96.55	103.525	157.85	124.075	87.425	108.25	134.2	104.025	109.125	90.975	68.925	143.725
ARHGEF9	30.2	45.6	29.3	44.2	41.5	36.3	43.1	20.8	15.8	32.2	37.2	18.5	40.2	37.4	37	68.9	44.2	40.8	29.6	37.4	30.8	49.8	33.8
ARID1A	134.15	166.65	89.95	38.9	159.6	121.25	160	132.25	145	228.25	171.2	149.95	116.15	135.1	180.3	130.5	117.8	179.75	98.85	154.45	163.3	97	211.6
ARID1B	-10.1	-0.75	2.8	1	-2.35	8.55	0	1.75	19.45	4.7	1.7	5.15	4.6	2.1	-4.4	2.8	8.2	13.7	3.95	-1.2	10.25	4.4	3
ARID2	44.5	49.5	22.9	14.95	44	47.3	41.2	51.95	43.3	45.45	38.9	46.35	41.95	46.05	37.5	50.8	37.5	53.15	43.2	37.25	44.2	40.3	64.95
ARID3A	125.4	127.8	116	100.3	199.9	165.6	174.6	156	139.2	192.7	190.8	135.7	175.1	129	150.1	155.4	129.5	221.7	128.1	160.5	161.6	157	213.3
ARID3B	64.9	57	44.4	28.5	66.8	42.9	64.8	66	80.6	69.9	75.4	71.1	57.2	69	64.8	39.9	52.8	58.3	49.7	73.7	80.8	69.2	51.7
ARID3C	8.4	16.7	9.1	7.5	5.8	14.1	27	27.2	11.1	7.4	29.5	2.7	4.3	28.3	12.2	18.2	46.2	20.8	12.9	14	15.8	18.2	9.8
ARID4A	-2.633333333	31.1	2.2	13.76666667	37.96666667	2.9	31.06666667	9.066666667	20.5	48.2	5.966666667	8.8	11.26666667	40.8	34.76666667	32.2	14.03333333	38.96666667	27.93333333	22.83333333	28.56666667	21.8	35.73333333
ARID4B	35.43333333	76.3	68.86666667	16.96666667	56.66666667	36.53333333	101	77.7	68.86666667	104.7666667	84.36666667	39.13333333	49.96666667	103.4	58.23333333	49.9	90.56666667	134.3333333	63.73333333	91.63333333	60.16666667	97.36666667	69.7
ARID5A	-1.633333333	-2.966666667	-4	2.3	-0.866666667	-8.366666667	-9.066666667	-7.066666667	0.133333333	-10.36666667	-4.4	-5.666666667	-1.233333333	-6.133333333	-10.06666667	-6.833333333	-6.666666667	-4.1	-11.33333333	-1.666666667	-7.366666667	-2.466666667	-8.5
ARID5B	954.3	991.9	590.2	224	855.9	769.3	688.5	803.4	972.1	728.8	853.5	668.8	847.7	958.9	959.3	792.4	722.6	896.7	1037.5	938	1219.1	785.4	770.3
ARIH1	30.9	29.5	3.1	13.6	38.2	26.3	27.9	-0.1	3.9	33.4	1.9	15	14.3	81.1	51.4	6.9	27.6	33.4	35	31.8	39.9	28.7	37.8
ARIH2	287.6	361.8	264.3	245.1	353.3	275.8	302.5	233.5	226.2	299.1	235.2	304.7	237.3	359.9	356.9	248.1	263.2	347.3	226.9	244.2	245	233.5	313.3
ARL1	805.7	662.6	844.3	869.9	580.6	782	733.4	794	672.2	732.5	724.3	758.4	837.8	746.3	633.5	860	759	672.2	963.7	864.6	613.6	881.2	689.4
ARL10	-8.5	-10.5	-18.4	-15.1	-20.8	-16.4	-22.3	-14.5	-11.7	-16.8	-22.3	-16.5	-17.1	-18.1	-11.6	-21.2	-18.6	-12.4	-5	-16.6	-17.4	-13.1	-15
ARL11	10.8	-3	-5.7	-5.8	8.9	2	5.4	-10.9	-6.8	14.4	-1.3	4.9	7.4	-8.9	-9.4	16.3	10.2	2.7	2.3	-0.4	9.7	11.7	4.9
ARL13A	6.4	-6.6	23.5	1.7	25.8	7	-0.5	-4.9	6.7	4.1	-1	24.6	-7.7	13.6	9.6	7.7	17.1	10.9	4	5.5	-13.1	-9.5	2.9
ARL13B	27.5	28.75	12.9	14.8	34.6	24.7	35.9	37.1	25.55	31	22.7	20.2	15.1	27.15	31.75	33.3	34.45	34.1	33.45	35.7	35.7	28.55	26.95
ARL14	-16.1	-18.9	-22.1	-21.9	-27.5	-20.7	-29	-23	-18.3	-21	-18	-26.8	-26.9	-21.3	-21.3	-23.2	-9	-20.8	-22.1	-21.8	-13.5	-23.3	-16.6
ARL15	72.2	34.9	64.6	142.25	71.8	101.95	73.1	84.5	134.7	93.65	88.25	82.95	116.6	79.25	65.15	75.9	96.8	51.5	69.4	81.4	60.1	107.65	61.5
ARL16	702.8	1347.65	1291.55	625.65	941.15	611.25	1744.95	1073.15	1176.5	1660.75	1381.2	990.15	764.15	1033.15	1060.4	886.35	1267	1199.35	925.05	1289.2	858.65	1571.6	1473.9
ARL17B	31.9	29.33333333	36.93333333	53.23333333	27.66666667	49.26666667	52.23333333	42.56666667	25.63333333	23.23333333	25.9	29.5	12.16666667	27.93333333	19.13333333	23.3	19.13333333	29.6	33.1	37.8	29.76666667	36.06666667	28
ARL17P1	25.3	41.8	65.3	20.2	89.2	26.8	136.5	45.4	26.5	43.9	80.8	42.3	46.7	73.9	33.5	44.9	21.8	71.4	66.9	98.1	34.1	128.4	45.6
ARL2	1590.6	1726.3	2041.4	1492.3	2155.2	2064.9	1734.3	1698.2	1448.7	1831.4	2398.5	1530.5	1748.7	2155.2	1894.5	1976.3	2117.4	1932.2	1591.9	2105	1609.4	1712.8	2022.2
ARL2BP	1245.3	881.7	1302	1761.5	901.8	1007.6	861.2	1053.2	1075.8	711.8	738.4	1247.9	1066.4	925.5	829.3	1010.6	991.4	1041.6	977.1	1029.6	1130.8	1096.7	826.1
ARL3	55.2	48.8	28.8	13.5	61.4	51.3	53.9	36.9	14.5	74.3	72.8	30.1	38.9	63.7	70.6	50	52.5	88.8	57.6	46.3	34.5	42	90.2
ARL4A	10.88	8.28	8.88	17.8	8.94	13.52	8.54	18.92	21.2	2.74	-4.04	17.48	11.16	9.42	7.96	4.5	10.28	8.96	8.86	4.42	11.58	8.56	17.14
ARL4C	3.4	12.1	-3.8	-20.9	-11.2	-14.3	-17.8	-15.9	-8.1	-12.8	1.5	30.2	-23	-0.4	-11.1	-13	-24.2	19.7	12.7	-1.9	7.5	-7.3	2.6
ARL4D	57.7	26.4	50	85.6	78.3	87.9	36.9	95.9	17.4	41.8	66.2	57.9	110.5	40.2	50.9	46.8	63.8	38.2	39.6	74.6	33.8	51	42
ARL5A	1050.2	1002.533333	1552.2	993.0333333	939.7666667	1487.633333	861.6	1442.433333	1171.933333	984.6333333	1251.8	1149.9	1104.666667	1308.533333	697.3	1007.066667	1766.933333	1023.866667	1514.233333	1621.766667	1261.733333	1579.4	911.6333333
ARL5B	48.2	27.75	61.8	64.55	36.1	62.2	30.25	56.25	78	42.2	38.5	58.25	71.75	33.15	39.95	38.75	47.05	36.15	43.4	47.3	61.8	41.4	27.65
ARL5C	7.2	17.2	17.1	38.7	3.2	6.3	8.6	9.2	21.1	0.7	7.1	18	13.6	15.5	8.1	5.5	18.8	13.6	8.4	13	16.3	2.1	12.8
ARL6	3.675	-6.05	-4.05	4.975	6.35	12.2	-3.025	-0.625	-4.525	-0.8	-4.15	9.925	3.575	2	0.15	-1.9	-5.25	2.425	5.975	3.1	3.8	5.2	-3.05
ARL6IP1	1896.6	1524.2	2165.3	2159.7	1806.4	2639.75	1593.25	2295.5	2375.4	1766.6	1389.6	2124	2252.2	1226.85	1710.1	2108.75	1967.75	1642.7	2157.75	1585.3	2369.6	2172.85	1944.85
ARL6IP4	312.1666667	217	319.3333333	361.1666667	249.5	314.5	268.8	269.9	244.1333333	266.7333333	316.7333333	270.3	283.9333333	229.5333333	209.7	408.2333333	261.5	295.9	219.3333333	314.8	228.6666667	254.2333333	220.4666667
ARL6IP5	2000.8	2385.2	2518.2	2602.4	1914.5	2111.3	1562.9	3732	2915.2	2423.7	2496.9	3184.8	2559.8	3215.7	2786.7	2767.8	3938	3074.6	2181.9	2235.2	3296	2289.9	1963
ARL6IP6	105.15	61.05	75.05	135.95	54.25	77.35	69.4	74.25	77.6	59.85	44.3	130.5	84	56.45	55.9	84.95	38.85	52.6	78.75	57.95	81.85	79.9	65
ARL8A	-8.8	-1.3	-11.8	-7.4	-7	1.3	-21.2	-20.9	-14	-13.5	-14.2	-14.3	-10.2	-16.7	-20.9	-17.7	-13.7	-12.4	-7.7	-15.9	-18.6	-13.3	-11.7
ARL8B	960.5	813.2	981.4	985.3	923.6	984.9	832.6	985.3	1154.2	995.2	903.5	935.1	1239.3	965.1	1005	847.4	955.1	851.3	1067.8	1014.4	1017.1	1243.8	820
ARL9	-24.6	-13.5	-18.2	-21.3	-18.3	-4.9	-31.2	-28.2	-24.1	-27	-24.3	-22	-24.3	-23.9	-23.4	-35	-27.4	-16.3	-22.5	-20.5	-18.8	-19.7	-27.5
ARMC1	310.7	310.5	378.9	273.7	272.7	314.8	297	355.6	445.1	307.8	311.4	232.7	433.1	337.9	254.5	263	379.2	319.3	423.4	339.4	377.6	408.8	344.4
ARMC10	529.7	247.7	450.9	662.1	246.55	378.1	227.05	379	416	265.45	253.25	483.5	438.95	205.1	246.95	470.1	346.05	225.15	407.3	383.55	425.45	446.35	220.55
ARMC2	7.85	7.1	9	4.8	16.2	2.1	13.25	6.5	8.4	4.75	3.95	2.4	-5.2	5.85	9.6	4.15	6.9	-1.1	7.2	9.5	3.75	-3.9	13.5
ARMC3	-5.5	-2.1	0.6	-6.2	-2.5	-5.6	-12.5	-8.7	-1	-22.7	2	-5.3	-11.5	-14.7	-11.2	-10.8	-30.3	3.5	-4.9	-2.4	-4.5	-2.8	-18.8
ARMC4	-15	-16.2	-15.1	-16.4	-19.6	-5.9	-15.6	-20	-19	-22	-19.7	-23.4	-14.1	-23.8	-21.5	-25.2	-24.1	-13.4	-22.1	-8.8	-15.6	-16.2	-15.6
ARMC5	23.7	23.4	-2.8	1.5	20.2	-1.9	12.4	0.8	-9.9	7.4	15.4	12.4	-11.4	13.3	8.8	0.6	-4.4	21.1	15.3	-1.7	-6.1	-4.1	22.8
ARMC6	23.3	34.6	42.8	44.4	21.3	27.1	30.8	25.3	28.5	46	35.2	26.1	39.9	23.6	25.8	37	14.1	31	33.2	41.4	17.2	40.6	36.1
ARMC7	60.4	53.1	56.6	35.6	55.5	69.8	54.7	49.8	69.3	73.2	73.5	80.3	42.5	51.9	64.6	76.9	49.1	77	46.3	56.9	59.5	73.1	93.6
ARMC8	28.475	24.825	22.4	25.775	22.875	23.475	30.95	26.975	25.275	26.15	17.075	18.425	21.125	20.275	31.9	46.425	11.075	24.55	20.25	18.5	29.325	34.625	32.075
ARMC9	5.7	6.1	-4	9.2	2.6	2.7	-12.5	-14.7	-17.8	-7.2	-12.2	-18.9	-5.8	2.1	-2.6	-11.4	0.9	-5.4	12.8	-7.5	-12.9	1.3	-8.1
ARMCX1	394.45	275.6	300.85	279.4	260.35	346.05	333.45	296.55	229.5	214.85	187.25	305.9	390.4	331.7	309.05	298.9	289.8	234.7	292.05	218.1	263.5	280	280.95
ARMCX2	453.7	575.5	396	254.3	583.9	517.5	798.3	508.7	420.9	534.7	377.7	470.3	489.6	514.5	641.5	363.1	409.2	741.3	545.9	456.2	485.5	384.5	655.7
ARMCX3	88.575	143.525	89.675	76.575	152.825	91.55	158.55	115.775	79.7	120.525	42.2	67.9	121.475	119.225	161.325	104.6	86.125	119.075	128.025	92.425	97.775	105.025	140.775
ARMCX4	29.7	34.8	17.3	30.6	75.4	31	45.7	15.7	24	41.9	32.5	19.3	10	33.2	41.1	27.1	47.5	33.7	22.4	11.7	48.2	39.9	36.8
ARMCX5	122.5	111.4	113.6	101.1	119.6	135.7	149.7	123	113.8	135.1	101.9	117.8	161.5	89.4	104.8	135.4	103.3	106.4	130.7	108.4	108.5	125.8	118.4
ARMCX6	57.63333333	37.33333333	41.8	59.76666667	42.5	43	38.3	38.66666667	24.23333333	37.5	18.3	48.06666667	25.13333333	38.4	48.9	43.96666667	27.5	49.3	43.76666667	38.66666667	40.53333333	28	56.76666667
ARMET	576.6	823.1	981.9	769.3	496.7	617.7	479.3	701.1	623.4	541.7	695.9	870.2	714.7	577.7	564.5	581.4	819.3	682.7	514.6	419.2	611.8	563.5	536.1
ARMS2	-4	-16	-3.2	5.3	-4.9	-10.1	4.5	-11.7	-3.4	-0.1	-8.7	-5.4	-4.7	-10.8	-12.9	-14.5	-18.2	-1.9	-8.5	4.8	-6.8	-10.4	-11.4
ARNT	95.1	63.5	74.35	110.3	93.15	93.6	73.85	89.7	81.15	86.6	103.35	55.95	52.95	79.6	75.35	96.95	105.1	72.6	87.7	93.15	78.15	121.95	63.95
ARNT2	241.7	289.3	181.7	91.6	235.6	280.2	394.6	233.1	175.8	251.5	244.2	261.1	266.6	164.5	213.3	228.7	193.2	141.8	252.7	302.4	197.7	186.4	370.6
ARNTL	-10.75	14.55	-8.1	-6.25	-7.55	-7.85	-7.1	-9.6	-15.9	-14.65	-17.5	7.5	-13.3	-7.1	-1.8	-0.95	-14.35	11.7	9.65	-11.8	1.85	-9	0.25
ARNTL2	-9.1	-9.3	-1	-16.8	-23.5	-9.5	-11.9	-5.4	-15.1	-8.9	-12	-6.5	5.9	-7.2	4.5	-8.4	-15.5	-14.1	-6.5	-10	-10.1	-10.8	-10
ARP11	42.8	2.6	17.7	52.9	14	22.9	16.8	9.7	16.3	37.6	11.8	22.4	35.2	16.1	16.9	31	6.5	14.2	21.2	29.1	31.3	54.6	20.1
ARPC1A	1057.4	725.2	1076.5	1318.7	902.5	991.9	858.8	829.3	868.2	796.8	738.1	972.7	1015.5	681	737.4	816.7	837.5	755.7	779.5	1013	950.6	915.4	845.1
ARPC1B	44.9	62.5	22.5	44.2	21.8	24.1	30.5	42.7	25.1	24.3	0.9	48.3	35.3	23.7	40.9	30.8	38.2	42.6	31.1	30.1	49.2	5.7	47
ARPC2	658.4333333	1015.166667	772.8	679.3666667	749.7333333	788.2	727.5666667	872.4333333	683.7333333	716.7	858.9333333	1038.233333	752.9666667	875.0666667	711.1333333	725.8	878.6666667	1124.3	736.2666667	658.7333333	803.4333333	745.0333333	838.4
ARPC3	835.4	1161.8	933	894.3	1105	999.2	1025.8	1154.2	848.4	915.9	571.3	1165.4	1052	547.9	1251.1	800	761	1031.8	1153.6	720.1	1068.9	957.6	1183.7
ARPC4	407.9666667	169.3666667	347	525.4	185.2333333	306.3333333	226.1333333	288.5666667	238.3666667	178.6	264.3	516.8666667	281.8333333	101.2	179.6	321.5	185.3	240.4	263.6666667	289.7333333	312.0333333	265.5	221.8333333
ARPC5	1946.5	1750	2191.2	1847.6	1620	1630.2	1143.3	2025.9	1598.7	1295.5	1343.7	2520.4	1722.7	1403.3	1546.2	1598.7	2193.4	1743.8	1781	1626.5	1950.4	1528.1	1346.9
ARPC5L	164.8	143.5	196	226.2	141	165.8	182.8	146.4	144	172.2	132.3	166.2	136.6	132.4	184.1	150.2	127.2	172.4	153.9	134.3	152.2	183.7	165.4
ARPM1	25	28	27.5	-4.4	25.4	29.3	10.6	7.4	-4	-0.2	16.8	20.9	17.2	26.6	23	44.7	19.6	32.5	27.9	7.8	15.1	19.2	34.2
ARPM2	3.4	17.2	1.8	-5.9	13.4	9.6	4.2	17.8	11.8	13.5	3.2	0.6	0.5	17.3	9.2	26.3	21.8	17.5	4.4	1.2	3.9	27.4	13.5
ARPP19	1149.15	605.75	1036.8	1240.2	674.7	1125.6	557.55	976.15	1054.9	723.5	734.95	1013.35	1128.4	649.8	693.8	937.4	1148.2	651.35	932.7	863.3	1055	1007.35	637.65
ARPP-21	1.5	34.76	0.52	6.52	-2.56	8.14	-7.74	-5.12	-6.32	-1.46	2.42	-8.2	-1.24	114.34	18.52	-5.08	-2.74	-2.74	5.86	2.86	-3.55E-16	1.32	6
ARR3	5.3	11	8.9	7.8	12.4	-1.8	19.6	-0.2	-2.3	16.6	-2.4	3.8	6.4	-4.1	1.5	5.1	4.3	8	2.9	4.5	13.8	0.5	-9.5
ARRB1	69.45	57.95	80.85	58.1	53.9	53.7	43.7	72.55	58.75	49.4	78.5	102.95	69.3	51.7	40.4	41.7	58.95	63.95	75.5	71.95	55.25	40.7	76.65
ARRB2	6	-1.1	-6.6	-4.25	-2.2	-3.05	-9.05	-7.45	-6.35	8.25	-6.5	2.1	-9.75	-3.95	-5.55	-1.1	-8.4	7.75	6.2	-4.6	0.45	-3.9	1.95
ARRDC1	-20	-23.9	-24.1	-28.3	-22.8	-29.2	-23.2	-21.6	-27.5	-22.1	-35.2	-30.5	-33.6	-28.7	-22.9	-29.5	-19.1	-20.1	-21.1	-27.1	-24.8	-20.4	-20.7
ARRDC2	40.73333333	27.43333333	37.43333333	71.7	36.33333333	27.03333333	28.13333333	36.16666667	34.73333333	28.96666667	34.63333333	40.43333333	21	63.86666667	42.66666667	39.46666667	27.73333333	31.9	23.73333333	26.03333333	28	31.26666667	20.73333333
ARRDC3	118.65	147.4	79.7	177.25	123.3	160.55	139.45	116.05	87.6	105.25	18.6	100.7	153.65	72.9	119.8	115.25	73.75	96.9	204.55	86.1	144.3	192.75	108.75
ARRDC4	213.8	98.55	142.7	128.95	98.25	75.4	134.55	79.45	167.55	84.55	32.1	117.25	200.1	129.15	93.05	83.55	73.4	180.25	109.95	75.3	110.3	179.45	98.15
ARRDC5	11.2	16.7	6.7	20.9	7.1	1.1	12.1	8.8	-1.8	7.1	21.2	21.8	9.8	10.1	23	0.1	19.4	24.7	8.8	15.8	13.9	20.7	2.9
ARS2	395.1	874.85	371.8	213.75	916.7	442.2	866.7	451.3	523.4	766.15	584.45	490.55	390.45	697.05	888.1	441.65	498.35	781.4	413.15	504.6	604.45	442.9	854.55
ARSA	81.75	74.9	60.85	104.35	72.95	87.15	50.6	111.8	150.6	90.55	120.5	58	77.55	39.15	82.3	86.2	82.8	90.8	99.95	101.2	82.6	99.4	75.8
ARSB	175.075	74.35	166.75	136.075	152.775	94.525	81.25	179.025	210.35	204.8	317.475	79.475	197.025	77.775	81.65	236	233.725	213.7	143.525	197.875	118.5	185.525	178.575
ARSD	132.2333333	307.8	84.76666667	41.56666667	281.6666667	271	485.8	179.5	261.5333333	387.8333333	374.2666667	217.4666667	320.7	271.1333333	383.6	349.8666667	160.5333333	265.0666667	227.2333333	321.9333333	197.5333333	163.1333333	294.5333333
ARSE	145.8	38.3	138.6	154.3	132.1	232.8	109.5	137.8	95.5	142.7	250.8	118.7	150.4	41.3	86.7	286.5	84.1	53	121.5	280	109.5	165.1	56.4
ARSF	204	182.4	212.1	267.5	155.1	512	211.3	131.8	232.5	250.1	516.3	227.5	386.8	99.1	245.4	324.4	138.1	81.5	174	452.4	208.6	293.9	179.2
ARSG	25.1	13.4	7.6	10.1	5.3	5.9	15	3.8	-5.8	21.5	8.7	6.3	10	2.1	11.5	27.6	0.9	31.6	37.4	25.7	22.5	12.1	0.3
ARSH	-9.9	2.9	-6.5	3.3	-1.7	3.5	-11.5	-3.7	-3	-2.7	-12	-1.5	-7.4	1.6	-1.1	-3.4	-0.5	-17.4	-24.5	-18.2	0.9	-10.6	-7.5
ARSI	-24.7	-23.9	-21.6	-24.6	-25.2	-19.4	-18.7	-19.9	-20.9	-21.7	-18.9	-29.4	-22	-32.4	-27.8	-28.9	-28.2	-24.9	-26	-23.5	-25	-25.9	-25.6
ARSJ	29.8	15.2	33.4	15.2	28	24.3	26.7	24.9	20	30.4	31.4	22.9	57.9	26.1	25.3	32.8	13.8	23.9	16.5	30.9	16.3	17.4	17.8
ARSK	26.2	33.8	34.1	53.7	34.6	32.2	26.3	30.6	18.9	33.1	45.5	45.6	62.6	26.7	31.8	34.6	38.5	33.4	60.3	32.5	45.4	42.8	40.2
ART1	48.2	23	53.4	49.1	30.1	37.4	13.3	27	57.5	21.8	28.3	33.1	24.2	34.4	27.7	27.3	17	20.6	32.2	40.1	19.4	9.8	27
ART3	-17.9	65.8	-3.4	122.2	-29.2	-13.2	-13.1	-19.3	-14	-10.3	-12.7	-14.6	-19	818.4	32	-19.8	-19.2	-4.4	-18.7	-18.2	-18.7	-21.1	-16.3
ART4	15.9	18	8.8	43.4	25.4	19.2	4.5	25.9	29.8	25.6	13.9	25.1	18	10.3	29.3	15.5	12.1	27.8	4.7	3.4	30.4	11.9	3.5
ART5	-19.95	-17.95	-18.15	-14.95	-19.7	-19.8	-20.15	-23.3	-23.6	-20.75	-25.65	-25.2	-23.9	-18.3	-25	-25.15	-19.45	-25.3	-20.4	-20.05	-16.15	-25.35	-18.2
ARTN	-16.575	-20.05	-17.275	-16.875	-15.25	-15.175	-17.15	-16.025	-18.4	-13.425	-19.9	-16.275	-17.475	-18.425	-20.575	-17.475	-17.425	-20.875	-17.625	-12.425	-13.55	-15.425	-15.975
ARV1	459.2	212.7	440.9	674.6	301.6	421.1	298.4	326.2	387.3	248.2	257.3	481	466.9	297.9	269.1	436.7	343.9	261.5	360.2	375.8	313.7	446	278.1
ARVCF	-0.2	16.9	-2.6	-8.6	-13.7	-6.2	-10.9	-11.6	-23.7	-11.8	-14.1	-10.5	-14.6	5.7	-14.8	-13.7	-11.6	-7.8	13.7	-5.6	-8.5	-13.8	-1.3
ARVP6125	13.65	1	6.55	5.45	1.35	-0.45	1.7	-8.1	-4.7	6.7	-3.15	4	8.5	2.3	-2.25	-9.95	2.55	2.9	3.6	6.35	1.5	13.3	1.9
ARX	-15.3	-2	-10.5	-9.3	-5.5	-11.9	-4.3	-18.2	-7.1	-2.9	-15.5	-13.8	-11.7	27.4	1.4	-6.3	-11.7	-10.8	9.7	-8	-10.2	-2.8	-2.3
AS3MT	73.8	155.2	69.2	67.8	255.8	146.4	186	117.4	141.8	225.9	192.7	33.2	79.8	198.3	216.3	127.1	149.8	141.6	140.5	145.5	102.5	118.1	171.7
ASAH1	33.25	21.85	29.35	34.8	37.7	37.95	35.8	24.65	18.9	33.25	29.9	28.85	51.2	25.3	44.75	36.95	27.1	22.25	35.35	29.25	32.35	42.25	29.3
ASAH2	1.533333333	6.9	6.933333333	11.93333333	10.76666667	7.966666667	11.73333333	11.4	5.666666667	5.733333333	9.066666667	10.1	24.03333333	17.23333333	12.23333333	8.1	11.56666667	1.433333333	9.166666667	8.766666667	10.1	8.333333333	4.933333333
ASAH2B	-12.3	-18.7	-7.8	-13.4	-5.7	-14.8	-6.45	-5.95	-3	-10.2	-0.9	-9.6	-1.3	1.15	1.85	-6.15	-3.4	-5.15	-2.8	-0.65	-8.4	-1.75	-9.95
ASAH2C	31	23	4.7	11.2	31.5	29.8	27.5	54.6	79.4	20.1	30.4	40.9	20.9	31.2	38.3	18	15.5	16.1	34.1	29.7	29.1	34.7	26.7
ASAM	4.5	-1	-0.9	-8.4	-9.5	-3.2	-17.2	-3.5	-15	-9.3	-11.4	3.6	4.6	-0.2	32.1	4.7	15.9	9.6	10.4	10.8	-0.1	-4.2	48.2
ASAP1	134.1333333	263.0333333	159.9333333	85.06666667	167.6	134.8333333	185.9333333	206.9	239.5333333	188.5333333	191.8333333	209.5666667	127.6	221.9666667	192.4	138.4666667	231.7666667	293.2666667	177.1666667	190.9	220.6	182.0666667	241.0666667
ASAP1IT1	-11.9	9.5	-3.6	-6.6	-10.4	-17.7	-1.9	8.1	9.7	8	2.6	4.8	-7	3.8	1.7	3.1	3.8	8.4	-10.5	-5.6	-17	2.8	-6.6
ASAP2	253.35	481.95	177.45	154.05	544.2	396.15	704.65	414.6	455.1	626.3	263.95	241.95	275.35	344.75	501.5	334.45	384.3	476.45	555.6	395.85	459.1	399.05	573.7
ASAP3	298.1	424.6	354.8	214.6	562.2	375.6	550.6	432.1	477.6	443	464.9	228.4	283.1	608.1	557.7	326.4	393.4	515.2	433.6	412.3	366.4	337.4	432.7
ASB1	173.9	174.2	157.1	199.7	197.4	201	141.8	132.3	158.6	162.1	196	157.3	178.4	226.4	164.6	200	184	186.7	168.5	218.1	179.2	252.7	205.2
ASB10	-4	75.4	1.5	53.9	10.1	32	8.8	22.6	1.3	-3.2	40.8	6.5	20.9	530.7	78.5	29.1	13.8	4.9	9.3	-3.7	5	18.6	1.6
ASB11	-7.466666667	-11.7	-15.43333333	-6	-10.5	-4.5	-10.13333333	-10.33333333	-7.3	-9.966666667	-7.9	-11.06666667	-8.7	-2.733333333	-2.633333333	-4.666666667	-5.233333333	-5.766666667	-2.833333333	-10	-14.33333333	-3.5	-10.93333333
ASB12	-19.4	4.1	-20.6	-4.4	-13.4	-15.4	-13.7	-16.5	-23.1	-12.6	-17.4	-17.4	-23.3	98.9	5.8	-19	-22.9	-5.6	-18.5	-15.8	-12.3	-6.7	-10
ASB13	476.9	290.6	399.2	516.7	389.3	408.6	395.7	659	462.2	483.7	514.1	240.3	468.3	334.8	386.5	628.9	395.7	331.5	414.2	525	438.8	560.5	449
ASB14	-27.2	-24.4	-14.7	-28.4	-26	-22.5	-31	-19.6	-33.5	-21.7	-19.7	-21.7	-27.1	-7.1	-27.6	-24.6	-15.3	-24.1	-26	-24.2	-14.3	-24	-23.1
ASB15	25.7	-0.3	-18.4	-13.3	15.8	-5.6	1.5	-8.6	-5.8	9.2	-5.6	-13.5	-8.9	13.6	0.3	20.5	-12.9	-11.9	26.7	20.6	-2	21.7	20.1
ASB16	22.9	0.8	2.5	15.8	-3.4	9.4	17.4	4.4	34.9	24.6	15.1	21.7	20.8	13.9	3.9	15.7	13.9	5.1	38.3	5.2	14.7	14.5	1.6
ASB17	-1.05	4.7	15.1	18.65	18.9	6.05	11.2	4.7	6.45	2.7	0.75	-0.3	7	10.7	7.05	12.3	2.9	8	5.35	11.55	7.65	6.25	6.45
ASB18	-7.5	3.7	-8.9	7	3	-10.5	7.2	5.5	3.1	10.3	0.5	-1.1	0.5	1.9	-0.1	1.2	-0.9	-9.3	-7.3	0	0.6	-7.4	-5.5
ASB2	-7.7	-8.5	-13	-18.4	-18.6	-19.9	-13.4	-17.1	-16.1	-15.8	-14	-21.3	-21.2	29.5	0.9	-2.6	-2.7	-13.9	-13.9	-8.9	-12	-9.3	-17.6
ASB3	150.6	122.7333333	165.1	194.3	106.8333333	182.2	112.9	120.6333333	148.2333333	126.2	118.4	153.6666667	159.2666667	109.3	99.9	128.3	134.8666667	108.5	132.4333333	152.1333333	135.1666667	179.2	118.3
ASB4	11.23333333	9.233333333	11.33333333	15.46666667	12.3	8.933333333	6.433333333	5.166666667	7.6	3.8	9.266666667	10	0.333333333	16.6	-0.3	2.933333333	1.866666667	12.63333333	1.633333333	2.233333333	7.5	11	7.466666667
ASB5	15.4	438.8	29.25	492.2	13.05	17.6	14.4	19.1	8.05	21.95	30.5	8.75	37.1	1852	257	21.1	15.4	26.75	14.1	34.9	12.5	14	19.9
ASB6	7.266666667	-3.533333333	-4.433333333	-7.3	-1.733333333	1.4	24.63333333	-5.333333333	-5.8	0.833333333	1.066666667	-0.166666667	-1.6	3.466666667	6.7	6.833333333	-5.1	8.833333333	1.733333333	6.633333333	0.6	-6.433333333	18.73333333
ASB7	11	4.266666667	12.9	7.966666667	12.7	12.76666667	-0.4	1.133333333	8.966666667	9.733333333	6.966666667	1.4	11.63333333	-0.9	-0.9	19.9	3.233333333	3.566666667	15.66666667	6.666666667	16.03333333	21.8	9.2
ASB8	92.2	123.85	107.65	95.75	99.45	129.3	316.95	273.8	109.9	180.5	195.35	67.45	87.25	299.65	337.95	121.25	168.5	297.5	90.9	112.1	166.25	112.25	336
ASB9	444.8	263.05	338.75	654.75	360.65	405.3	366.5	525	619.9	495.15	421.85	246.65	471.85	254.8	341.3	464.6	342.2	288.95	577.4	383.5	416.3	788.9	335.35
ASCC1	620.2	490.7	656.5	820	510.1	677.7	383	600.3	526.4	518.5	623.6	828.1	557.8	532.8	580.4	539.8	580	464.6	552.6	529.1	618.3	576.6	440
ASCC2	431	884.4	344.4	235.8	880.8	534.9	631.2	593.3	568.1	665	700.3	341.5	438.3	815.7	720.1	572.8	515.6	679.1	400.5	555.9	630.1	462.1	661
ASCC3	50.9	72.475	46.475	41.325	63.35	66.675	37.925	36.025	54.65	51.45	42.575	52.425	60.55	62.2	56.225	34.3	46.225	67.025	65.9	51.15	63.825	54.5	62.875
ASCL1	-9	-13	-7.2	-16.7	-8	-19.4	-17.1	-18.2	-2.4	-16.1	0.1	-22.2	-8.4	-21.1	-14.6	-15	-17.7	-10.9	-10.8	-8.8	-14.2	-16.7	-1.9
ASCL2	47.2	31.6	44.9	36.1	27.2	82.8	34.4	13.1	34	13.6	68.8	95.9	80.6	24.9	39.3	26	39.5	75	35.5	46.7	57.2	7.2	66.1
ASCL3	18.5	11.1	2.1	13.7	10	12.1	5.5	25.2	11.3	9.3	11.2	0.1	23.3	2	12.5	2.4	14.3	13.3	16.4	2.3	22.8	13.2	10.5
ASCL4	-17.1	-33.9	-30.9	-18.7	-23.6	-22.5	-16	-24.2	-26.4	-26	-15.4	-29.4	-20.9	-19.2	-27.3	-23.3	-24	-18.4	-28.1	-23.3	-20.7	-22.7	-24.9
ASCL5	14.75	13.2	13.9	4.9	7.4	6.95	-2.6	2.1	2.85	12.05	-2.4	14.15	16.25	-2.75	7.3	5.5	-3.85	7.5	12.95	11.25	3.3	4.15	9.8
ASF1A	359.4	137.4	272	409.1	209	302.9	203.6	265.5	357.4	186.2	179.4	520.3	347.8	160.9	171.3	289	253.9	171.2	306.8	218.8	273	265.7	209.9
ASF1B	6.9	25	42.4	22.7	24.1	16.1	14.9	44.9	7	9	22.4	21.4	23.3	8.7	19.6	4.1	11.1	29.9	15.2	43.8	35.6	19.7	6.4
ASFMR1	1	0.9	-2.2	18.9	-2.6	17	1.2	2	3.7	33.6	13.3	1	-7.7	-6.2	1.3	8	1.6	11.1	-2.9	-10.3	10.3	6.5	0.2
ASGR1	13.9	59.1	114.1	-4.5	1.9	94.8	-10.4	6.9	-10.8	1.5	126	20	51.7	1.7	37.4	12.4	85.9	20.3	30.3	27.3	25.1	2.4	77.8
ASGR2	9.166666667	10.73333333	7.066666667	-3	11.53333333	19.93333333	-4.9	3.9	11.03333333	0.8	17.5	-1.233333333	23.23333333	-11.8	23.33333333	-2.8	6.933333333	10.93333333	9.633333333	34.73333333	18.36666667	-1.133333333	20.26666667
ASH1L	12.9	18.4	27.8	17	17.1	23.3	26.8	31.9	42.9	20.1	45.7	28.9	48.1	16.3	8.4	17.7	14.6	6	14.4	12.2	8.8	11.6	4.5
ASH2L	455.4	408.7	403.2	407.4	437.7	441.8	373.5	401.8	372.4	405.3	349.4	418.9	376.5	388	362.8	470.6	349.8	426.8	432.5	365.8	460.5	411.7	434.2
ASIP	-1.9	-17.8	-10	-8.4	-9.9	-13.2	-19.5	-14.1	-18.3	-19.4	-14	-7	-23.9	-17.1	-7.1	-12.5	-26.8	-13	3.1	-12.7	-6.3	-17	-24
ASL	24.56666667	14.36666667	18.63333333	9.266666667	29.8	5.866666667	37.76666667	31.26666667	8.966666667	27.26666667	33.26666667	-1.866666667	26.1	12.33333333	33.3	33.53333333	8.8	34.23333333	13.73333333	33.03333333	11.63333333	41.9	21.66666667
ASMT	-26.3	-14.6	-24.5	-25.9	-26.1	-4	-26.4	-16	-24.1	-24.5	-20	-16.5	-25	-23	-17.2	-11.2	-25.2	-28	-24.6	-18	-28.8	-11.7	-27.8
ASMTL	127.4	95.13333333	116.2333333	104.2333333	125.4666667	123.5666667	92.53333333	110.6	127.2666667	109.5	135.9	113.8666667	91.13333333	87.3	77.5	117.3333333	130.9333333	138.0333333	106.4666667	142.0666667	92.3	96.66666667	115.3
ASNA1	21.3	10.8	22.4	17	11.9	32.5	-4.2	4.5	-9	-5.4	16.9	9.1	11.6	18.9	7.7	10.1	4	16	25	10.9	35.8	-6.3	27.9
ASNS	91.55	111.15	132.3	173.85	96.6	109	120.1	90.3	107.4	77.65	92.6	151.5	133.9	108.7	108.05	72.5	91.65	135.35	98.7	84	116.7	129.65	99.4
ASNSD1	927.2	698.8	948.3	1026.6	712.9	999.6	773.1	960.5	646	847.7	608.1	952.1	948.3	892	848	700.8	801.2	675.7	728.8	725.2	739.4	700.3	774
ASPA	356.9	225.7	199.9	488.1	330.2	294.3	329	281.9	244.8	445.4	277.5	138	362.4	266.5	293.9	314.8	207.7	198.7	297.7	346.6	269.9	369.8	215.6
ASPG	200.8	173.3	377.8	125.6	106.1	63.8	122.2	110.4	229.1	138.4	342.6	78.4	155.8	31.6	125.6	131.7	352.3	147.2	20.6	37.1	64.5	126.5	148.1
ASPH	20.5	30.73333333	21.73333333	20.66666667	23.2	15.76666667	21.36666667	19.86666667	22.03333333	31.5	11.83333333	7	29.03333333	61.6	36.56666667	34.7	17.3	26.86666667	28.26666667	21.2	21.16666667	22.43333333	25.36666667
ASPHD1	-0.066666667	-0.733333333	2.533333333	2.3	-0.5	1.4	-9.5	-0.166666667	-6.5	-6.933333333	2.2	-1.166666667	-4.8	5.3	2.466666667	-4.033333333	3.466666667	1.3	0.766666667	-0.1	-5.7	-8.566666667	-4.766666667
ASPHD2	10.4	29.2	0.7	-13.8	-3.4	12.6	-1.6	-11.6	-0.9	-4.4	10.1	43.1	-0.6	-2.3	11.4	5.8	8.8	22.1	9.8	17	14	-2	45.2
ASPM	15.5	11.7	4.7	18	14.8	-0.2	14.2	14.2	21.7	27.4	29.6	31.4	26.5	18.6	26.2	28.6	22.5	22.9	28.1	15.9	22.9	13.2	19.1
ASPN	-20	-22.8	-25.1	-19.1	-23.8	-12.4	-21.7	-28.3	-20.4	-22.3	-22.5	-25.2	-23.7	-16.1	-15.4	-23.3	-15.4	-26.9	-30.1	-19.6	-25.1	-23.7	-18.5
ASPRV1	5	14.3	-1	-3.3	15.9	9.3	12.7	14	10.8	15.8	11.6	-3.2	10.6	22.8	14	17.1	-18.3	14.6	8.5	9.3	3.7	6.1	5.9
ASPSCR1	295.6666667	354.4666667	290.3333333	289.8666667	450.9666667	305.4333333	422.0333333	321.1	373.4666667	352.6666667	417.9	216.9	286.0666667	284.4666667	318.8333333	342.7	321.9333333	447.2333333	352.5666667	347.7	312.2333333	372.9333333	394.0666667
ASRGL1	139.9	134.2	193.8	10.2	34.1	104.2	73.1	152.6	50	196.1	168.6	44.1	90.6	43.7	196.6	132.5	112.1	130	115.3	138.5	115.5	107.3	185.4
ASS1	4992.666667	4110.266667	3199.8	5825.8	5954.133333	4515.233333	6193.133333	5610.566667	4649	6851.666667	6729.033333	1910.7	3822.066667	4256.466667	4814	7613.366667	4599.533333	4634.733333	3580.5	5514.5	3812.133333	5045.1	5181.966667
ASTE1	81.5	63.2	63.3	62.5	81.6	64.8	36.6	34.1	13.2	45.2	46.2	86.9	44.4	61	53.2	50.7	54.4	68	78.1	52.7	67.8	64.6	55.5
ASTL	-15.8	-9.6	-17.9	-11.6	-25.9	-5.9	-8.3	-23.5	-11.9	-17.3	-11.2	-1.1	-15.1	-9.9	-4.8	-19.7	4.4	-11	-10.6	-16.1	-15	1.2	-0.4
ASTN1	-20.8	-14.5	-13.15	-18.8	-13.8	-13.45	-12.05	-12.45	-10.75	-20.3	-14.35	-9.65	-12.65	-12.55	-16.9	-8	-4.2	-10.7	-13.45	-15.15	-17.9	-11.8	-13.65
ASTN2	42.3	27.66666667	38.93333333	37.93333333	40.5	33.43333333	16.5	28.3	4.1	35.2	37.43333333	23.1	30.6	33.2	42.46666667	24.56666667	31.36666667	29.43333333	26.1	37.36666667	21.3	28.1	42.1
ASXL1	155.1	209.2	143.6	123.6	202.5	154.7	196	137.2	184.4	163.8	177.2	200.1	142.7	148.6	159.5	187.7	151.7	188.3	158.1	175.5	199.2	180.2	205.7
ASXL2	242.7	495	283.6	166.8	372.2	359.3	455.9	405.8	452.2	511.1	397.7	310.9	358.1	384.6	309.7	321.2	375.2	474.7	393.3	488.2	371.6	443.5	536.7
ASXL3	-6.1	-7.5	-5.8	-17	0.2	-13.4	-9.4	16.3	-5.9	-6.5	2.9	-11.2	-19.2	-10.8	-16.5	-16.1	8.5	4.6	-11.8	-7.2	-16.5	-13.1	-4.9
ASZ1	-2.8	-4.3	-0.1	-15	-10.5	-13.2	-3.8	-2.45	-4.9	-1.9	0.65	2.3	-4.65	-12.8	-12.55	-7.9	-7.15	-0.75	-12.9	-10.35	-9.85	-9.25	0.65
ATAD1	400.55	275.35	373.2	410.75	290.75	391.4	315.25	350.25	433.65	275.15	233.4	457.15	436.6	347.6	309.5	307.75	402.1	222.55	481.2	330.45	385.35	400.25	288.15
ATAD2	27.4	20	25.5	25.4	31.2	43.1	41.2	19.8	15.7	27.9	13.4	11.3	22.6	32.8	41.1	32.3	44.1	48.5	37.6	4.3	29.3	3.5	24.5
ATAD2B	44	48.1	37.3	28.5	45.5	29.3	48.5	27.6	26.4	60.6	33.1	30.6	14.4	18.2	34.1	39.5	17	37.5	27.7	39.2	48.5	60.8	38.8
ATAD3A	66.4	78.1	60.1	41.1	88.7	69.2	87.7	84.1	92.8	69.3	92	53.9	58.4	97.5	81.1	95.9	75.4	85	69	82.7	72.9	63.6	70.8
ATAD3B	-1	-4.1	2.3	-4.4	3.2	17.3	1.5	1	6.9	-4.3	-6.2	-6.7	-1.9	8	-6.2	5.7	-2.2	-5.5	4.4	1.1	-0.8	13.3	4
ATAD3C	13.8	16.7	21.6	23.3	13.9	12	9.4	19.3	5.7	12.7	8.8	13	11.5	8.6	19.6	15.9	15.5	10.4	16	22.3	25.3	16.6	1.4
ATAD5	25.5	3.9	-0.9	3.7	20.9	8.8	6.9	11.6	10.5	19.8	-1.6	-1.9	-3.9	-2.6	11	3.2	-11.6	5.1	23	2.7	21	19.1	20.5
ATCAY	-25.3	-24.8	-23.7	-12.1	-20.2	-12.3	-27.5	-20.9	-22.8	-25.6	-18	-17.2	-12.8	-20.7	-21.7	-19.3	-11.5	-13.6	-12.9	-26.2	-23.8	-23.2	-14.7
ATE1	0.2	-0.175	-4.25	6.55	1.1	2.125	-0.925	7.2	4.55	1	-3.525	-4.5	10.65	-0.725	-1.875	4.375	-0.55	-0.625	7.425	2.05	7.175	0.625	1.75
ATF1	192	134.8	130.5	212.8	123.1	164.6	144.7	147.7	160.7	120.6	91	135.7	180.3	184.2	160.7	141.7	152.8	96.7	193.3	119.7	137.2	166.8	152.6
ATF2	45.4	48.9	16.7	32.6	35.6	43.5	13.6	11.2	6.2	33.6	-8.9	45.5	42.7	19.2	36.2	44.3	1.8	21	42.7	6.6	25.8	36	41.8
ATF3	2.7	16.53333333	20.56666667	21.06666667	3.833333333	0.466666667	-0.833333333	6.266666667	7.666666667	0.266666667	-2.033333333	6.333333333	13.56666667	13.96666667	6.2	-0.966666667	22.63333333	7.566666667	31.56666667	6.1	10.36666667	11.1	4.533333333
ATF4	841.7666667	1659.933333	919.5666667	921.6666667	1259.433333	647.6	1128.5	738	578.6333333	1059.633333	717.9333333	905.8333333	574.9	2258.433333	1527.5	686.6333333	780	1574.5	669.5333333	778.7	978.1666667	689.1333333	1247.933333
ATF5	113.3	163.5	136.3	134.6	108.8	108.6	133.9	133	111.7	95.9	131	148.8	94.7	84.8	127.5	118.1	143.9	174.2	134.4	148.3	144.6	121.6	139.4
ATF6	213.6	257.4	222.3	206.9	301.2	275.7	233.1	303.2	185	319.4	355.7	140.6	266.1	219	299.2	268.9	242.1	256.4	282.2	308.4	317.3	282.6	274.3
ATF6B	35	46.2	30.75	1.15	29.95	37.25	7.25	11.45	11.1	30.6	41.5	30.75	11.15	24.55	-0.7	37.85	27.15	13	21.5	37.55	35.9	25.4	10.75
ATF7	18.1	18	31.3	11.9	11.6	15	10.9	8.6	10.1	11.1	6.7	10.1	19.9	19.6	8.2	16.3	38.6	15.5	12.6	15.5	9.5	14.5	15.4
ATF7IP	20.4	11.6	22	13.8	10.7	29.6	34.7	14.7	25.7	27.1	49.5	15.6	21.3	20.6	29.6	8.5	11.2	30.9	20.1	26.3	26	9.6	13.5
ATF7IP2	-3	21.5	-1.7	4.3	11	11.3	26.3	8.9	2.4	16	18.6	5.9	0.1	10.4	12.6	13.4	-2.9	6.7	14.7	11.3	8.4	17.5	23.4
ATG10	66.4	67.3	97.6	25.7	62.3	73.65	93.85	59.35	85.55	80.35	95.85	103	63.25	81.75	64.2	60.5	100.5	73.4	66.4	83.95	60.55	95.5	84.15
ATG12	145.25	134.8	251.25	191.9	123.8	100.25	169.55	159.65	186.25	134.05	214.2	176.3	127.6	126.85	162.55	128.4	262.55	208.25	151.65	182.15	156.1	133.65	114.55
ATG16L1	148.65	186.9	184.1	174.55	198.9	162.75	183	204.85	166.45	212.6	210.1	192.25	145.55	170.7	221.85	199.75	161.2	209.1	187.75	191.4	212.5	165.05	218.25
ATG16L2	37	96.7	29.6	56	58.7	74.9	83.2	62.1	16.9	76.9	24.2	36.5	30	54.1	72.7	38.1	45.6	91.3	46.3	43.1	57.8	57.2	59.4
ATG2A	163.8	159.6	91.2	63	169.6	160.3	139.5	133.8	206.8	208.1	281.4	131.3	134.1	203.6	142.5	167.3	132.4	195.2	158.8	211.3	144.9	154	157.9
ATG2B	40	50	37.5	13.8	68.6	42.1	63.1	32.7	41.6	66.2	26.9	21.9	57.5	42.5	53.4	34.6	46.7	49.3	43.5	39.9	63.4	57	84.7
ATG3	308.5	222.1	320.4	379.05	221.05	286.25	186.4	267.6	186.75	204.35	210.95	337.45	243.1	174.25	231.2	248.55	212.9	244.95	251.2	238	203	219.95	254.65
ATG4A	109	122.1333333	152.7	130.1666667	130.9333333	129.5666667	115.3333333	129.7333333	130.9	146.3333333	141.2	92.76666667	122	164.8666667	168.8333333	124.2	127.6	147.5666667	118.4	135.3666667	103.1333333	127.3666667	123.2333333
ATG4B	15.9	8.5	-1	10.25	8.75	-2.8	8	-2.4	0.7	6	-10.65	10.75	-3.25	7.9	14	10.7	6.05	0.95	14.1	-3.7	2	-0.8	9
ATG4C	125.5	104.85	77.85	109.55	88.1	104.1	88.05	119.25	104.05	94	44.1	109.85	85.6	63	100.6	70.1	104.75	95.95	121.7	64.3	117.8	91.8	88.7
ATG4D	20.35	18.2	9.6	39.9	23.7	21.65	11.55	11.15	18	20	15.7	26.15	28.05	24.65	17.6	32.65	24.65	17	22.4	25.9	23.65	8.5	25.75
ATG5	268.9	171.9	364.2	295.6	197.6	283.4	172	240.1	250.1	146.2	217.3	273.5	290.2	227.1	205.6	225.9	327.4	180.8	292.2	264.3	206.7	311.8	153.5
ATG7	312.2	201.2	427.8	487.6	250.1	357.8	242.2	333.3	328.2	211.2	387.1	434.5	372.7	244.5	238.7	288.3	396.8	216	330.8	350.1	357.7	366.5	185.4
ATG9A	127.8666667	88.16666667	104.7666667	120.4333333	149.6	110.5	113.7	101.2333333	128.8666667	114.5	163.1333333	106.7666667	99.3	102.8333333	96.4	120.5	109.4333333	109.0666667	100.4	131.6666667	104.2	111.6333333	95.8
ATG9B	-22.2	-20.3	-19.6	-11.5	-16.2	-16.3	-20.6	-25.6	-23.1	-14.6	-13.7	-14.3	-20	-17.6	-26.7	-25.6	-14.9	-19.6	-19.3	-19.1	-25.5	-22.3	-14.5
ATHL1	9.3	187.5	12.6	-4.2	51.3	0.2	23.1	10.9	16.2	19.1	26	4.8	-3.4	37.7	55.1	12	3.5	137.6	12.3	12.1	27.7	-1.1	61.9
ATIC	1192.9	1422	1181.8	1247.1	1026.1	1294.8	1098.3	1052.6	1168.8	1123.6	1433.5	1035.5	1091.8	1036.5	1239.3	1486.4	1330.4	1303.9	1101.1	1342	1213.4	1443	1001.2
ATL1	48	39.5	72.15	57.65	48.45	63.5	25.65	43.1	36.45	29.35	30.45	40.85	59.15	35.05	35.5	37.1	39.85	37.4	46.9	43.85	34.7	44.5	44.05
ATL2	155.6	79.2	92	119.7	98.3	124.8	132.8	92.3	112.6	125.2	42.1	80.8	172.7	132.1	112	136.9	101.8	84.9	183.1	113.2	102.3	153.5	105.7
ATL3	172	127.1	243.4	294.3	88.6	114.4	93.5	165.3	158.5	98.1	137.1	178.7	144.4	100.7	89.8	163.4	190.2	109.5	160.1	180.7	194.7	149.4	69.3
ATM	46.2	93.525	35	18.225	63.55	39.575	60.4	55.075	43.875	83.1	45.825	66.075	46.8	67.625	78.575	43.225	63.65	104.175	53.4	40.35	60.3	50.925	68.1
ATMIN	398.25	361.2	357.15	251.35	346.45	414.55	392.15	446.55	342.05	427.35	370.35	369.55	423.3	509	461.65	380.05	509.7	320.75	423.25	308.05	304.9	291.2	421.75
ATN1	55.3	70.8	39.8	11.43333333	113	69.03333333	136.3	61.2	80.56666667	88.06666667	119.0333333	94.16666667	63.13333333	55.6	97.03333333	46.53333333	37.36666667	105.7666667	75.16666667	73.3	90.46666667	59	150.4333333
ATOH1	-22.7	-18.5	-26	-23.9	-10.6	-23.2	-18.9	-13	-21	-30.1	-24.8	-23.8	-18.5	-21.6	-16.6	-28.5	-14.4	-21.5	-21.9	-7.5	-19	-15.4	-12.3
ATOH7	15.8	13.15	24.45	20.1	7.7	16.9	-1.35	7.4	16.1	5.2	10.15	13.25	3.75	10.05	6.4	9.7	10.95	23.8	15.6	12.6	14.65	16.75	9
ATOH8	54.7	42.5	87.4	46.3	57.9	77.8	38.1	51.6	49.6	37.5	98.8	112.4	92.4	60.7	33.3	47.5	42	37.3	36.9	45.9	64	27.5	143
ATOX1	1969.5	1371.3	2053.1	2372.6	1976.3	1626.5	1663.1	1843	2557.3	1741	2258	1452.6	1815.2	1123.6	1415.3	2070.8	2056.5	1923.7	1846.5	2054.8	1977.8	2438.7	1262.6
ATP10A	29.55	19.9	35.25	45.35	18.4	17.25	13.15	14.6	1.8	25.5	6.85	17.25	30	18.05	16.05	15.55	10.15	16.35	28.65	22.75	32.3	16.75	16.4
ATP10B	14.5	16.6	9	15.6	19.5	9.3	-0.5	2.2	5.3	11.6	3.1	10.3	33.8	13	26	12.1	8.7	18.5	32.2	15.5	16.6	15.9	23.4
ATP10D	-3.2	-12.4	-3.7	-8	-5.9	-9.4	-0.7	-7.9	-4.1	-1.1	-13.5	7.1	-1.7	-9.8	2.1	5	-4.1	-1.6	17.2	7	11.2	10.9	0.3
ATP11A	-12.95	-7.85	-7.15	-8.25	-7.85	-12.6	-13.05	-11.95	2.55	-9.95	-17.5	-15.5	-9.2	-10.6	-7.65	-10.35	-2.85	-5.35	-10.15	-2.35	-4.1	-11.05	-9.1
ATP11B	231.05	203.95	196.6	177.15	218.75	256.9	199.05	249.05	239.65	259.55	235.55	225.95	262.65	264	252.05	252.25	288.65	203.2	262.45	215.15	196	250.1	219.15
ATP11C	114.9333333	169.6	98.06666667	89.3	154.6333333	143.3333333	143.9	179.1333333	167.4333333	162.1	147.1333333	123.8666667	135.5	114.3666667	174.5	161.6	159.5666667	176.7333333	147.9333333	127.3	152.9666667	157.3666667	146
ATP12A	126.1	49.3	47.4	47.8	89.3	43.2	61.2	76.5	81.7	114.6	76.1	18	25.3	55.5	23.6	97.8	27	49.3	47	90.9	74.3	55.7	55
ATP13A1	330.7	648.3	315.1	179.4	472.9	336.4	377.1	352	363	326.9	698.2	309.1	426.1	316.2	364.3	452	390.1	439.4	407.8	516.1	408.2	358	721
ATP13A2	51.8	47.6	23.1	34.7	55.6	37.8	48.9	36.8	47.2	53.1	68.1	48.1	36.8	36.4	36	51.5	17.2	54.9	33.4	40	48.7	38.4	59.4
ATP13A3	13.4	11.55	2.7	5.35	4.1	19.4	12.05	15.45	10.75	9.4	11.65	2.6	10.75	6.05	4.55	10.85	2.2	7	10.2	5.95	8	5.25	3.15
ATP13A4	9.7	9.2	4.4	14	17.2	27.2	17.5	15.1	0.7	3.4	10.3	8.8	6.2	3.9	23	9.7	20.7	18.5	21.1	17.4	20.5	9.8	3.3
ATP13A5	-18.6	-25.5	-32.6	-24.3	-16.3	-10.3	-16.6	-19.4	-17.4	-30.5	-21.1	-17.3	-28.7	-20.5	-25.1	-27.2	-22.3	-29.7	-21.6	-31.7	-18.7	-25.9	-18.5
ATP1A1	3952.666667	4606.233333	3279.933333	2215.866667	6976.833333	6436.233333	6784.733333	4819.2	4459.5	5499.7	4972.333333	4397.366667	5287.833333	3656.3	5726.266667	6655.933333	4097.566667	4101.433333	5433.6	5248.833333	4554.966667	4728.866667	7867.133333
ATP1A2	-6.5	90.4	-5.6	34	-6.1	-13.7	-7	-9.9	-21.4	-10.9	-11.9	-14.2	-16.3	734.6	92.4	-11.5	-16	4.4	-13.9	5.2	2.1	-8.9	-9
ATP1A3	17.5	42.3	16.5	17.3	26.1	39.4	12.9	49.8	20.2	31.6	31.9	3.6	41.1	24.3	26.7	28.4	29	5.4	29.3	28.3	23.1	27.8	26.3
ATP1A4	-25.75	-18.6	-18.65	-19.75	-21.1	-20	-24.8	-23.25	-26.1	-24.15	-27.9	-20.25	-23.6	-23.05	-24.45	-31.05	-7	-17.45	-15.1	-15	-15.7	-15.55	-17.9
ATP1B1	3333.2	5994.166667	3498.3	2822.6	7106.666667	6589.233333	10583.2	5661.333333	5617.833333	7538.533333	5913.8	3586.9	5613.366667	5356.933333	7186.466667	5282.833333	4882.366667	5774.366667	5509.1	6030.1	5309.666667	5459.5	7623.866667
ATP1B2	68.4	52.7	33.4	19.4	91.1	38.3	56.4	20.3	43.4	51.5	63	29.7	40.9	26.5	15.6	54.2	9	30.8	57.2	57.2	69.3	86.7	78.3
ATP1B3	586.56	500.96	641.06	540.2	662.84	791.58	380.4	420.02	413.28	431.64	522.04	570.16	570.76	426.36	492.34	454.84	477.66	687.08	657.76	564.18	534.88	652.96	706.68
ATP1B4	-25.5	37.5	-24.9	-9.4	-21.1	-13.2	-22.7	-21.5	-14.5	-15	-17.2	-17	-22.2	133.7	10.7	-18.5	-25.3	-15.4	-15.8	-19.3	-23.8	-18.5	-20.6
ATP2A1	-8.4	84.525	5.2	9.225	-3.95	-0.425	-3.95	-5.725	-7.25	-8.225	-8.275	-4.95	-1.775	296.25	151.075	-9.375	-2.35	2.1	-5.775	5.425	-5.775	-9.15	-6.525
ATP2A2	309.7	1679.066667	217.0333333	655.7666667	383.6666667	306.2333333	374.6666667	342	432.7666667	419.8666667	260.2	296.3333333	374.6333333	5057.5	660.0666667	359.6666667	258.5	400.0333333	356.5333333	312.9333333	370.8666667	348.1666667	433.9333333
ATP2A3	2	5.2	1.85	-4.35	-0.85	-8.05	-7.2	-11.7	0.35	-1.45	-1.7	6.05	-1.4	0.5	-0.65	1.7	3.4	8.8	7.7	3.3	7.2	0.6	2.05
ATP2B1	58.8	67.4	54.1	62.4	75.9	66.6	66.33333333	79.83333333	79.03333333	67.93333333	84.5	69.86666667	94.86666667	80.46666667	77.06666667	75.93333333	71.46666667	58.53333333	65.53333333	65.13333333	61.96666667	86.5	65.13333333
ATP2B2	-13.8	-12.66666667	-11.36666667	-12.86666667	-13.8	-12.23333333	-8.566666667	-10.56666667	-7.3	-15.6	-13.2	-6.2	-9.566666667	12.7	-5.866666667	-11.26666667	-9.233333333	-6.3	-10.8	-6.4	-12.63333333	-13.03333333	-12.43333333
ATP2B3	-3	-3.7	-4.633333333	-3.266666667	-6.466666667	-1.466666667	-12.66666667	-8.266666667	-8.266666667	-10.56666667	-4.566666667	-8.6	-6.733333333	-5.566666667	-2.2	-12.36666667	-17.66666667	-10.26666667	2.2	3.6	-7.133333333	-7.733333333	-5.066666667
ATP2B4	119.3	130.6333333	87.03333333	91.06666667	118.1	95.1	105.4	149.7333333	142.9333333	111.2	76.56666667	170.5666667	100.3666667	118.9666667	106.3333333	154.1333333	100.7333333	134.8333333	120.0333333	94.23333333	148.4333333	125.4	106.6
ATP2C1	267.2	221.8666667	169.7666667	241.0333333	236.0333333	235.7333333	231.1666667	199.4333333	232.2	187.0666667	92	224.6	260.9	168	257.0666667	247	151.2333333	184	322.3333333	190.1	261.1333333	264	269.4
ATP2C2	12.2	5.6	18.4	15.1	4.6	18.5	22.9	8.4	25.8	41	24.9	6	9.1	30.5	19.6	41.2	9.9	8.4	10.2	1.9	4.6	10.6	28.9
ATP4A	-11.6	-6.5	-22.6	-13	-16.3	-8	-22.7	-7.1	-29.5	-17.6	-24.9	-8.7	-21.7	-21.7	-9.7	-8.8	-31.8	-15.2	-11.4	-16.6	-18.9	-25.5	-18
ATP4B	-10.475	-1.25	-6.15	0.65	-5.325	-7.3	0.1	-6.7	-6	-5.375	-5.55	-3.975	-4.05	-8.925	-1.75	-6.85	2.65	-6.45	-4.3	-1.375	-0.95	1.175	-3.95
ATP5A1	8784.8	9147.6	7765.95	7967.05	12136.05	11401.9	11188.85	9438.15	8808.85	11525.15	9343.8	6766.65	11012.1	10237.7	12222.5	9537.55	8035.65	8272.75	10468.35	9154.05	8112.35	10411.85	12150.95
ATP5B	15992.6	15080.4	14208.4	13644.2	17450.5	18330	15171.8	14535.4	14685.5	16284.8	18026	13412.1	17727.4	20539.2	17048.8	16478.7	15505	13412.1	18949.5	15420.6	13132.5	14301.3	17727.4
ATP5C1	1779.3	1888.9	1452.6	1994	2082	2193.4	2215.9	1786.6	1398.4	1922.4	1071.7	1906.3	1805.6	1692.4	1877.4	1917.6	1413.5	1566.6	2468.5	1967.6	1794.5	1961.6	2421.5
ATP5D	869.65	762.65	858.4	854.85	909.85	1003.15	1040.25	758.6	748.4	917.35	1381.75	1025.6	1080.65	1099	676.75	772.95	593.65	763	931.1	1091.5	887	797.7	1236.95
ATP5E	223.2	144.3	399.6	467.1	159.8	265.1	103.9	177.6	388.4	131.2	206.1	238.3	270	149.7	149.8	157.9	226.6	129.2	233.7	288.2	240.3	278.3	105.1
ATP5EP2	7235.5	6243.7	6527.85	7823	5790.8	7687.65	6051.2	7060.65	8248.5	6529.3	6557.25	7298.1	8059.6	6540.1	6684.6	5959.4	7265.4	6193.85	6797	6610.3	7348.05	7423.4	6138.65
ATP5F1	2399.85	2462.65	2251.1	2851.8	2910.2	3011.3	2686.6	2621.4	2198.5	2973.5	2000.2	2546.65	2833.65	2621.85	2689.8	3067.55	2042.6	2184.95	2702.1	2138.6	2256	2661.65	3289.9
ATP5G1	1175.9	921.85	1644.65	1413.8	919.15	1244.6	1206.85	1026.1	1291.25	876.05	1643	1638.65	1439.6	1147.5	774.3	1373.45	1098.45	775.7	1375.15	1414.9	1057.3	1388.9	1181.25
ATP5G2	1079.7	450.9333333	926.7333333	1187.333333	555.5	845.0333333	637.5333333	554.2	762.3	495.4333333	680.8333333	1117.366667	863.0666667	489.1	430.4333333	792.7333333	540.2666667	556.8333333	721.6	821.7333333	900.3666667	689.5666667	597.7
ATP5G3	127.3	121	115.7	175.2	151.1	138.4	129.1	147.8	139.6	187.4	104.5	104.5	157.1	115.8	146.9	140.9	69.5	60.8	186.8	124.3	126.2	215	132.4
ATP5H	4978.85	4539.6	4953.4	5628.65	5441.75	5774.6	5506.5	4818.45	4969.1	4575.5	4888.2	4850.1	6006.5	4653.45	5051.4	4541.4	4763.9	4367.45	5518.75	5314.4	4789	5142.15	5409.6
ATP5I	2168.133333	1802.066667	2538	2285.133333	2134.166667	2706	2138.866667	2189.133333	2920.833333	2101	2567.066667	2263.6	2800.466667	2445.033333	2075.833333	2113.233333	2183.4	1846.533333	2348.333333	2355.2	2046.766667	2178.966667	2257.766667
ATP5J	2407.733333	2319.666667	2621.8	3099.966667	2833.5	2887.666667	2459.666667	2665.1	2832.233333	2741.366667	2166.766667	2361.333333	2927.033333	2938.033333	2489.7	2506.066667	2135.766667	1936.833333	2505.433333	2669.333333	2595	2674.166667	2674.466667
ATP5J2	2419.7	2244.7	2806.35	2882.4	2358.55	2746.15	1917.15	2600.55	2704.85	2440.25	3235.45	2672.6	2557.95	2704.9	2148.9	2256.35	2723.5	2005.5	2253.8	2500.7	2184.1	2704.25	2314.6
ATP5L	3273.5	1810.4	3284.95	4014.1	2113.8	3284.7	2194.35	2675.35	3450.7	2056.4	2007.5	3167	3343.05	1698.1	1957.1	2472.8	2355.2	1750.6	2640.1	2690.7	2668.3	3146.25	2063.65
ATP5O	4571.1	2654.3	4043.4	5013.7	3664.1	4711.3	3464.1	3670.6	4359.6	3126	2969.7	4352.1	4984.6	3397.5	3137.3	3355.4	3025.9	2637.8	4266.4	3535.4	3732	4246.2	3819.3
ATP5S	168.1	75.36666667	177.1666667	216.1	90.46666667	136.5666667	92.7	103.3666667	106.8	96	116.0333333	139.8666667	138.1666667	113.2666667	99.9	116.9333333	108.8333333	67.66666667	105.4666667	117.3	108.0666667	106.1	110.7666667
ATP5SL	648.3	422.4	517.2	753.5	599.5	559.8	557.5	609.2	536.1	576.4	762.4	564.8	659.6	491.7	479.6	753.1	530.3	516.7	627.7	610.1	599.5	691.9	496.7
ATP6AP1	1833.9	2392.3	1983.7	1621.3	2830.4	2440.9	2865.9	2306.4	2220.2	2470.5	2861.9	2362.6	2666.7	2092.7	2456.1	2306.4	2262.4	2220.2	2220.2	2502.6	2550.4	2207.2	3106.1
ATP6AP1L	-5.2	5.2	4.8	0.4	11.9	0.2	7.6	-16.1	-9.6	-4.9	-11.9	-4.4	-17.9	14.2	18.6	4.8	-11.2	5.8	-5.3	17.7	-7	1.3	12.8
ATP6AP2	3336.1	3694.7	2511.2	2844.7	5094.2	3588.1	4404.2	3880.1	3488.6	4218.4	2709.9	2924.9	4137.4	3286.1	3615.2	3555.6	3306.1	3978.6	4024.1	3376.8	3350.7	3682.5	3990.9
ATP6V0A1	1400.1	1476.2	1192.2	1201.1	1958.6	1571.5	1615.1	1588.3	1804	1995.5	2152.3	936.1	1583.3	1365.6	1594.3	1400.1	1479.2	1836.7	1616.4	1675.9	1469	1769.5	1717.3
ATP6V0A2	121.4	89.6	133.8	198	69.6	111.8	94.3	113.3	80.4	84	96	148.9	111	74.9	82.3	108.4	100.5	84.5	96.8	100	139.7	116.9	72.4
ATP6V0A4	446.8	336.45	325.05	381.6	750.875	592.55	1014.525	470.25	539.875	653.075	528.725	341.1	630.65	406.275	441.525	518.925	378.1	442.175	555.125	614.2	465.45	606	662.1
ATP6V0B	1505.85	571.95	1321.35	2045.5	855.55	1338.35	963.75	1038.6	1375.95	863.95	1145.5	1570.1	1312.8	526.8	687.2	1175.7	883.55	693.25	1098.25	1269	1178.05	1195.25	697.85
ATP6V0C	2114.1	2427.933333	1774.633333	1654.533333	3319.533333	2193.566667	2699.3	2183.866667	2815.7	3003.866667	3307.9	1566.933333	2324.666667	2590.4	2541.666667	2623.066667	1661.566667	2772.2	2443.266667	2293.8	2358.033333	2689.533333	3063.566667
ATP6V0D1	677.9	378.2	514.5	742.3	515.4	504.2	450.9	493.8	432	343	570.9	500.5	494.5	342.7	352.5	640.7	374.9	449.4	578.2	613.6	408.6	578.9	424.5
ATP6V0D2	435.4	165.1	192.6	712.9	466.6	326.4	430.1	291.3	516.3	330.3	376.8	205	425.7	327.9	121.4	530.9	230.3	176.9	273.2	310.9	268.1	429.7	183.9
ATP6V0E1	3514.65	2248.95	3378.25	4277.75	2948.9	2998.65	2336.55	2794.55	3318.45	2624.35	2848.25	2949	3114.25	2424.1	2332.2	3298.7	2863.65	2707.8	3157.9	3055.65	2622.1	3565.35	2277.5
ATP6V0E2	1829.6	2193.4	1739.3	2362.6	2587	1946.5	1703.3	2678	2111.3	2587	2807.7	1533.6	2729	1804	958.9	3101.5	2408.4	1916	2480.9	2375.1	2246	2672.6	2444.2
ATP6V1A	3133.9	3413.4	2719.5	3078.2	4853.6	4448.5	4640.1	4321.3	4061.5	4596	3849.4	3065.7	4480.3	2999.7	4404.2	4440.2	3750.4	4081.9	4561.1	4100.4	3744	4274.5	4519.6
ATP6V1B1	2410.9	2189.7	1404.2	1700.6	5597.1	1783.5	4385.9	2005.6	2033.7	4686.2	4307.7	1130.8	2833.7	2632.7	2451.1	2367.7	2651	4012.6	2068.5	3479.3	2793.5	2736.2	4203.9
ATP6V1B2	4414.1	3336.1	3224.6	3133.9	4611.8	4266.4	3530.5	3973.2	4231.1	4049	4429.2	2656.5	4049	3245.8	4365	4596	3898.4	3973.2	4137.4	4307.7	3682.5	4611.8	4018.7
ATP6V1C1	137.2	106.4	119.05	134.9	116.55	114.9	69.1	133.3	122.65	129.35	73.95	74.4	127	58.5	100.1	141.55	126.05	117.6	161.3	125.3	91.9	145.85	115.45
ATP6V1C2	10.6	5.3	-9.55	-5.6	47.3	4.55	59.2	12.2	5.7	32	39	-5.4	11.7	32.65	3.15	23.85	-3.2	28.5	21	9.8	12.65	19	24.75
ATP6V1D	1914.5	1596.5	1675.9	2035.6	1863.2	1675.9	1909.3	2338.2	1532.7	2087.2	1783.5	1349.7	1869.7	1747.6	1879.1	2115.3	1766.9	2004.1	1999	1807.5	1630.2	1854.9	1670.8
ATP6V1E1	2024.05	2618.55	2030.2	2226.25	3120.1	2348.05	2549.5	3271.75	2401.7	3021.65	2978.55	1692.05	2593.35	2258.05	2590.55	2939.85	2909.95	2887.1	2544.95	2610.5	2230.5	2910.4	2655.05
ATP6V1E2	38.6	31.8	21.6	17.7	43	38.7	47.4	5.8	8.9	53.6	15.7	21	4.6	52.7	39.8	48.2	12.8	43.6	37.7	29.6	27.8	18	51.9
ATP6V1F	2247.8	1759.8	2435.6	2881.8	1990.6	2253.9	1781	2599.3	2523.5	1892.5	2786.7	2197.5	2428.7	1556	1766.9	2326.2	2172.5	2022.2	2211.7	2602.4	2379.8	2683.5	2087.2
ATP6V1G1	3524.8	2250.1	3211.1	3413.4	2518.2	2824.4	2532	2666.7	2884.9	2306.4	2264.3	3233.9	2908.2	2277	2459.3	2719.5	2915.2	2372.6	2814.3	2552.9	3428.6	2837.8	2623.9
ATP6V1G2	23.35	10.55	13.5	33.45	16.4	16.7	20.3	23.65	13.25	12.7	16.3	4.45	-1.3	31.75	17.05	13	5.1	24.35	20.6	33.9	14	42.95	23.8
ATP6V1G3	428.35	225.9	189.35	486.4	561.85	352.15	679.85	329.7	386.6	502.55	384.65	122.4	398.7	331.55	134.85	342.8	198.65	211.2	357.75	367.75	251.35	485.45	257.25
ATP6V1H	232.45	259.25	274.3	390.2	319.25	336	396	285.3	268.8	317.7	296.55	271.9	323.2	281.7	327.85	419.4	239.75	246.1	384	329.5	277.75	337.4	328.7
ATP7A	27.7	15.2	9.5	-2.9	15.5	24.2	2.1	29.1	6.1	49.8	-2.8	12.3	32.7	32.2	16.8	13.9	17.9	20.6	46.4	28.5	32	16.9	39.5
ATP7B	72.2	52.1	22.4	27.15	76.55	66.2	67.5	83	82.1	110.6	88.3	38.35	48.75	54.75	66.75	95.25	51.75	86.95	72.8	64.95	78.1	75.95	78.95
ATP8A1	3.7	29.5	14.5	27.7	26.4	16	23	20.6	16.8	14.9	12.8	25.3	12.8	30.3	25.1	27.4	7.9	17.9	22.4	14.7	24.8	15.1	14.6
ATP8A2	-12.8	2.3	-4.7	4.5	-8.7	-15	-10.2	-5	-8.9	-17.8	-11.3	-11.4	-14.8	4.6	2.6	-2.2	-3.4	-2.1	-9.1	-11.8	-12.5	-1.5	-6.2
ATP8B1	14.8	11.8	17.8	4.7	20.5	16.1	25.5	21.2	9.4	20.2	38.2	11.6	6.6	19	18.1	5.3	15.2	12.4	22.3	21.4	19.7	13.2	10.6
ATP8B2	20.26666667	23.53333333	18.4	10.6	15.76666667	13.76666667	3	31.06666667	8.966666667	9.5	14.56666667	26.1	8.533333333	20.86666667	19.56666667	4.8	33.63333333	31	30.6	16.56666667	35.1	8.933333333	12.9
ATP8B3	-24.5	-16.4	-34.3	-22.2	-29.2	-17.6	-24.2	-26.3	-25.2	-15.9	-24.6	-22.4	-23.4	-24.5	-22.2	-23	-23.5	-26.2	-24.2	-19.3	-26.7	-19.7	-30.3
ATP8B4	182.5	224.9	242.4	201.5	156.1	177.2	184.1	307.3	180.1	197.3	219.5	246.1	185.4	169.6	207.7	151	281.3	252.9	122.8	160.8	215.2	171.2	143.8
ATP9A	310.8333333	317.7	346.4666667	209.6	304.4666667	388.5	306.3333333	321.5333333	314	271.1333333	291.1666667	418.6	409.2	321.2666667	341	251.2666667	351	297.0333333	306.4	280.7	328.2333333	290.3333333	445.3666667
ATP9B	41.4	60.2	40.1	59.9	81.2	46.2	47.4	69.4	73.8	64.2	50.6	52.9	75.8	62.7	48.4	55.2	56.8	63.6	51.3	73.8	75.7	66.9	52.6
ATPAF1	506.95	559.65	410.85	493.65	712.95	643.8	687.15	628.9	542.5	859.35	628.4	454.65	504.3	821.6	759.55	677.75	552.3	486.7	548.45	562.9	551.3	538.25	643.55
ATPAF2	51.3	35.9	33	40.2	53	31.6	50.3	38.3	33.2	80.4	77.2	42.3	57.3	89.2	44	66.2	46.7	34.7	54.5	52.8	25.6	41.1	36.2
ATPBD1B	129	221.8	74.3	55	309.5	146.3	317.6	111.2	221.9	285.4	234	125.1	72.8	333.7	276	170	138.6	242.7	154.7	180.3	226.9	146.1	303.9
ATPBD3	18.3	27.6	49.4	27	8.8	22.5	38.9	50	20.1	38.6	59.3	39.3	46.4	49.7	47.1	58.1	37.3	18.9	41.6	36.4	31.7	14.7	29.2
ATPBD4	69.65	33.7	105.6	107.95	53.15	61.65	50.9	85.8	77.9	45.85	53.95	73.55	89.05	52.3	49.05	76.7	71.7	36.1	69.65	70.85	74.7	78.15	52.3
ATPGD1	16.05	67.45	6.05	13.65	7.7	0.05	6.75	12.05	3.9	9.5	11.4	6.65	-0.15	150.5	46.6	0.75	-3.1	25.45	3.7	15.2	13.35	6.4	3.05
ATPIF1	1090.85	769.05	1039.15	1036.7	1171.3	951.05	946	832.3	1179.45	1042.15	1060.75	700.9	878.2	1048.35	914.9	1004.8	902.75	917.95	754.2	1194.2	777.55	957.4	918
ATR	0.625	0.25	4.175	-2.65	-2.25	-2.225	2.15	0.625	-2.525	-3.375	-1.575	-5.65	-5.45	0.475	-6.8	0.6	1.45	-0.075	-2.15	-3.4	-2.85	-2.55	-7.9
ATRIP	38.2	27.05	24.95	33.2	33.05	43.9	36.65	39.45	19.8	39.75	47.15	53.05	26.25	41.65	33.45	33.8	28.55	46.9	43	42.55	44.55	29.85	35.95
ATRN	63.74	69.26	41.06	25.06	72.96	78.66	94.42	92.74	81	98.46	67.6	54.5	66.26	55.14	77.14	92.94	59.74	79.8	66.32	83.86	64.82	62.74	100.04
ATRNL1	10.1	17.2	11.9	4.4	13.5	19.2	12.8	4.8	34.7	26.1	22.1	0.8	10.9	11.3	8.6	12.8	32.8	16.3	11.7	22.3	12.4	19.3	21.5
ATRX	2.166666667	1.766666667	-2.466666667	-3.9	3.7	0.133333333	-0.666666667	12.56666667	-3	-2.933333333	6.866666667	-3.733333333	-2.5	1.833333333	-7.2	-1.2	3.866666667	5.2	2.966666667	8.833333333	-1.7	8.6	3.766666667
ATXN1	182.6	178.25	174.45	178.2	184.9	253.85	174.55	210.15	205.8	186.25	194.45	202.3	189.3	230.7	194.3	140.15	237.15	206.35	232.4	210.5	210.15	202.1	198.05
ATXN10	81.85	56.1	98.5	111.2	58.65	85.05	49.8	70.05	78.8	45	91.05	87.65	93.4	76.55	51.85	76.9	50.7	58.35	76.3	64.25	75.5	87.1	69.35
ATXN1L	123.7333333	94.36666667	116.5333333	74.33333333	147.6666667	115.1666667	107.2666667	110.8	151.0666667	156.9333333	127.7333333	85.36666667	101.6333333	118.1	101.6	123.2666667	116.0333333	128.5	124.1333333	115.4666667	119.4666667	113.7666667	109.4
ATXN2	542.9	603.7	425.1	374	714.2	549.7	813.6	567.6	808.2	720.1	727.3	562.7	572.6	589.9	609.2	555.3	678.5	725.2	595.4	685.2	676.3	740.6	595.4
ATXN2L	-2.32	4.2	7.66	-2.26	8.62	0.2	4.6	7.8	-4.12	1.58	-2.76	-0.2	-0.04	-4.5	3.8	-4.92	-2.66	1.8	-3.92	-1.98	5.76	3.92	-1.34
ATXN3	21.5	17.9	32.8	0.9	15.55	14.15	43.65	8.5	7.2	25.15	37.15	21.55	22.25	23.55	21.55	27.35	42.15	55.8	14.05	37.2	31	20.85	29.6
ATXN3L	-4.9	-9.4	3.7	-5.5	15.1	-2.7	-5.1	5	10.2	-9	33.6	-0.2	-17	-6.1	1	5.1	21.1	-0.1	-5.9	7.5	0.3	-6.5	-7.9
ATXN7	-5.2	-18.6	-16.1	-21	-11.4	-23.7	-15.1	-14.7	-11.5	-21.6	-10.4	-13.3	-22	-5.7	8.5	-5.1	-12.9	-17.3	-16.3	-7.9	-18.3	-13.6	-18.1
ATXN7L1	1.8	6.8	-11.4	6.9	18.9	6.5	14.2	-6.8	-16	21.9	-0.2	-12.6	-10.3	5	4.4	13.2	0.3	2.9	-5.8	20.9	-7.1	7.7	17.5
ATXN7L2	1.3	46.4	-10.9	-12.1	21.3	3.3	61.6	-2.1	3.8	23.4	7	9.8	-2.6	41.7	47.2	6.6	13.1	30.9	-1.6	-0.8	-3.9	-4.8	29.6
ATXN7L3	162.7	205.6	151.8	144.5	183.4	189.9	175.1	124.9	169	150.6	185.1	170.8	99.9	130.8	168.2	137.6	129.4	193.4	134.6	148.7	153.5	133	168
ATXN8OS	-27.5	-26	-21.1	-17.9	-26	-24.9	-16.5	-21.3	-15.7	-26.6	-18.2	-17.6	-20.5	-27.5	-20.5	-25.9	-23.2	-23.3	-21.5	-25.4	-23.9	-19.8	-18
AUH	578	689.7	519.3	464.3	1052	782.4	967.9	700.5	487.9	1112.2	471.1	390.9	632	501.8	989.8	662.8	492.6	574.3	725.6	703.9	512	634.4	920.2
AUP1	204.9	140.9	184.65	233.7	128.2	146.4	168	81.75	143.55	93.05	158.15	135.8	154.05	121.8	120.4	159.4	144.15	126.3	128.1	149.25	127.8	155.25	127.75
AURKA	22.65	22.35	18.65	19.95	24.15	23.4	16.55	19.7	18.6	29.85	10.7	33.8	10.25	41.45	27.3	32.3	21.1	30.25	42.25	34.15	32.8	27.25	19.5
AURKAIP1	3484.3	3625.8	4171.8	3855.9	4551.6	4385.9	3938	4088.3	4081.9	3886.6	4813	3778.2	4414.1	4385.9	3772.1	4093.3	3778.2	3952.7	4106.8	4158.7	3355.4	4165	3582.4
AURKAPS1	-7.3	-6.2	-18.9	6.3	5.2	7.7	2	0.2	28.6	-1.1	0.5	4.2	-4.4	23.7	17.2	15.3	6.4	-16.8	-2.2	18	8.3	11.4	-1.8
AURKB	-24.7	-17.4	-12.4	-16.5	-23.6	-25	-19.5	-13.7	-26.2	-19.7	-17.6	-11.1	-12.3	-13.7	-6.7	-19.2	-11.6	-18.2	-18.6	-16.5	0.5	-12.5	-15.5
AURKC	-10.3	-13.03333333	-17	-10.93333333	-13.23333333	-12.03333333	-15.23333333	-8.5	-11.26666667	-15.03333333	-13.7	-7.166666667	-12.5	-17.4	-9.566666667	-11	-14.2	-13.23333333	-11.73333333	-8.8	-18.16666667	-7.166666667	-8.4
AUTS2	395.8	343.6	218.7	248	789.8	411.7	488.9	351.8	539.5	552.2	524.9	320.4	322.5	434.5	449.2	532.2	412.2	297.8	429.5	510.2	543.3	365.2	469.4
AVEN	60.5	41.8	43.5	75	31	57.6	35.6	31.5	11.2	35	17.6	47.6	22.1	85	43	43.9	29.1	28.8	72.9	97.9	50.3	52.4	57.5
AVIL	28.1	23	0.5	-1.3	50.7	17.9	55.8	-3.6	11.6	23.7	11.8	16	24.4	29	34.4	38.9	29.8	20.9	14.7	31.9	16.1	3.4	31.1
AVL9	24.45	-2.3	15.85	26.5	4.5	7.7	-0.6	5.9	4.05	5.05	0.15	14.25	6.45	9.3	6.65	11.2	-1.2	7.9	15	21.45	20.85	-2.35	1.5
AVP	44.75	26.8	14.35	47.9	74.85	42.8	55.85	62.2	95.1	57.75	41.9	8.2	67.7	32.2	38.9	100.7	44.05	32.45	91.65	55.5	67.35	55.3	47.8
AVPI1	310	248.1	368.5	349.1	403.7	274.4	406.4	285.8	284.7	328	325.5	270.2	336.8	317.3	330.5	250	324.3	360.6	291.1	292.2	227.4	305.9	370.3
AVPR1A	-21.9	-24.6	-22.3	-29.2	-14.5	-23.7	-29.8	-33.1	-17.4	-26.5	-20.5	-18.1	-27.2	-19	-27	-16.2	-24	-30.3	-23.2	-21.5	-16.9	-18	-29.7
AVPR1B	-23.5	-22.2	-26.5	-23.1	-21.7	-18.7	-14.6	-14.5	-13	-20	-23.2	-15.7	-21.3	-18.5	-17.8	-14	-21.4	-33	-16	-18.3	-15.3	-25.2	-22.9
AVPR2	65.4	47.9	38.1	59.3	43.6	56.6	18	34.3	41.4	32.9	32.3	33.6	33.5	48.9	28	39.8	34.4	42.6	53.8	63.5	40.5	33.9	45.9
AWAT2	-25.5	-30.9	-17.5	-23	-26.2	-25.8	-13.9	-15.2	-26	-31	-17.7	-19.9	-20.4	-20.8	-15.4	-22.7	-28.1	-27.6	-22.5	-36.1	-22.9	-20.4	-22.8
AXIN1	31.9	77.1	30.75	26.25	52.6	38.95	63.7	34.95	28.5	55.5	54.5	47.3	19.95	61.95	69.2	32.15	46.9	80.4	47.55	47.35	50.7	21.2	62.3
AXIN2	92.4	168	155.3	65.4	96.5	91.8	96.1	147.3	77	74.9	121.5	200.8	97.5	135.6	140.5	73	116.9	104.3	106.9	69	135.7	85	158.1
AXL	175.35	127.65	248.6	143.2	63.1	107.95	34.6	162	127.15	52.7	196.3	323.5	168.25	168.5	81.5	131.65	241.15	157.85	148.2	126.35	179.55	135.65	82.6
AXUD1	351.9	290	423	411.9	357.1	384.3	380.8	313.7	472.6	436.7	493.8	518.5	432.8	392.9	288.3	418.9	394.9	263.8	243.6	383	336.2	349.7	246.9
AYP1p1	295.8	154.7	376.5	362.6	192.8	292.5	155.5	262.8	325	169.7	323.6	328.9	283.9	125.9	125.4	277.2	353	147.5	181.4	283.1	269.2	232.5	126.2
AZGP1	411.1	413.3	362.4	339	783.4	751.8	867.4	464.8	252.1	767	722.9	127.5	550.9	312.8	498.2	634.9	663.1	482.5	215.3	725.6	349.4	378	712.6
AZI1	27.2	59.05	33.9	-3.6	61.6	44.35	59.95	33.6	42.85	48.05	48.15	34.35	36.5	71.2	57.8	42.65	30.15	54.65	34.9	56.3	34.15	29.95	49.85
AZI2	98.1	98.1	93.2	115.2	103.6	148.1	120	117.1	66.2	122.2	103.5	84.3	101.7	108.7	119.1	122.6	160.3	94.8	137.9	112.8	133.5	112.5	130.9
AZIN1	531.8	489.9	637.4	784.1	319.3	576.8666667	292.6666667	462.9666667	507.5666667	266.8	400.0666667	740.3666667	544.8666667	406.0666667	472.7333333	398.7	600.6333333	313.1	547.2	482.8333333	671.9333333	527	378.1333333
AZU1	9.6	-1	22.6	5.2	6	9	12.3	39.2	3.9	20.7	10.7	3.5	16.3	7.5	11.5	21.3	19.5	10	6.3	22.4	13.4	8.6	3.2
B2M	8329.85	9221.2	9874.1	9335.7	6467.15	5482.75	4226.6	8603.85	8940.2	3313.25	4154.85	8398.9	8292	4953.7	7656.55	7674.3	8837.2	11253.45	9119.6	5958.55	10695.2	5696.35	6318.3
B3GALNT1	282.9	193.6333333	323.8	242.1666667	221.0333333	304.0666667	194.3	270.1	253.4666667	188.7333333	241.7666667	245.7333333	346.1333333	137.8333333	234.1666667	239.5666667	282.8666667	159.4333333	347.4	267.2	279.9333333	221.3333333	215.6333333
B3GALNT2	27.6	29.3	36.7	23.4	33.7	36.6	42.3	38.7	48.8	32.5	19.7	28.9	49.2	56.8	40.5	24	55.8	41	26.2	39.9	17.6	20.9	28.2
B3GALT1	-19.3	-19.1	-9.6	-12.8	-21.6	-11.6	-17	-22.7	-17.4	-17.9	-18.4	-21	-9.6	-8.3	-13.6	-14.4	-10.1	-10.4	-5.1	-17.6	-19.1	-18.7	-15.1
B3GALT2	14.6	18	12.6	15.6	46.2	17.3	13.9	51.7	19	40.1	33.8	18	21.3	23	28.9	15.6	27.3	14	23.5	0.5	17.6	22.2	24.4
B3GALT3	-4.8	-6.85	5.05	-7.95	3.4	6.3	-4.45	-2.7	14.5	-3	0	-2.3	-2.6	-7.55	1.4	8.95	3.3	-7.35	10.9	-3.65	2.4	7.7	3.05
B3GALT4	37.4	14	24.9	13	3.4	11.1	-8.6	-0.1	-3.9	-6.4	9.4	73.2	12	-7.8	17	12.9	-4.4	33.1	26.2	15.2	27.5	0.8	16.5
B3GALT5	-22.9	-11.3	-17.96666667	-22	-22.9	-22.13333333	-18.6	-15.8	-16.36666667	-16.93333333	-13.9	-17.4	-14.33333333	-15.7	-14.96666667	-15.26666667	-15.4	-21.4	-22.33333333	-18.23333333	-19.76666667	-15.86666667	-21.06666667
B3GALT6	151.4	129	185.5	203.3	160.5	195.2	145.1	155.4	191.1	105.7	162	179	181.3	129.3	130.6	118.8	130.4	262.8	138.6	161.9	182.3	149.1	174.4
B3GALTL	64.1	50.2	79.2	85.5	44.6	124.9	61.9	28.3	15.3	93.5	88.7	86.8	86.1	106.4	45.4	42.7	60.8	56.5	71.6	104.1	74.4	60.6	95.7
B3GAT1	-6.5	-2.8	-8.833333333	0.266666667	6.533333333	3.166666667	1.266666667	12.9	3.966666667	-3.1	-0.5	9.433333333	2.266666667	4.266666667	8.533333333	1.666666667	4.966666667	2	8.566666667	3.3	-8.133333333	-5.4	2.133333333
B3GAT2	-25.2	-22.9	-25.1	-14.5	-16.3	-19.2	-23.6	-19.8	-15.5	-21.3	-16.5	-23.5	-18.4	-30.6	-24.7	-25.7	-26.7	-17	-23.2	-26.7	-20	-27.1	-29.6
B3GAT3	36.4	12	12.2	10.5	7.2	-1.4	7.2	0.9	-2.3	25.1	5.8	43	15	6.6	29.6	13.8	3.6	13.6	3.5	8.4	7.3	-8.2	27.7
B3GNT1	347.3	275.1	312.3	416.3	435.4	498.2	286.9	388	430.7	347.4	412.7	337.8	374.4	321.5	420	423.8	326.1	250.2	402.8	575.1	330.2	437	360.5
B3GNT2	176.7	157.5	133	222.9	146.1	198.8	151.6	160.1	174.3	124.1	55.2	161.7	199.7	76.4	163.7	170.6	105.8	115.1	186.2	104.2	158.4	200.2	172.4
B3GNT3	17.6	17	27.9	55	10.8	18.3	39.5	24.5	22.9	23.6	36.1	28.9	38.7	23.9	26.3	22.8	17.4	13.6	27.5	35.2	15.4	6.6	21.9
B3GNT4	69.1	68.1	20.8	136.3	115.2	32.1	69.9	64	77.6	52.5	73.6	9.5	63.6	45.9	74.7	84.6	51.6	14.3	58.8	76.3	55.2	102.1	62.3
B3GNT5	1.9	-6.2	5.1	-8.3	-15.9	4.3	-10.7	-10.1	-3.5	-13.5	-12.7	-18.9	-5.2	9.8	15.5	7.5	3.7	-5.3	11.3	1.9	-7.8	-10.7	1
B3GNT6	252.8	155	156	254.7	269.7	289.4	213	254.5	175.2	182.8	263.8	202	250.1	177.6	219.7	282.4	185.5	166.6	247	266.5	182.1	224	222.9
B3Gn-T6	25.5	26.6	5.5	24.7	7.3	24.8	19.5	5.8	9.3	1.7	-4.5	-4.6	9.5	7	16.1	6.3	-2.2	6.4	24.5	12.7	13.4	28.7	22.2
B3GNT7	-13.3	2.8	12.1	27.5	2.7	4.2	6.2	4.6	13.6	-2.7	1.6	-0.5	15.6	4.7	5.5	13.7	0.7	8	-7.5	26.3	0.6	2.6	-0.9
B3GNT8	26.3	15.3	11.9	15.4	16.4	11.4	14.8	5.3	0.5	6.2	24.6	5.3	10.9	13.5	11.6	2.5	6.8	6.4	12.6	18.8	13	-3.6	22.5
B3GNT9	12.8	20.4	6.1	7.1	-2.9	2.2	1	15.5	6.9	12.7	14.9	21.3	14.3	7.2	7.1	22.4	18.5	19.7	11.7	0.2	-3.2	18.2	15.9
B3GNTL1	15.6	12.4	0.8	10.3	9.2	19.1	12.6	31.2	23.4	3.2	25.2	30.2	44.1	21.2	17.4	13.7	18.3	16.7	13.2	-3.5	9.6	29.1	13.6
B4GALNT1	-22.3	-20.9	-11.6	-5.2	-21.5	-17.5	-28.7	-13	-13.1	-25.4	-20.7	-18.9	-8.3	-7.4	-19.6	-9.7	-20.9	-16	-23.4	-19.3	-13.6	-15.6	-15.8
B4GALNT2	-35.2	-14.7	-24.7	-18.5	-25.6	-25.5	-18.3	-25.8	-15.7	-24.7	-22.1	-18.1	-10.6	-20.8	-24.3	-14.9	-14	-18.9	-29.4	-17.9	-19.6	-25.9	-15
B4GALNT3	-16.9	-6.1	-2	2.5	11	0.6	27.5	0.1	17.3	26.4	2.1	-3	-3.1	0.1	11.7	2.8	27.2	6.9	-1.6	-0.7	-3.8	-0.2	0.2
B4GALNT4	19.8	-9	10.1	17.9	-1.3	19.9	14.6	4.7	-2.4	3.8	4.8	10.9	14.8	4.1	-9.3	13.5	5.5	6	5.2	-6.4	19.2	4	5.9
B4GALT1	92.5	191.2	206.3	188.2	121	150.1	94	71.3	138.7	95.2	212.5	194.4	244	86.8	157.2	257.5	143.1	157.8	287.4	161.5	129.1	178.2	124.4
B4GALT2	9.733333333	4.766666667	9.5	12.36666667	-1.18E-15	6.766666667	19.73333333	19.86666667	16.6	5.333333333	9.466666667	5.333333333	10.96666667	5.533333333	18.53333333	16.9	44.9	7.466666667	3.266666667	9.4	4.866666667	10.16666667	2.2
B4GALT3	311.2	385.8	338.7	445.7	291.1	364.4	218.1	292.1	355.1	298.4	275.8	348.5	424.9	214.6	216.4	292.9	310.7	257.5	327.8	358.5	317.9	347.3	234.6
B4GALT4	181.25	164.7	163.8	120.05	179.05	109.6	171.25	171.35	136.35	184.35	116.15	90.7	99.95	117.2	138.1	231.95	153.25	165.25	168.3	169.45	140.6	167.95	157.35
B4GALT5	846.2	894.3	820.7	681.8	689.4	704.1	421	691.6	662.1	626.7	803.1	582.7	695.5	613.9	635.8	727.5	772.7	1023.1	781	836.7	643.6	676.8	625.1
B4GALT6	11.3	0.6	-9.8	13.4	9.2	19.5	-5.1	11.8	8.6	9.5	3.4	1.8	5.8	23.1	32.3	19.4	8.2	15.2	31.3	11.4	42.1	21.8	20.3
B4GALT7	180.7	245.7	361	345.4	165.6	237.7	156.2	238.1	188.6	150.6	191.5	216.9	184	128	126.7	216.7	226.4	200	201.6	201.3	181.3	263.9	131.6
B9D1	128.5	52.3	127.8	176.6	69.6	120.3	59.8	87.1	115.9	71.2	122.5	98.9	107	36.3	45.5	112	45.1	60.6	86.5	92.8	85.6	81.1	64.3
B9D2	144.7	77.8	208.2	145.5	113.5	144	91.6	103	75.3	76.8	111.3	95.2	127.9	74	80.3	107.9	115.6	101.3	104.5	126.3	89.9	130.1	104.2
BAALC	25.55	5.25	15.95	6.8	-0.85	28.35	12.85	14.15	24.05	21.3	25.75	21.8	40.65	15.5	6.1	14.45	26.85	9.15	0.2	12.6	7.05	23.45	8.75
BAAT	-15.5	-22	-13.9	-15.2	-20.6	-10.7	-19.5	-14.4	-26.1	-25.8	-12.7	-4.9	-16.1	-19.6	-19.2	-23.3	-25.5	-27.1	-18.8	-25.6	-17.6	-14.3	-11.1
BACE1	15.8	4.95	0.9	-5.85	23.95	-0.6	-2.2	5.6	-11.55	17.35	-0.9	-0.55	-10.45	14.65	28.9	20.25	3.4	6.4	16.2	9.95	7.3	-5.7	16.2
BACE2	96.4	104.85	198.4	105.5	118.85	327.35	180.4	122.2	103.6	148.1	170.55	238.3	238.95	92.1	84.05	121.7	183.25	88.2	158.35	191.25	91.1	127.85	268.55
BACH1	-0.633333333	-16.06666667	-11.26666667	-8.1	-2.633333333	-3.633333333	-13.63333333	-12.73333333	-16.46666667	-8.5	-10.06666667	-5.2	-10.43333333	-10.03333333	-11.76666667	-15.93333333	-9.933333333	-13.46666667	-7.666666667	-9.333333333	-3.733333333	-5.666666667	-9.2
BACH2	16.46666667	12.26666667	9.833333333	2.333333333	7.833333333	8.9	0.366666667	5.5	8.033333333	11.63333333	1.033333333	17.26666667	0.966666667	18.26666667	-3.133333333	0.833333333	10.43333333	14.63333333	8	8.2	15.03333333	7.8	13.66666667
BAD	28.86666667	-1.9	24.5	45.2	8.033333333	24.4	6.366666667	15	9.166666667	14.96666667	21.63333333	27.43333333	23.86666667	3.2	4.966666667	31.26666667	4.4	11.36666667	13.43333333	14.03333333	5.466666667	10.46666667	4.366666667
BAG1	-5.4	-9.5	-2.2	-13.1	-4.6	-9.1	-6.6	-5.6	-18.9	-5.8	-12.7	-15.4	-16.4	-9	-3.5	-2	-11.7	-5.7	-1.5	0.3	4.7	-11.7	4.6
BAG2	50.1	31.1	105.4	65.7	42.4	95.9	22.7	62.3	12.1	34.2	48.7	77.3	96.3	71.4	24.8	66.3	55.2	30.1	53.5	38.1	36.7	51.3	53.3
BAG3	218.2	612.3	113.5	164.9	607.6	289.9	480.9	357.2	474.5	635.8	320.1	177.8	300.2	912.9	654.4	369.2	232.3	262.7	298.4	344.8	512.3	319.8	408.6
BAG4	66.55	58.5	123.7	96.65	47.6	60.05	56.2	63.95	73.15	58.3	83.5	84.3	62.4	89.15	41.95	55.2	99.7	68.5	68.2	92	89.8	79.65	54.5
BAG5	224.175	214.4	235.675	178.3	190.475	224.35	148.475	176.6	175.2	190.925	195.125	218.15	234.8	152.575	233.725	204.825	163.65	222.575	208.5	186.325	181.875	195.7	199.825
BAGE	13.8	11.2	21.8	12.1	12.9	28.2	27.1	24	31.4	18.2	15.8	6.1	18.4	22.3	32.2	11.5	16.6	14.1	10.7	23.8	7.2	8.7	11.8
BAGE2	3.5	5.1	5	2.7	3.1	4.9	2.5	8.8	0.9	3	-6.5	15.4	2.8	13.4	-3.9	15.6	30.5	13	6.4	-8.9	5.2	8.6	8.9
BAGE3	-25.3	-23.5	-13.8	-32.6	-10.1	-18.2	-25.2	-23.3	-28.9	-28.8	-31.2	-27.2	-27.9	-23.6	-24.7	-20.8	-22.8	-25.9	-26.2	-13	-16	-17.1	-18.5
BAGE4	7.35	16.85	7.75	6.4	7.4	3.6	4.35	13.55	5.95	5.65	11.45	10.5	9.5	8.65	11	7.1	10.75	1.4	-3.2	-1.75	11.5	6.3	1.25
BAGE5	18.2	36.8	18.1	2.4	2.1	9.5	21.5	7.3	22.5	43.7	19	35.6	16.4	34.7	17.7	19.1	43.8	36.7	19.7	27.4	8.1	36.1	29.8
BAHCC1	23.4	14.3	-0.6	20.2	14.9	9.6	17.9	10.6	10.7	6	24.5	5.8	19.6	3.3	31.7	3.3	4.1	14	10	7.5	11.4	12.9	17.7
BAHD1	32.2	18.1	22.5	20.1	27.1	10.5	3	2.2	5.8	9.2	36.1	-1.8	21.8	34	13.2	19	15	29.6	30.8	19.8	10.5	14.5	26.5
BAI1	-0.45	3.35	6.75	14.7	4.125	10.25	5.075	-1.675	14.3	3.725	2.5	2.45	3.05	6.8	1.025	0.35	4.15	2.425	6.225	4.175	-5.525	6.95	8.2
BAI2	-21.2	-15.3	-16.6	-25	-18.6	-23.9	-31.9	-26.8	-27.7	-28.3	-23.8	-11.9	-27.7	-25.1	-22	-25.5	-24.9	-23.6	-29.3	-19.5	-18.7	-30	-21.7
BAI3	16.1	13.1	7.3	9.7	4.9	8.9	3	15.2	9.5	16.4	21.9	4	7.6	11.7	3.1	2.5	13.3	27.2	6.9	2.4	5.5	2.2	11.6
BAIAP2	37.18	24.24	30.78	36.64	82.02	36.72	56.64	44.82	34.58	52.84	51.66	24.82	41.8	31.14	49.5	50.62	23.98	33.4	34.76	36.96	52.1	39.4	65.02
BAIAP2L1	38.4	41.9	28.1	12.4	62.3	60.7	68.2	6.9	16.3	44.5	46.7	30.1	9.6	38.9	39.8	39.5	6.3	27.8	43.2	41.6	39.3	12.7	54.8
BAIAP2L2	413.6	784.9	267.4	214.1	1348.8	494.2	1423.1	612.3	689.4	1326.7	633	98.3	409	666.7	834.6	626.1	506.7	874.1	588.7	621.9	785.7	550.1	1109.9
BAIAP3	9.2	8.7	15.2	8.6	14	16.7	33.9	18.3	10.2	26.5	15.1	20.3	12.9	-0.4	5	9.3	21.4	15	5.8	10.3	3	18.8	20.6
BAK1	17.5	1	6.1	23.7	9.5	16.3	-10.6	-16.2	-1	9.7	3.9	1.8	3.2	4.1	-3	4.5	7	25.8	5	24.8	-3.5	12.6	20.6
BAMBI	953.9	1010.1	990.3	942.9	981	1125.9	910.8	997.7	814	978.4	981.4	1225.7	935.1	648.1	1271.4	856.7	1044.8	946	1470.9	997.7	1042.7	597.2	979.5
BANF1	384.15	319.05	277.55	385.95	247.75	274.4	310.8	274.85	244.8	255.4	266.85	380.2	273.1	274.35	254.15	249.7	144.7	325.05	254.15	232.35	258.85	234.3	346.2
BANF2	5.7	-1.7	4.9	10.1	14.8	7.6	4.1	8	36.5	25.9	28.7	6.2	31.5	21.5	15.2	25.3	19.2	21.6	16.4	9.4	20.1	9.1	25.2
BANK1	0.8	34.6	-1	-18.2	15.4	15.9	19.2	15.5	5.5	16.5	14.1	31.5	18.8	19.6	11.2	5.9	12.2	18.8	12.2	4.3	30.2	3.8	12.3
BANP	228.9666667	270.7	223.5333333	196.4333333	317.7	183.5333333	270.3333333	230.9	259.9333333	265.0333333	257.1666667	285.9333333	204.2	270.7	286.1	286.6	248.3	251.4	190.6666667	300.5333333	268.1	227.1333333	230.5333333
BAP1	86.8	108.6	106.7	79.4	117.2	119.9	117.7	107.1	116	158.6	183.6	98.4	88.3	149.4	120.5	154.1	111.6	115.3	96.4	132.3	97.7	101.8	137.1
BAPX1	11.4	8	18.7	37.6	23	7.3	16.5	51.8	-4.9	7.1	27	20.6	8.2	15.2	32.3	4.8	26.4	5.3	5.1	6.6	14.7	13	6.5
BARD1	17.7	16.2	61.1	4	-2.2	11.5	7.5	1.4	0.3	2.1	4.3	25.9	13.4	51.3	7.9	14.9	25	36.5	38.8	-2.3	20	17.7	1
BARHL1	-18.4	-20.5	-23.8	-24.7	-22.1	-24.5	-18.7	-20.5	-14.5	-19	-19.6	-21	-22.1	-4.5	-16.4	-16.1	-20.2	-21.9	-8.8	-15.2	-29	-23	-17.2
BARHL2	-15.8	-10.8	-15.4	-14.7	-16.6	-16.9	-16.9	-26.3	-11.2	-6	-15.3	-20.9	-15.1	-12	-16.9	-22.6	-14.5	-19.8	-7	-13.2	-16.7	-5.9	-9.7
BARX1	-2.9	-5.6	-8.9	-11.6	-11	-8.3	-7.2	-25.2	-17.3	-7.7	-21	-16.6	-15.1	-3.7	-15.4	-9.7	0.3	-11.2	-16.3	-1.1	-25	-10.6	-6.5
BARX2	-12	-14.7	-17.6	-25.4	-17.6	-9.2	-10.4	-22.5	-14.6	-2.3	-11.9	-19.1	-13.3	-13	-15.9	-15.6	-8.5	-23.5	-19.6	-20.4	-4	-21.5	-18.4
BASE	1.85	-5.65	1.4	-0.7	-8.75	-7.1	-3.75	-7.3	-4.25	-6.4	-6.5	-1.6	1.8	-14.55	-7.6	-6.9	-7.15	-3.9	-5.65	-2.55	-2.2	2.75	-15.05
BASP1	418	957	630.7	204.4	309.2	577	267.3	581.6	458.1	243.4	502.4	885.1	562.7	421.9	353.1	237.4	841	1154.9	567.2	397.6	506.9	379	693.1
BAT1	168.7666667	219	183.8	190.9333333	252.2	188.6333333	355.0333333	109.9333333	134.1666667	203.3	188.1333333	219.2	163.9	160.9333333	200.1666667	159.6333333	110.7666667	277.1	184.2666667	184.7333333	163.3666667	129.6333333	258.3666667
BAT2	4.55	14.5	-1.65	2.5	39.05	22.4	28.3	2.55	27.25	38.95	39.05	34.35	9	19.95	14.55	14.6	0.35	32.3	5.75	25.25	23.9	17.5	43.6
BAT2D1	84	94.3	48.5	17.6	142.2	105.8	290.3	140.1	236.9	231.8	123.8	123.1	82.3	126.8	129.9	90	142.4	260.6	146.7	136	221.4	109.4	255.8
BAT2L	89.4	123	40.5	30.8	131.1	68.1	132.9	69.1	133.4	118.8	100.3	132.3	73.2	80.5	79.5	102.4	49.3	116.4	88	115.7	125.6	81	149.2
BAT3	299.85	253.4	282.65	213.15	304.55	280.45	286.15	225.4	289.2	365.3	397.1	259.45	260.45	307.5	260.15	367.2	290.45	259	258.65	325.1	276.9	328.55	281.95
BAT4	36.5	-8.6	22.2	1.6	-3.5	-1.6	-6.9	-4.2	-0.9	-6.7	3.2	5.8	-8.8	-2	-5.5	13.6	-7.8	3.1	6.7	20.4	3.3	4.2	24.6
BAT5	347	301.1	390.6	471.3	342.3	321	242.6	305.7	290.5	306.9	334.7	276.7	396.6	205.3	289	338.2	258.4	287.7	291.5	321.7	306	316.9	338
BATF	-24.4	-7.4	-15.2	-23.9	-14	-19.9	-21.4	-15.5	-15.7	-25.5	-18.1	15.2	-17.5	-1.4	-7.7	-20.8	-11	-6.2	-10.8	-20.2	-12.2	-6.1	-22.2
BATF2	30.1	18.9	17.9	2.6	11.1	18.9	-4.6	-4.3	11.8	6.3	19.2	14.1	12.4	10.1	15.2	37.5	13.6	34.1	35.1	25.3	5.3	8.6	18.4
BATF3	-0.4	11.9	26.8	15.1	-2.3	-7.4	-19.7	2.1	-8.5	-6.5	-10.5	46.5	-10.4	0.2	-7.1	-23.4	2.8	9.1	-9.6	-10	15.2	5.8	-9.1
BAX	23.5	29.4	22.23333333	21.3	24.86666667	16.66666667	37.26666667	38.16666667	34.36666667	34.93333333	21.43333333	15.76666667	25.06666667	22.06666667	45.53333333	30.73333333	26.26666667	54.53333333	13.46666667	30.93333333	37.1	26.63333333	45.1
BAZ1A	27.35	100.3	10.3	4.75	43.55	24.2	39.4	18.65	29.8	37.35	15.3	34.85	10.25	57.55	54.45	32.9	31.2	81.55	37.1	33.3	34.3	20.4	39.15
BAZ1B	56.1	73.9	33.35	40.35	95.8	47.9	79.95	43.05	34.85	65.95	61.7	56.85	41.5	50.85	69.45	69.6	50.6	88.65	40.75	67.55	76.85	60.55	85.2
BAZ2A	15.7	20.3	35.3	22.1	29.3	26.8	15.6	5.3	18.4	21.3	23	35.7	29.8	14.1	30.1	16.4	11.9	10	10.7	19.5	29.2	27.7	4.7
BAZ2B	132.9	309.1	115.9	112.2	322.6	148.3	330.5	152.5	242.9	319	224.6	145.5	115.8	277.3	299.5	136.7	194.8	330.5	165.2	219	193.9	159.7	372.4
BBC3	65.5	38.1	70.6	65.3	38	45.8	55.9	76	121.3	74.4	97.9	60.5	160.9	72.7	61.6	93.7	83.5	47.4	46	60.3	55.5	71.9	51.7
BBOX1	6973	6490.2	6089.9	7049.6	7099.6	6867	6621.4	9053.9	7063.9	8462.4	7393.8	3725.7	7264	5816.8	8678.7	9557.2	7913.1	7584.3	8344.7	7343.4	5946.6	7376.4	6289.4
BBS1	457.3	487.4	232.6	152.9	514.3	356.3	589.1	440.4	528.9	610.8	525.3	330.4	338.3	384.8	481.8	667.9	281.1	526.6	470.7	505.9	507.9	359.9	557.1
BBS10	169.5	85.1	128.1	157.1	103.6	145.2	107.5	180.2	206.1	108.6	91.6	119	180.8	94.3	132.8	160.7	131.7	74.6	148.8	117.1	142.9	172.8	95.5
BBS12	260.4	74.8	216.1	174.4	138.8	208.6	69.7	124	118.2	113.3	150.7	94.5	199.8	73.8	98.7	155.2	165.9	115.5	196.8	184.7	128.6	203.2	71
BBS2	352	448.65	352.8	327.85	566.2	408.4	669.9	379.2	415.3	689.55	294.3	280.15	400.05	465.85	626.8	408.7	372.9	540.5	517.8	382.4	469.8	371.7	505.9
BBS4	62	138	54.4	60.2	194.2	88.4	153.5	88.7	60.4	174.8	120.9	37.4	41.2	136.5	173.4	93.6	83.3	140.7	76.7	98.4	86.1	88.6	159.8
BBS5	13.66666667	8.466666667	15.3	3.1	9.666666667	13.2	5.933333333	1	14.2	-2.3	10.63333333	8.1	12.03333333	9.033333333	7.733333333	4.7	8.133333333	5.066666667	4.8	-6.166666667	5.3	4.8	5.066666667
BBS7	33.16	41.18	31.34	31.4	54.96	39.88	40.64	39.32	32.32	43.16	32.94	28.3	45.66	53.94	47.04	33.42	57.1	38.74	43.1	40.48	40.76	32.12	46.36
BBS9	59.85	39.45	53.85	62.6	30.95	55.35	29.9	37.9	36.8	28.05	33.75	41	58.1	33.25	24.4	24.6	39.8	44.5	41.25	41.8	45.75	40.45	31.85
BBX	187.1	484.4	266.2	49.6	462.5	316.4	564.5	621.4	253.9	703.3	464.5	162	401.2	421.4	422.5	474.7	423.2	756.6	442.9	477.6	279.1	428	604
BCAM	5.5	-3.433333333	-1.633333333	-1.666666667	8.4	3.6	9.366666667	-3.933333333	2.266666667	1.466666667	16.83333333	-1.733333333	2.3	-8.333333333	-2.6	-2	-7.566666667	10.66666667	4.3	-1.733333333	1.466666667	2	19.06666667
BCAN	13.7	4.033333333	13	7.1	15.2	8.8	5.3	10.16666667	18.7	4.733333333	10.4	4.1	-1.666666667	0.733333333	-7.033333333	-2.6	5.066666667	5.8	24.46666667	9.1	3.9	9.433333333	15.86666667
BCAP29	34.95	27.85	35.55	60.73333333	32.16666667	31.58333333	31.96666667	39.01666667	32.63333333	30.48333333	15.91666667	24.31666667	42.11666667	43.11666667	43.05	32.05	29.08333333	32.81666667	34.26666667	23.8	31.26666667	34.61666667	33.53333333
BCAP31	1635.6	1450.6	1879.1	1666.7	1905	1907.8	1761.5	2080.2	1764.3	1899.7	1967.6	1741	1757.2	1310.3	1727.4	1804	2304.2	1953.6	1835.2	1757.2	1502.2	1487.6	1589.5
BCAR1	89.1	52.9	57.9	8.1	91.7	69.9	92.5	59.7	86	81.1	69.8	49.6	54.3	42.9	56.9	96.5	50.2	64.4	60	78.8	58.6	37	63.6
BCAR3	276	322.6	213.4	155.9	487.8	361.9	569	325.5	258.3	454.7	218.7	264.5	360.4	349.6	406.5	306.6	234.1	312	334.9	257.7	267.6	228.9	556.9
BCAR4	16.7	21.2	0.2	22.1	23.4	22.4	18.3	32.4	33.6	27.1	36.2	31.4	43	15.4	12.8	29.4	7.5	24.1	13.3	8.7	13.5	32.8	18.6
BCAS1	-2.8	9.05	-6.95	-4.65	-5.4	-5.1	-7.7	2.25	-6.15	-6.85	-8.65	5.45	-2.05	27.45	-5.25	-8	-4.45	-0.7	-15.45	-4.15	-2.25	-9.2	24.6
BCAS2	138.05	78.95	140.45	174.75	100.45	132.9	103.35	146.1	128.75	119	115.1	145.2	133	111.1	103.9	127.4	150.4	87.1	124.6	115.1	105.9	153.35	96.3
BCAS3	-3.4	-9.4	-21.9	-14	-13.6	-19.4	-11.5	-13.8	-9.4	-3.4	0.8	-7.2	-16.3	-9	-14.1	-2.7	-8.2	-12.6	-11	-15.6	-14.1	-12	6.6
BCAS4	97.5	64.7	134.2	157.1	58.73333333	98.56666667	101.4333333	95.4	84.23333333	52.76666667	95.66666667	142.1	129.9	58.73333333	68.2	91.9	102.5666667	59.16666667	67.56666667	97.63333333	100.6333333	97.8	70.86666667
BCAT1	38.6	14.9	23.4	1.9	2.2	20.4	10.3	105.7	5.8	-4.9	-14.7	25.8	18.7	27.1	16.5	26.8	87.3	51.2	4.2	25.8	40.4	4.6	1.4
BCAT2	270.7	231	267.3	280.1	350.9	311.7	346.3	223.1	249.5	246.9	330.9	256	265.6	264	307.4	270.2	228.5	268.3	296	298.4	250.3	272.6	307.4
BCCIP	217.525	238.475	209.65	207.075	248.125	205.5	235.425	248.5	165.65	241.925	179.325	186.85	219.475	239.1	196.85	227	196.275	213.625	221.875	225.625	182.325	221.35	247.05
BCDIN3D	261.5	174.4	305.3	304.8	211.1	227.8	211.6	201.8	289.9	225.1	253.4	289.9	264.9	167.8	172.3	213.8	216.3	149.4	217.4	250.8	190.2	280.3	147.5
BCHE	171.75	217	137.25	126.25	92.45	142.65	59.5	529.95	158.95	56.25	192.85	57.85	94	121.55	144.3	110.9	255.35	137	130.1	343.7	99	293.8	95.35
BCKDHA	415	484.8	385.8	294.2	596.7	570.5	648.9	432	442.5	690.5	697	372.8	421.1	580.6	556.1	634.4	451.8	465	460.3	569.7	490.8	436.1	572.1
BCKDHB	188.15	132.55	172.275	231.3	187.05	224.25	183.675	172.95	163.3	246.175	169.975	152.275	198.75	126.125	189.075	209	173.2	155.65	214.8	176.775	176.05	175.125	199.45
BCKDK	1052	1395.9	1048	785.7	1386.9	1102.5	1194.4	1138.5	1293	1285.3	1748.7	1019.2	1087.5	1476.2	1364.8	1094.6	1277.2	1361.4	1153	1289.2	1086.3	1238.6	1301.2
BCL10	13.6	6.85	7.95	12.95	6.95	15	24.55	6.55	14.55	30.45	11	25.9	5.15	11.4	17.7	16.3	16.4	8.4	26.85	13.8	16.7	16.95	16
BCL11A	1.425	33.675	7.775	5.175	-0.975	0.825	-9.075	9.1	7.9	-6.625	12.65	79.875	0.7	-4.175	4.575	4.075	19.725	23.05	2.125	1.95	35.65	-4.75	4.1
BCL11B	6.25	23.5	-8.6	-16.95	-4.4	1.9	-1.65	-5.4	-4.45	-2.05	0.9	79.85	0.15	-6.65	12.05	-8.8	1.85	21.45	9.15	-8.15	33.3	-13.05	19.85
BCL2	119.95	151.95	109.75	92.175	142.675	173.725	114.5	140.25	131.1	137	122.175	155.075	155.7	138.325	133.375	130.6	128.775	116.675	143.575	121.175	163.5	134.175	141.8
BCL2A1	32.6	13.7	17.5	22	17.5	24	15.5	11.3	6.4	0.7	14.6	43.9	4.6	-13.9	7.1	9.8	13.1	15.3	26.2	11.6	20.6	4.9	11.3
BCL2L1	721.75	399.4	460.45	709.15	777.75	701.9	923.25	556.6	602.7	611.65	746.9	579.9	788.15	407.4	577.7	656.65	367.2	674.4	702.2	673.7	703.2	618.5	717.45
BCL2L10	29.6	13.3	40.4	14.4	40.4	26.4	35.3	51	22.3	21	17.2	26.4	18.5	29	29.4	41.1	47.6	19.8	19.3	31	16	52.5	39.4
BCL2L11	8.5	1.666666667	-1	2.166666667	-4.4	-8.5	-3.6	-7.033333333	-9.766666667	0.466666667	-4.6	2.166666667	-0.5	-5.133333333	0.266666667	-0.066666667	9.466666667	-3.433333333	-3.233333333	-2.166666667	1.666666667	-0.466666667	3.333333333
BCL2L12	92	74.7	137.5333333	141.1666667	62.23333333	78.56666667	60.16666667	71.7	102.4666667	54.06666667	90.36666667	108.8666667	86.5	111.8666667	66.96666667	71.63333333	93.56666667	78.93333333	83.36666667	79.03333333	90.2	70.83333333	72.6
BCL2L13	1347.9	1224.9	1073.3	1222.5	1228.9	1234.5	806.4	1031.2	1030.7	1149.4	1103.3	929	992.9	1251.9	981	1326.7	975.8	1116.5	1388.8	1236.7	1003.5	1267.4	1168.3
BCL2L14	1.95	7.95	6.675	8.475	6.55	4.35	6.45	3.525	6.175	-2.175	0.15	-5.525	1.1	3	1.725	-2	8.8	4.175	-0.4	-4.325	6.05	13.325	-3.125
BCL2L15	-11.86666667	-13.6	-14.76666667	-15.33333333	-18.53333333	-14.26666667	-8.3	-14.43333333	-18.33333333	-20.46666667	-13.8	-19.63333333	-18.7	-20.93333333	-9.266666667	-17.63333333	-15.4	-14.16666667	-14.7	-16.43333333	-18.1	-20.63333333	-16.2
BCL2L2	497.1	759.9	575.1	453.5	1131.6	673	796.2	540	525.8	803.1	520.9	375.9	507.1	645.4	852	624.2	503.9	751.5	612.5	614.7	553.8	641.2	900.8
BCL3	107.3	192.5	111.9	36.3	76.5	72	40.6	51.8	73.3	88	170.1	107.6	103	70	86.1	66.1	102.8	168.1	94.2	73.6	109.9	116.8	81.9
BCL6	23.35	166.6	56.05	66.75	75.85	41.95	71.75	118.15	91.05	140.3	75.75	147.7	29.7	508.9	192	44.45	71.6	131.25	84.05	73	152.85	41.8	71.95
BCL6B	120.3	59.1	152.7	77.9	60.3	121.9	69.1	62.4	85.6	34.5	68.4	146.1	141.8	71.1	70.1	52.4	127.9	70.1	112.8	78	66.1	129.8	123.4
BCL7A	12.96666667	10.06666667	-6.1	-6.1	14.03333333	8.6	10.63333333	7.966666667	2.866666667	15.63333333	0.333333333	-2.4	-1.166666667	9.033333333	4.9	3.1	-5.5	12.53333333	7.166666667	8.666666667	1.766666667	12.13333333	21.36666667
BCL7B	105.2	60.7	86.55	143.1	66.7	80.8	54.4	88.6	93.1	82.9	86.2	112.85	72.25	92.5	80.15	110.05	85.15	70.65	63.9	79.85	81.85	91.7	71.15
BCL7C	104.6333333	42.56666667	91.6	136.7333333	73.53333333	107.5	73.96666667	65.16666667	76.46666667	59.76666667	67.03333333	174.8333333	104.0666667	42.2	45.7	64.63333333	60.76666667	79.43333333	74.06666667	76.76666667	76.2	65.83333333	100.1
BCL8	15.5	-4	-5.2	0.1	10.3	-0.2	12.7	6.1	23.8	7.3	21.1	3.7	13.8	7.8	-3	21.6	4.6	0.7	8.1	-1.9	3.6	-0.8	8.5
BCL9	203.6	176.7	199.4	98.6	303.8	238.8	267.8	213.1	331.3	284.3	325.1	201.4	238.2	242.7	242.9	231.2	250.4	232.8	221.1	234	223.5	243.9	270
BCL9L	17.5	20.3	21.8	16.5	29.1	20.6	25.4	14.7	18.6	26	57.1	46.9	30	20.2	24	17.1	23.7	35	23.5	38.1	31.6	30.1	39.9
BCLAF1	210.8	344.9	146.9	96.03333333	375.9666667	277.6333333	383.0333333	274.7	293.8666667	323.6	259.4666667	220.3	261.5333333	399	403.8666667	216.1	256.2	433.3	330.5333333	265.1666667	296.8666667	233.5333333	516.6
BCMO1	105.5	77.4	92.7	61.8	87.1	85.2	63.9	81.5	95	112.1	180.2	30.5	97.8	60.8	100.7	83.2	120	89.2	75.4	133.2	51.9	81	107.1
BCO2	-28	-8.9	-12.6	-22.1	-17.2	-19.3	-21.8	-33.3	-21.5	-22.2	-24.1	-19.4	-25.8	-18	-19.8	-24.3	-24.8	-15.1	-26.7	-17.5	-10.9	-21.5	-23.7
BCOR	60.2	56.9	26.8	14	65.2	43.1	75.13333333	50.2	55.76666667	67.6	58.4	56.73333333	39.73333333	63.76666667	43.2	70.3	46.16666667	78.96666667	59.4	75.33333333	88.93333333	70.6	76.9
BCORL1	19.2	28	15.5	19.8	52.2	50.8	45.8	42.5	110.1	49.9	57	50.3	33.7	32	32.7	43.1	29.9	43.3	25.2	56.8	35.2	20.9	40.3
BCORL2	-10.4	-10.7	0.5	-6.9	-1.3	10.9	-0.4	9.7	-5.6	-1.2	-2.7	2.3	19.9	-1.2	-12.6	1.2	-11.1	-17.9	14.9	0.5	9.6	7.4	3.8
BCR	3.7	4.8	2.62	-6.64	17.24	-3.14	-0.08	-12.64	-2.5	-1.92	-3.12	6.56	-3.6	4.2	4.2	5.08	-4.4	-1.66	0.04	2.44	8.42	0.7	11.02
BCS1L	104.1	140.1	109.1	153	149.4	84.2	134.6	84.5	87.5	124.1	130.7	65.5	105.3	131.6	109.5	118.9	112.3	104	94.8	112.9	82.7	93.8	92.8
BCYRN1	1954.9	945.6	2231.4	2130.7	734.3	1688	2018.2	1547.2	2931.6	1262.6	1861.6	1660.6	1911	1311.3	752.1	1666.7	2253.9	937	1721.4	2351.5	1911	2712.7	1068.9
BDH1	4.633333333	1.366666667	1	4.633333333	17.7	17.33333333	30.7	-1.5	-5.7	16.93333333	7.133333333	4.466666667	22.16666667	10.86666667	16.9	18.8	10.7	9.666666667	13.63333333	22.3	12.8	-2.033333333	32.9
BDH2	62.9	107.8	37	1.9	196.1	105.9	101.3	109.9	40.6	222.6	118.1	38	60.5	101.2	161.6	111.9	100.4	105.9	110.8	89.3	74.9	71.8	167.8
BDKRB1	-17.4	-8.5	-28.1	-22.8	-19.8	-23	-10.8	-17.6	-28.7	-14.2	-12.9	-5.8	-15.4	-11.3	-8.2	-7.5	-15	-4	-6.8	-16.3	-18.4	-18.7	-8.2
BDKRB2	36.3	34	41.7	11.5	28.9	33.6	35.2	20.4	77.4	50.2	31.7	32	23	20	35.8	21.7	57.8	17	30.3	28.2	30.8	28.3	57.7
BDNF	-0.785714286	-0.785714286	2.771428571	2.242857143	-6.785714286	-2.028571429	-1.142857143	-2.057142857	0.114285714	-1.257142857	0.857142857	-2.257142857	5.757142857	2.457142857	-4.285714286	-4.728571429	-3.514285714	-3.271428571	-0.814285714	0.042857143	-3.9	1.528571429	2.371428571
BDNFOS	1.3	8.8	19.5	9	20.6	8.4	11.2	8.6	1.5	29.6	16.2	15.2	4	1.9	6.3	10.1	7.2	25.8	-1.7	2	9.1	10.3	12.5
BDP1	5.3	8.4	0.9	11.8	16.7	1.5	27.2	7.8	12.8	20.2	13.6	8.4	-3.6	13.7	12.5	9.5	21.1	16.9	9.2	10.9	28.2	4.7	20.1
BEAN	8.2	5.3	5.25	9.7	1.4	1.95	2.5	11.95	8.8	7.55	1.25	-3.7	10.3	5.95	15.9	6	11.8	3.35	13.85	14.3	18.05	10.25	8.4
BECN1	303.8	434.3	286.3	238.7	302.4	256.5	317.2	299.8	237.6	319.1	146.1	304.5	295.6	324.9	348.3	314.8	216.8	329.2	277.7	285.8	306.1	320.1	319.5
BECN1L1	-9.6	2.3	-8.3	-6.7	9.3	-14.1	9.3	2.5	18.5	-5.7	0	2.9	-2.5	-4.1	-9.4	-2.4	-0.5	-3.2	3.3	15.4	2.7	3.9	16.3
BEGAIN	112.6	21.4	202.2	38.4	53.4	115.1	65.2	81.4	186.7	71.5	57.2	60.5	155.2	57.7	56.2	103.8	107.9	21.6	46.9	149.4	46.6	88.6	43.3
BEND2	-6	2.6	6.7	1.7	-1.6	4.2	1.6	7.7	2.7	13.5	14.4	-1	23	5.4	7.4	5.4	7.2	-5.1	-5.2	-8.2	-1.4	-3	-7.5
BEND3	8.9	11.96666667	18.2	13.93333333	5.166666667	7.7	6.466666667	-0.266666667	1.366666667	10.13333333	4.1	-5.7	7.3	12.43333333	10.2	13.36666667	8.433333333	5.666666667	4.9	6.833333333	2.2	5.1	10.9
BEND4	1.6	15.3	5.5	5	13.93333333	-3.1	5.633333333	6.766666667	15.33333333	8.8	-2.033333333	5.433333333	0.966666667	4.366666667	3.533333333	7.166666667	-0.866666667	-1.066666667	3.866666667	4.833333333	9.133333333	6.433333333	10.3
BEND5	356.3	250.3	349.3	237.6	283.8	426.3	339	328.6	231.8	339.8	425.3	207.6	250.6	237.4	285.5	219.3	305.6	344.2	320.9	379	220.4	316.2	367.8
BEND6	1.75	7.9	0.1	3.35	-6.85	-13.45	-3.05	-1.45	-14.75	-8.55	-2.1	-7.2	-6.75	1.55	-8.4	-10.4	22.25	0.9	-9.4	-3.3	-4.4	-5.2	-10.3
BEND7	142.1333333	173.4333333	91.53333333	73.5	163.8666667	147.2333333	167.9666667	138.0666667	149.2333333	226.6	156.8	65	126.1333333	114.8333333	181.5	154.6	96.9	187.5666667	177	158.0666667	141.2	165.9333333	175.4
BEST1	2.8	14.9	-4	7.5	18.2	2.4	17.6	16.9	17.7	14.8	5.8	12.3	-0.4	6.9	12.8	4.3	2.3	24.6	7.7	11.4	6.8	14.2	12.9
BEST2	0.9	-23.3	-5.4	-3.6	-14.2	-5	-8.3	-14.2	-14.4	-14.1	-16.3	0.4	-13.6	-21.6	-19	-7.1	-12.9	-19.1	-21.7	-13.6	-14.3	-24.5	-25.1
BEST3	-17.1	-14.5	-13.1	-13.8	-23.2	-15.8	-21.8	-22.2	-10.2	-19	-20.7	-25.4	-8.6	11	-16.7	-21.9	-19.6	-17.9	-9.8	-16.2	-18.1	-23.1	-21.3
BEST4	20	25.6	27.2	42.4	21.7	14.9	14.7	20.5	15	13	28.7	37	21.6	8.2	31.1	37.1	43	24.5	14	17.6	22.8	18.9	22.3
BET1	224.9	112.1	270.7	390.6	142.6	147.3	104.7	142	255.1	115.1	81.6	207.7	256.1	94.6	141.4	142.8	201.4	114.6	211.3	196.8	243.6	267.1	120
BET1L	105.5	39.4	39.7	87.2	86.9	78.5	54.8	74.9	46.4	43.1	74.9	62.5	75.7	35.5	48	68.9	38.4	80.8	54.8	100.6	79	55.4	67.2
BET3L	9.7	12.4	-10.5	-8.1	15.8	0.7	-15.1	6.4	0.8	-3.5	-2.8	0.6	10.4	-0.4	2.8	1.4	0.3	3.1	-6	9.7	-5.9	-7.5	2.7
BEX1	156.8	105.55	257.5	451.3	268.9	239.45	82.25	189.5	175.95	168.6	242.7	169.95	153.95	80.95	126.55	188.5	284.15	142.85	194.75	134.75	159.95	119.85	107.45
BEX2	1136.6	1133.4	1342	1317	1449.7	1665.8	1101.1	1420.8	1423.1	1256.8	1702	1079.3	1183	809.4	891.6	1635.6	1324.7	1174.8	1261.1	1251.9	1052.6	1168.3	1167.5
BEX4	745.5	508.7	567.8	570.7	978.4	780.4	940.3	704.1	496.6	761	459.3	712.1	661.3	527.9	804.2	803.4	576.8	758.4	689.7	647	600.7	711.2	794.6
BEX5	119.7	85.2	121	195.4	90.6	127	98.6	125.4	66.6	99.9	107.6	116.7	119.3	52.7	52	132.8	82.8	67.8	98.5	99.6	102.4	108.8	98.5
BEXL1	694.8	809.5	873.8	578.55	1082.15	871.95	996.4	805.4	685	920.35	770.5	571.05	706	759	884.3	808.1	921.1	1007.4	639.95	839.25	662.15	806.2	792.1
BEYLA	-9.333333333	1	1.433333333	10.5	-0.066666667	-2.966666667	-1.533333333	6.5	1.266666667	2.233333333	3	9.466666667	-4.866666667	-3.533333333	0.533333333	-3.766666667	6.533333333	7.566666667	-3.566666667	-4	-3.2	4.766666667	-9.466666667
BFAR	318.5	149.1	288.8	253.1	186	173.5	203.8	157.9	143.3	194.2	126.1	226.9	170.7	184.7	174.8	253.4	162.8	151.9	221.4	225.1	183.4	264.1	151.4
BFSP1	-0.3	17.2	9.6	10.9	-5.9	-1.6	7.9	3	-8.6	-14.8	-3.7	13.7	1.6	-0.3	11.5	-4	6.2	6.6	4.7	14.3	8.8	-7.4	16.6
BFSP2	-1.2	-24.4	-9.8	-9.7	-18.4	-7.1	-5.9	-18.5	-11.6	-18.8	-20.2	-9	-28.5	-22	-25.7	-14.5	-18.1	-13.9	-12.6	-16.7	-7.6	-16.6	-5.4
BGLAP	27.5	16.8	22.6	44.2	22	28	33	15.5	12.7	22.8	23.1	15.9	22.7	13.8	27.1	11.4	29.5	16.8	13	28.8	18.3	34.1	31.9
BGN	4536.1	6000.1	4074.7	1164.7	3123.3	3211.1	3565.8	4633.6	4640.1	3504.6	4863.8	5716	5479.8	4321.3	4945.9	2861.9	4640.1	5889.9	4832.9	3938	4917.8	3790.7	6850.3
BHLHA15	-8.9	-17.5	-19.9	-10.9	-19.2	-14.6	-27.8	-25.8	-20.9	-22	-13.9	-15	-21.4	-21.3	-23.9	-24.6	-16.1	-16.9	-21.5	-20.2	-19.8	-19.3	-23
BHLHB2	984.3	2126.8	646.2	315.8	1603.9	1385.2	1643.1	1239.3	1189.9	1781	1429.1	671.7	1041.6	1203.1	1746.2	1154.2	1052	1128	1221.7	1464.6	1426.2	1353.7	1815.2
BHLHB3	35	57.7	21.6	7.1	48.8	36.3	1.8	16.1	13.2	29.5	16.2	26.5	10.8	157.2	70.9	24.9	22.9	32	31.4	50.2	26.8	31.2	31.1
BHLHB4	9.7	15.8	-9.7	-3	-4.3	0.4	6.9	0.6	0.8	-8.9	-2.1	-3.8	-3.9	2.5	-2.4	3.9	-6	2	-7.4	1.7	-1.5	18.9	-6.7
BHLHB9	87.7	83.2	98.2	106.6	163.1	158.1	114.8	122.4	121.2	139.5	141.7	80.6	130.7	124.6	101.4	135.1	119.9	82.1	107.5	135.9	134.7	133.7	121.9
BHLHE22	15.6	34.6	29.4	10.2	8.5	12.5	15	22.4	13.7	4.6	38.1	30.5	7.8	21.1	23.9	17.6	50.5	33	12.8	23.6	18.2	17.3	15.2
BHMT	11448.8	9996.6	8322	5626	16967.6	10625.1	14301.3	11060.3	9224	15505	13338.9	4043.4	10753.7	8635.5	14597.5	16088.7	12187.2	15002.8	11060.3	10956.4	7415.8	12879.3	16613
BHMT2	1130.15	1371.9	994.45	462.5	1695.3	1297.6	1554.7	1474.4	983.3	1843.4	1500.6	294.25	1004.4	1150.35	1313.9	1852.6	1376.5	1735.25	1451.65	1577.25	881.25	1684.5	1572.2
BICC1	-10.4	-5.7	-1.6	5.6	-2.5	-4.4	-4.9	3.8	5.5	0.8	-9.9	-2.5	-8.3	-11.3	-1.1	6.3	11.6	31.1	0.7	-2.1	0.2	24.6	6.6
BICD1	10.85	16.9	11.15	5.95	12.4	3.5	22.2	28.05	12.65	3.45	12.7	13.9	14	8.35	7.3	10.85	17.35	13.45	0.3	14.3	7.75	11.2	11.55
BICD2	76.15	145.9	54.55	47.4	139.35	72.45	117.8	113.95	101.1	125.75	79.6	59.4	43.9	138.55	82.3	69	67.35	110.45	89.9	99.6	96.2	90.85	149.65
BID	7.466666667	30.53333333	19.76666667	22.86666667	11.5	11.76666667	-3.966666667	12.2	-0.933333333	15.43333333	12.16666667	22.76666667	8.233333333	22.1	22.33333333	19.8	18.63333333	24.4	13.5	4.366666667	11.03333333	9.366666667	20.53333333
BIK	-5.5	-18.5	-5.7	22.2	-13.5	-3.6	-14.7	-14	-8.6	-0.7	-3.2	-10	-4.7	-19.6	-15.5	-7	-15.2	-7.5	9.8	-3.2	15.2	-3	-17.9
BIN1	1080.9	1566.85	656.9	906.5	1290.3	1056.2	993.3	817.95	689.65	850.15	1095.7	548.15	694.9	3834.8	1614.85	1079.3	693.65	1057.95	800.35	843.9	832.6	755.45	1070
BIN2	-22.3	-24.1	-27.5	-27.9	-28.2	-18.9	-13	-25.5	-22.1	-32.2	-23.1	-22.6	-26	-26.8	-34.2	-23.7	-26.3	-22.9	-24.3	-22	-26.4	-19.6	-18.5
BIN3	23.5	16.7	21.8	-0.9	27.2	16.5	39	18.9	14.3	33.3	32.8	22.9	5.7	22	23.1	18.5	16	24.4	17.4	25.2	8.6	1.4	26.1
BIRC1	10	18	20.2	15.2	17.7	27.5	-0.3	26.7	14.2	0.3	2	-3.2	15.6	8	2.6	-0.7	6.9	3.4	-0.7	12.5	24.7	9.7	7.2
BIRC2	478.5	394.65	435.15	526.75	521.8	458.2	404.85	384.4	416.35	387.85	302.65	357	486.8	513.8	430.25	339.85	447.35	381.1	413.4	398.75	387.05	468.2	357.85
BIRC3	106.1666667	331.5666667	182.1	93.03333333	78.73333333	77	212.7666667	150.3	176.2	154.2666667	189.4666667	322.9333333	112.7666667	159.2	161.9666667	103.1333333	257.0666667	265.4	142.9666667	148.2666667	181.7	197.1	111.7333333
BIRC5	-2.3	-3.2	-4.65	-1.95	-10	4.85	-6.55	2.6	-0.5	-2.75	-2.9	1.2	-7.6	-11.5	-3.7	-2.4	-5.45	0.3	0.2	2.85	-0.1	-11.55	-0.5
BIRC6	83.1	142.9	101.2	66.1	101.8	86.8	145.3	155.1	160.4	148	146.2	84.6	112.8	132.9	114.1	94.8	155.8	132.3	85.7	116.8	104.7	118.2	137
BIRC7	-2.75	-15.15	-0.15	-8.9	-11.4	-15.7	-13.65	-8.1	-14.1	-9.4	-13.95	-11.85	2.05	-13.6	-16.4	-10.25	-4.75	-1.55	-5.65	-13.05	-12.9	-14.25	-5.65
BIRC8	-23.7	-15.1	-22.2	-8.7	-21.9	-20	-19.2	-24.4	-22.1	-21.9	-30.3	-14.4	-12.3	-20.3	-14.7	-17.4	-20.4	-28.3	-24.3	-18.7	-24.2	-19.5	-21.9
BIVM	447.1	508.6	373.25	282.75	638.3	536.9	697.75	511.35	362.15	644.05	390.95	340.75	422.85	459.45	605.45	353.8	444.1	490.2	450.85	449.45	461.7	392.7	765.75
BLCAP	387.5	263.8	435.8	649.4	281.9	426.6	309.7	317.6	367.8	304	364.3	459.2	351.6	599.3	297.4	489.3	299.3	309.7	296.2	382.7	287.6	389.3	250.5
BLID	6.5	20.7	5.4	31.8	11.2	18.6	11.7	43.8	16.1	18	34.8	15.5	27.5	13.5	16.5	26.7	34	21.1	12.3	14.6	21.8	12	15.4
BLK	-22.9	-2.3	-17.8	-19.3	-25.1	-18.5	-21.8	-22.8	-13.7	-21.9	-11.7	20.9	-13.8	-20.2	-9.2	-18.9	-20.4	9.3	-22.7	-18.7	-0.2	-26.4	-16.1
BLM	-22.6	-12.4	-17.3	-32.7	-22.4	-19.4	-21	-13.6	-20.8	-21.7	-28.3	-11.1	-19	-19.2	-16.8	-25.5	-27.7	-20.3	-19.6	-20.4	-18.5	-11	-27.8
BLMH	239.3	228.5	220.4	210.8	185.4	189.8	178.6	141.3	128.1	178.4	201.6	105.8	229.2	188	149	144	125.1	205.8	185	220.4	192.7	221.9	194.8
BLNK	39.8	43.4	35.4	28.8	56.2	58	53.8	45.3	30	50.3	37.4	53.1	37.2	30.1	30.2	41	43.6	55.5	39	25	38.7	25.9	55.2
BLOC1S1	917.2	391.4	569.3	888.3	701.6	695.5	534.9	511.4	570.9	538.9	625.8	395.1	409.1	274	308.9	606.6	464.5	523.3	684.1	872	745.9	702.9	494.5
BLOC1S2	21.3	22.65	13.1	19.35	14.45	20.9	18.65	11.25	14.45	9.75	9.75	9.4	15.85	18.8	20.2	31	8	17.4	7.95	27.5	6.3	22.1	19.8
BLOC1S3	-16.9	-15	-17	-4.9	-13.5	-23	-13.6	-16.8	-13.2	-18.3	-17	-17.1	-15.5	-16.6	-17.2	-18.9	-21.4	-15.2	-25.3	-2	-17.4	-24.5	-23.3
BLR1	-13.7	-14.7	-19.3	-23.9	-18.9	-23.5	-21.1	-22.9	-16.2	-24.4	-18.8	-24.8	-10	-22.2	-22.6	-19.4	-18.5	-19.1	-26.9	-28.1	-20.9	-17.9	-14
BLVRA	765.6	601.3	845.1	754.6	544.3	675.2	463.9	653.8	625.6	532.4	672.2	642.2	597	603.5	591.7	496.2	627	722	643.9	596.3	653.8	591.7	521
BLVRB	372.1	357.3	582.7	751.8	486.6	587.2	389.9	351.2	228.5	412.2	564.3	396.3	587.4	389.5	271.1	449.7	319.2	405.1	350.1	626.5	563.1	612.3	428.6
BLZF1	1429.2	2821.8	2103.85	1187.5	2187	1465.05	3237.9	2505.55	2374.8	4363.1	3298.05	1403.85	2045	2816.55	2778.9	2637.15	2853.8	3247	2410.45	3052.65	1796.05	3163.5	3131.55
BMF	14.3	12	12.2	1.175	2.35	2.4	1.575	0.8	4.65	11	15.45	12.175	-0.6	6.875	7.75	-2.85	8.425	11.75	6.075	12.375	-0.7	-6.35	1.875
BMI1	891.6	772.7	1065.9	991.4	696.5	867.4	825.8	734.6	851.3	776.5	730.6	1045.2	953	971.1	759.3	655.2	1001.2	551.4	787.2	824.2	834.6	850	723.3
BMP1	19.3	19.7	13.56666667	7.45	17.56666667	8.683333333	14.58333333	12.56666667	12.05	8.2	9.316666667	12.56666667	18.11666667	12.18333333	12.28333333	10.45	17.28333333	21.08333333	8.916666667	9.15	11.93333333	12.38333333	16.96666667
BMP10	7.2	8.1	5.6	10.8	-1	4	10.3	2.8	34.3	12	8.6	16.6	4.1	-5	5.9	-2	-15.1	5.5	-9.8	14	10.6	3.8	9.5
BMP15	-20.1	-21	-17.1	-18.1	-20.9	-22.2	-22.9	-7	-12.7	-18.6	-21.9	-10.5	-6.4	-17.2	-18.4	-29.6	-13.9	-18.9	-18.8	-15.1	-9.6	-20.2	-26.4
BMP2	48.6	27.1	94.5	4.5	31.8	18.3	28.8	23.9	28.8	51	42.4	28.1	31.9	41.3	17	22.2	62.6	77.8	47.9	36.3	10.7	54.6	46.3
BMP2K	15.36666667	42.9	19.4	-5.166666667	20.43333333	16.96666667	6.9	22.96666667	11.03333333	27.06666667	13.9	10.93333333	8.366666667	17.96666667	21.66666667	16.2	14.93333333	33.3	29.8	14.6	25.4	25.7	22.36666667
BMP2KL	9.4	30.7	31.4	6.7	0.5	17.7	27	2.5	14	15.8	21.5	8	14.2	9.6	9.3	16.2	21.5	-5.5	1	24.7	2.9	5	10.3
BMP3	1.6	-13.9	-12.1	-13.4	-15	-1.3	-9.8	-8	-22.8	-7.5	-6.2	-21.7	-6.8	-7.2	-13.2	-11.9	-16.7	-15	-9.1	-12.1	-19	-13.8	-16.2
BMP4	80.33333333	56.93333333	90.23333333	55.16666667	24.3	90.5	52.5	72.43333333	15.73333333	51.26666667	89.36666667	97.96666667	77.86666667	51.43333333	33.9	53.1	85.66666667	78	51.36666667	78.13333333	48.8	39.03333333	78.43333333
BMP5	28	29.2	30.6	26.7	19.6	10.8	20.6	49.2	51.1	25.3	19.6	31.7	22.8	37.7	33.8	31.8	19.9	20.9	50.1	22.6	22	45.4	8.4
BMP6	50.3	21.1	45.6	-1.3	55.6	279.1	10.3	25	28.7	12.4	113.4	262.7	169.5	48	53.9	36.3	37.5	94.1	105.4	52.4	32.2	52.4	575.9
BMP7	38.7	21.7	21.9	-6.8	66.1	28.8	10.3	10.2	-14.1	9.9	27.1	20.9	13.7	27.4	18.9	3.2	-6.8	14.3	26.1	56.8	33.2	33.3	54.1
BMP8A	-17	-1.4	-7.5	-15	-8.5	-6.6	-13.8	-12.5	-9.4	-11.2	-13.2	-17.1	-12.9	-13	-17.1	-13	-6.6	-9.7	-18.1	-14.9	-12	-16.2	-19.5
BMP8B	29.2	34	58.4	14	37.6	25.4	86.1	18.5	13.8	47.9	72.2	52.8	5.9	53.7	49.1	38.3	78.8	41.3	43.9	37.7	27.6	38.2	34
BMPER	-17.45	-11.25	-14.3	-23.45	-16.25	-10.55	-16.45	-18.2	-6.25	-15.3	-11.2	-12.35	-9.15	6.85	-12.75	-19.25	-9.55	-16.9	-12.45	-16.4	-15.25	-15.85	-27.05
BMPR1A	104.7	100.75	102.6	100.7	72.7	115.4	79.25	103.4	84.35	81.15	70	82.5	105.1	92.1	67.4	82.9	73.55	62.25	102.5	87.1	112.55	87.4	106.3
BMPR1B	16.7	13.7	26.6	13.1	0.6	14.1	3.5	-4.4	11.2	22.5	4.8	-0.1	11.5	-3.9	4.3	16.8	17.1	12.2	11.5	-12.5	-9.5	-1.8	15.1
BMPR2	268.35	286.85	289.4	215.35	249.4	355.25	272.9	341.6	389.65	298.7	274.8	302.2	361.4	249.1	285.8	293.35	395.8	433.85	421.15	309.75	319.65	408.05	365.15
BMS1	122.85	272.3	125.8	78.1	206.75	144.15	262.85	193.25	226.35	253.45	240.35	152.85	169.05	301.3	276.65	222.3	201.4	250.9	151.2	188.35	200.2	174.15	264.2
BMS1P5	896.7	1999	1730	735.9	1274.4	830	3215.7	1579.5	1813.9	2054.8	2016.6	1689.6	1321.6	1748.7	1692.4	1125.1	2002.6	2025.9	1133.4	2027.7	1295.5	2623.9	2587
BMX	13.5	14.03333333	10.2	17.06666667	14.5	9.233333333	20.3	14.86666667	15.96666667	11.43333333	8.5	6.7	14.36666667	14.36666667	15.6	7.666666667	35.03333333	14.4	19.23333333	9.8	26.63333333	16.43333333	11.03333333
BNC1	3.62	10	8.96	6.9	7.58	7.56	5.16	6.68	8.78	9.54	10.06	1.02	19.52	1.54	10.46	10.16	9.46	8.78	7.46	13.88	2.42	8.82	2.36
BNC2	131	104.2	69.4	41.4	95.2	77.6	57.4	149.3	197.3	133.3	100.2	28.8	55.4	99.3	70.3	80.5	113.1	119.5	109.1	115.5	85	168.3	76.6
BNIP1	63.45	35.7	73.45	113.35	44.95	44.1	31.7	29.25	55.15	23	30.85	63.4	34.1	21.35	19.65	43.65	19.65	40.05	41.5	50.55	44.85	60.35	47.85
BNIP2	166.4	237.4	175.3	160.9	158.2	157.3	179.2	139	196	135.3	106.7	264.2	162.3	211.5	174.5	95.6	219	223.2	161.4	126.3	216.1	114.5	189.9
BNIP3	2185.6	2053.1	2258	2847.9	2304.2	2163.1	2014.8	2392.3	2559.8	2752.1	2002.6	1742.7	2207.2	2483.2	2599.3	2243.9	2767.8	2171	2283.7	2074.6	2115.3	2107.9	2294.3
BNIP3L	852.45	596	785.05	726.55	862.45	766.75	586.05	1063	962	824.45	547.55	731.8	841	588.85	924.85	907.25	1041.7	774.2	1003.9	846.95	984.55	752.5	660.2
BNIPL	2.95	8.6	1.45	6.6	0.9	20.7	40.675	-0.475	1.75	9	3.85	14.65	8.025	13.975	12.325	5.875	19.85	3.425	-2.975	9.025	1.575	0.275	27.55
BOAT	5.9	-2.1	11.4	2.7	10.8	15.95	-1.65	1	7.1	-1.45	13.9	8.75	3.85	2.95	15.3	7.8	8.3	9.95	11.55	7.5	12.9	20.2	14.9
BOC	-11.4	28.4	-7.4	-26	-9.8	-22.9	-18.7	-13.2	-12.7	-15.6	-20	-11	-14.6	8.2	-7.8	-19.5	-7.8	0	-18.7	-22.6	-0.5	-6.9	-4.3
BOK	274.2	232.2	330.7	209	250.8	438.3	284.3	386.5	393.6	273.9	499.2	224.4	401.3	198.5	431.9	341.3	356.2	299.7	306.4	354.6	289.8	228.2	261.9
BOLA1	54.3	14.3	43	55.3	27.6	50.1	29	41.9	13.3	27.7	61.9	37.7	38.3	21.7	33.7	42.4	44.8	32.6	49.7	45.2	36.5	37.6	33
BOLA2	421.7333333	275.9333333	571.7833333	709.65	291.6666667	404.4666667	297.3166667	333.15	495.4166667	295.65	430.1666667	562.7666667	484.3666667	217.1333333	259.7333333	382.7333333	407.4	237.95	381.3666667	408.05	454.7833333	377.9	302.25
BOLA2B	34.1	10.8	29.6	15.6	26.9	15.3	8.4	-5.9	4	5.3	0.3	-0.2	41.8	0.8	-0.1	31.9	16.2	20.1	32.9	4.7	30.5	7.6	22.3
BOLA3	1001.866667	668.5333333	1118.566667	1491.466667	792.8333333	1213.766667	889.8333333	935.6333333	1048.033333	866.6	979.5	865.1	1142.433333	901.4	815.1333333	919.5333333	893.1666667	672.5666667	1139.5	1022.8	895.4333333	1050	840.4
BOLL	-2.7	-6.775	-8.025	-1.25	-0.75	-7.525	-8.625	-6.25	-4.925	-5.025	-5.475	-0.45	-2.775	3.575	-2.95	-1.65	-6.25	-7.425	-4.775	-1.95	-5.825	-7.7	-4.525
BOP1	174.8	286.7	243.2	192.8	204.7	188.1	245.9	278	263.9	220.7	299.9	229.8	207.9	269.4	238.1	213.9	191.1	318.7	202.7	210.3	308.9	243.6	278.9
BP75	12.5	32	-12.7	-16.1	32.8	6.7	7.8	0.4	-7.4	34.2	-3.1	1.9	-5.8	33.9	42.6	15.7	-2.3	11.6	28.6	7.3	15.6	17.9	36.2
BPESC1	26.4	1.9	19.1	1.5	11.9	20	24.4	-3.8	31.5	12.2	4	7.5	-1.6	22.7	11.7	-1.6	31	9.8	19.8	3.1	21.3	3.9	17.2
BPGM	73.2	47.33333333	82.63333333	70.2	61.93333333	66.53333333	84.33333333	56.73333333	48.53333333	72.96666667	51.46666667	71.2	76.5	50.06666667	77	61.86666667	52.13333333	57.46666667	70.9	73.73333333	59.3	76.46666667	65.06666667
BPHL	1631.7	1538.1	999.2	1575.1	1537	1673.5	1576.3	1170	1508.8	1843	2072.6	672.2	1291.5	1168.8	1852.5	1771.2	1377.7	1605.2	1822.5	1786.6	1218.4	1551.5	1887.1
BPI	162.6	116.6	230.6	186.8	123.7	95.7	209	127.6	18.7	131.7	280.3	57.5	97.4	62.7	33.2	296.5	304.1	39.4	55.2	64.9	79	37.3	130.3
BPIL1	3.1	5.3	14	14.5	5	0	12.6	-4.5	6.8	4.7	-2.2	-7.1	11.7	6.3	12	13.6	1.1	-3.4	11.8	10	-11.8	16	17.7
BPIL2	-24.3	-26.7	-12.9	-10.8	-21	-7.6	-20.8	-11.6	-13.6	-25.2	-14.2	-16.2	-23.2	-22	-24.5	-1.8	-6.1	-23.6	-14.7	-18	-11.5	-14.3	-13.5
BPIL3	10	2.4	3.1	2.4	0.5	7.3	0	9.8	7.8	-7.5	6.6	3.4	-0.8	13.6	1.1	-1	-0.1	8.3	5	6.6	-9.9	0	5.8
BPNT1	1.3	7.5	1.1	-2.3	-2.2	-0.8	0.6	-13.1	-7.4	-0.7	2.5	0.8	-8.9	3.5	4.2	2.3	-4.6	11.4	24.7	20.1	5.8	3.1	19
BPTF	-1.05	4.3	-2	-6.65	8.6	2.9	12.6	-3.65	0.9	5.2	2.95	-2.75	-8.15	8.3	1.85	8.7	1.2	15.25	16.95	-1	2.9	4.4	2.9
BPY2	2.65	-4.85	-1.85	10.95	9.05	0.75	9.05	-0.65	2.25	4.25	6	8.65	1.1	-2.7	12.15	-5.55	-2.25	-5.45	-7.5	8.7	-3.3	5.75	4.7
BPY2B	6.2	21	15.1	34	15.4	29.1	0.4	8.9	0.2	-2.6	21.4	7.9	17.3	7	10.2	13.6	7.6	15.6	20	6.9	12.2	24.4	9.4
BPY2C	-11.1	-12.8	-12.4	-12.8	3.4	-9	4.8	-15.5	9.3	-12.8	-6.1	-3.3	-7.2	-19.2	-9.9	-20.4	-12.6	-13.4	-15.7	-18.3	-5.4	-9	-6.8
BRAF	5.5	-4.1	-17.8	-14	-12	-8	-15.9	-19.9	-25.5	-9.6	-21.7	-13.8	-12.7	-19.3	-9	-2.1	-21.9	-16.7	-2.2	4.6	0.3	-3.2	-10.8
BRAP	-24.3	-27.7	-19.7	-14.3	-20.8	-9.4	-9.6	-20	-17.3	-16.9	-16.8	1.6	-14.8	-4.6	-22.5	-19	-2.4	-27.3	-21.8	-11.4	-22.7	-12.2	-13.5
BRCA1	9.575	3.1	10.025	3.225	12.45	13.8	10.275	10.625	9.925	14.125	11.175	5.5	12.725	14.475	10.925	10.9	9.9	8.175	5.925	4.925	5.225	13.725	4.7
BRCA2	-16	-23.4	-28	-20.7	-24.9	-24.6	-21.2	-32.6	-27.9	-16.5	-21.5	-22.1	-21.3	-27.3	-26.7	-29.7	-30.2	-26.2	-25	-24.1	-16.7	-15.2	-20.6
BRCC3	25.3	64.3	-5.4	-10.4	57.8	21.2	67.3	67.6	34.5	70.9	21.3	8	15.4	83.6	86.4	40.5	19.5	66.8	50.2	36.6	40.8	10.9	69.9
BRD1	62.5	95.1	53.5	26.3	91.3	71.7	84.9	61	53.8	73.9	98.7	69.3	69	58.1	86.9	52.1	53.1	66.2	43.1	48.9	66	49.1	77.5
BRD2	824.6	2061.6	803.4	443.5	2113	992.4	1766.9	1052	1194.4	1887.1	1733	945.6	870.2	1868	2141.5	1049.5	1112.8	2645.5	991.4	1255.2	1256.8	990.3	2102.8
BRD3	91.8	111.8	115.5	22.2	110.6	97.9	136.1	66	166.3	130.8	184.1	119.8	83.9	152	74.4	102.3	91.1	158.9	79.4	163.4	133.9	107.2	101.3
BRD4	-5.9	-4.866666667	-5.6	-7.433333333	-4.333333333	-3.3	-9.2	-4	-6.766666667	-5.5	-4.033333333	-6.5	-1.8	-4.666666667	-6.366666667	-7.1	-9.5	-7.233333333	-6	-7.1	-10.06666667	-0.6	3.166666667
BRD7	163.95	357.1	134.3	111	434.7	242.15	366.75	249.3	168.95	347.6	231.4	136.3	199.9	397.05	382.5	243.5	196.45	398.95	234.95	233.7	210.05	208	424.3
BRD7P2	71.1	139.6	63.85	50.85	137.65	74.1	143.55	97.95	66.4	144.65	90.9	70.55	71.95	126.05	135.65	132.4	70.55	128.65	75.45	82	66.65	64.8	127.1
BRD7P3	3.9	-2.7	19.2	29.1	31.1	12.7	0.4	-2	-1.2	-0.2	15.3	6.1	9.8	6	0.1	27.4	9.2	7	6.5	5.5	19.4	22.6	5.5
BRD8	112.3	160.5666667	118.0333333	77.5	207.2666667	114.5	199.7333333	109.5	111.6	189.7333333	116.6333333	86.9	124.8	137.9	152.6	123.8	99.83333333	169.3333333	126.1	121.7333333	120.8333333	119.1666667	186.1
BRD9	177.15	281.4	204.45	133.35	292.5	172.75	351.3	208	207.45	237.7	274.75	191.6	180.8	298.55	253.95	190.75	245.9	340.1	193.3	185.9	225.5	188.95	175.55
BRDG1	41.8	35.5	26.9	44	67.4	51	153.3	78.9	49.4	56.3	40.7	163.2	58.7	65.2	-0.2	50.7	28.2	35.2	50.6	49.9	65.1	44.9	50.7
BRDT	-28	-21.06666667	-26.6	-27.16666667	-24.5	-25.46666667	-23.13333333	-27.46666667	-28.33333333	-26.56666667	-25.03333333	-24.03333333	-23.13333333	-26.13333333	-23.6	-27.03333333	-25.9	-23.6	-19.16666667	-21.33333333	-17.7	-14.86666667	-26.6
BRE	207.9333333	177.2	211.4666667	224.5333333	239.9	214.7	194.2666667	185.9666667	214.2	236.1666667	229.7666667	215.0666667	227.7	172.5	210.6	240.4666667	152.3	214.8333333	219.1	227.6333333	211.2333333	252.1333333	240.0333333
BREA2	-4	-16.4	-5.7	-10.1	-2.9	-2.9	4.9	-12.8	3.4	-4.6	2.1	-12.4	-12.7	-14.5	-15.3	-11.6	-6.7	-15.1	-12.8	-3.8	-7.3	-2.8	2.3
BRF1	1.1	-0.366666667	-7.9	1.233333333	2.633333333	-7.266666667	4.966666667	-6.366666667	-2.833333333	4.233333333	-1.733333333	-4.166666667	2.633333333	-0.8	5.033333333	-3.8	-7.166666667	3.233333333	-0.566666667	1.433333333	1.9	-5.4	5.266666667
BRF2	152.2	94.3	151.6	249.9	118	154.2	136.8	143.3	141.7	119.7	143.6	234.2	154.5	161.6	93.9	136.1	116	74.1	83.9	176.3	100.1	119.7	112.3
BRI3	1698.2	1191.4	1545.2	2466.7	1387.8	1948.7	1610.3	2158.8	1479.2	1183.7	1490.2	2082	2281.4	1124.2	1480.3	1691.2	1517.7	1510.3	1528.1	1925.4	2197.5	1782.4	1355.6
BRI3BP	73.275	75.775	96.825	90.175	104.225	97.15	96.35	73.7	81.975	103.675	93.3	107.475	108.325	75.85	88.225	97.125	117	102.375	104.575	104.125	74.625	95.875	90
BRI3P1	1909.3	1414.4	2491.1	2150.3	1077.7	1709.4	1406.1	2092.7	1752.6	1575.1	2037.5	1851	2294.3	1387.8	1744.9	1515.5	1957	1451.7	2207.2	1674.6	2027.7	1825.2	1058.1
BRIP1	10.8	26.6	8	32	12.6	8.2	11.9	19.7	3.3	9.7	22.5	13.7	23.3	-0.9	27.1	18.1	5.1	17.4	8.3	7	10.9	3.4	-0.1
BRIX1	179.3	218	281.9	281.6	181.5	211.9	175.75	210.5	178.95	167.1	182.7	264	218.6	221.95	183.95	182.05	229.5	172.25	217.75	199.5	177.5	236.55	218.15
BRMS1	372.25	346.05	421.25	358.6	511.4	396.55	356.1	355.75	357.9	394	452.15	426.7	388.65	311.05	367.3	357.6	417.7	450.5	297.95	433.8	350.4	343.55	351.1
BRMS1L	100.1	78.85	99.25	110.8	100.6	84.85	88.85	112.35	124.3	95.9	74.7	81.6	108.95	102.5	96.4	76.5	85.75	83.3	95.8	90.35	77.35	99.05	82.7
BRP44	2209.6	1532.7	2326.2	2570.5	1616.4	2281.4	1575.1	2020.3	1953.6	1783.5	1901.2	1901.2	2480.9	1240.9	1633	1786.6	2014.8	1212	1899.7	2146.6	1995.5	2294.3	1754.4
BRP44L	2948.65	2343.55	2788.45	3462.9	3404.45	4671.5	4038.85	2592.2	2578.2	3267.3	2888.3	3501.15	3697.95	3000.3	3210.8	3382.35	2724.65	1842.85	3057.7	3507.3	2841.55	2580.85	4591.9
BRPF1	210	346.4	181.3	113.1	313.45	232.85	337.15	233.2	306.55	300.3	308	284.7	220.15	376.85	291.1	242.7	256.95	355.2	260.65	263.8	281.2	221.5	373
BRPF3	515.4	558.5	284.7	256.7	756.3	576.8	630.1	516.3	574.9	789.3	584.9	295.3	469.9	590.4	731.8	573.8	328.4	486.2	595.8	606.2	548.9	598.2	700.8
BRS3	-19.1	-17.2	-17.1	-16.5	-19.8	-22.1	-21.5	-19.6	-17.3	-25.9	-27.8	-20.2	-29.5	-32	-24.3	-17.6	-17.8	-17.8	-11.5	-22.3	-23.6	-17.3	-20.2
BRSK1	110.4	125.3	89.3	210.8	93.7	118.8	127.3	145	186.1	147.7	164.6	76	198.3	130	107.5	142.1	139.8	96.6	105.8	170.3	147.4	186.1	191.9
BRSK2	12.7	15.4	20.1	5.3	4.9	4	-2.7	12	23.1	5.2	-0.2	-4.8	-4.1	221.2	11.8	-4	1.8	7.1	-4.9	41.4	-0.9	3.1	10.8
BRUNOL4	6	-0.975	17.325	3.925	3.85	8.45	23.15	12.475	15.2	0.725	6.75	6.775	7.1	4.45	6	13.325	12.575	7.925	7.575	6.45	2.6	9.675	3.575
BRUNOL5	19.4	9.7	36.4	3.9	8.7	20	11.9	27.1	17.2	14.9	30.9	12.6	19.9	14.1	5.4	24.6	26.9	8.1	10.5	19.8	8.3	25.8	17.6
BRUNOL6	23.1	32.1	11	20.2	92.5	3.8	81.9	36.1	35	59.1	21.2	24.3	21.3	54.8	53.1	24.2	19.2	60.2	22	31.3	21.4	16.1	65.2
BRWD1	130.46	77.28	113.18	135.12	96.86	128.9	88.44	115.76	94.94	101.02	73.08	93.42	109.26	71.66	80.18	85.58	97.04	56.84	99	94.22	110.94	119.6	77.84
BRWD2	127.7	213.55	116.9	168.15	301.2	192.55	263.2	166.45	138.55	265.4	107.85	154.05	150.65	160.05	192.2	149.9	98.5	230.65	219.3	219.3	207.25	213.15	271.65
BRWD3	-17.5	-2.8	-16.2	-17.8	3.2	4.8	-10.1	-12.7	-12.2	7.9	-8.9	-10.1	-1.2	3.5	6.1	-20.1	-25.8	1.5	0.7	-0.2	7.8	-1.7	-0.4
BSCL2	1776.3	1334.8	2224.9	1987.4	1731.6	2053.1	1348.8	1898	1880.4	1616.4	2446.4	1800.1	2074.6	1059.3	1534.7	2072.6	1988.9	1427	1839.8	2044.5	1513.3	2058.1	1463.7
BSDC1	257.1	516.9	356.5	276	597.8	373.7	617.9	520.6	403.6	551.6	435.1	227.7	317.2	388.3	562.2	524.5	379.5	610.8	289.8	439.7	495	438.8	431.5
BSG	492.65	251.8	180.45	386.05	350.1	407.3	589	337.35	327.05	422.55	606.75	385	428.85	215.25	296.15	477.15	146.55	533.75	400.65	393.1	336.65	437.1	596
BSN	-7.8	8.2	-9.8	-1.8	-2.2	1.2	-5	-10.8	-5.9	9	-6	-14.3	-18.8	-8.8	7.1	-0.1	-15.3	10	3.2	3.2	9.8	5.4	12.3
BSND	4	-1.2	20.4	18.5	-2.2	16	19.6	4	0	9.4	4.9	15.1	26.5	-3.4	3.4	14.2	0.3	3	8.1	20.2	2.4	8.8	18
BSPH1	7.9	1.1	25.7	21	8.3	16.8	2.2	6.6	1.1	20.3	4	7	16.4	19.3	14.4	10.4	3.7	2.3	6.6	11.4	8.5	4	1.7
BSPRY	140.5	69.4	150.3	169.8	136.8	199.5	137.1	100.5	113.3	99.8	117.8	165.6	227.7	70.7	110.2	132.9	143.4	73.9	107.2	117.2	83.6	108.8	122.2
BST1	8	-0.6	6	19.8	5.2	7.3	-12.2	6.7	-9.3	5.1	-0.7	7.8	-7	-1.9	10.5	11.5	7.8	3.7	28.6	4.9	2.2	26.7	-7.7
BST2	437.9	498.3	959.3	417.3	388.9	401.6	369.8	574.3	580	314.3	510.6	560.8	674.6	408.9	340.4	674.6	636.6	980.5	458.3	420	442.9	434.8	415.9
BSX	5.1	8.8	-1.6	5.5	-9.7	1.7	3	-5	6.4	3.9	10.6	-4.5	-5.8	8.7	-10	6.8	2.4	4.1	1.2	1.7	12	3.6	6.5
BTAF1	145.7	379.8	98.1	48.8	332.1	132.3	392.5	182.7	210.3	322.8	181.8	186.9	135.9	303.2	325.5	172.2	179.8	321.5	176.9	159.3	228.6	157.6	292.2
BTBD1	204	350.1	141.05	198.4	293.25	175.65	282.95	211.55	209.4	250.9	101.55	164.95	196.8	521.2	269.1	204.4	178.6	217.1	227.8	161.95	234.55	195.1	245.25
BTBD10	193.2	166.8	233.5	242.7	158.7	200.1	145.7	174	162.9	169.2	124.4	244	176.6	153	170.9	181	216.5	164.5	199.1	164.7	171.9	160.7	166.4
BTBD11	-3.525	7.675	7.05	1.125	1.325	33.675	29.225	7.475	21.625	9.825	16.975	20.725	25.775	5.525	-2.05	5.3	8.975	-3.375	12.875	23.925	10.85	15.825	15.925
BTBD12	23.8	34.6	3.1	-16.9	38.5	57.1	10	15.4	41	34.1	23.3	24.4	9.8	51.7	41	20.1	17.3	32.6	24.8	8.9	32.2	5.9	43.1
BTBD15	277.5	226.4	251.6	223.7	202.8	386.4	240.3	238.6	279.9	299.9	277.4	265.3	292.4	324.7	240.6	253	295.9	177.8	256.7	351.7	205.4	326.2	218.6
BTBD16	-11.8	-15.5	-6.2	-15.5	-20.7	-23.1	-10.7	-21.4	-18.8	-15	-16.5	-17.5	-11.3	-12.7	-14.4	2.2	-20.8	-8.8	-19.1	-21.4	-19.7	-15.4	-14.1
BTBD17	9.6	28.9	11.2	5.8	1.1	15.6	-2.3	-5.2	6.2	11.6	12.8	-4.8	5.4	-8.1	17.5	-5.7	-4.6	9.5	10.1	-2.8	14.3	13.5	6.5
BTBD2	1500.8	2011.3	1492.3	1206.5	2100.3	1833.9	2100.3	1669.4	2100.3	1782.4	2520.4	1596.5	1765.7	2080.2	1807.5	1664.5	1832.7	2047.9	1819.7	2126.8	1797.4	1997.7	1694.2
BTBD3	158.6	118.0333333	140.2333333	169.6	109.7	156.0333333	176.5666667	135.8666667	145.3	164.2333333	108.5666667	148.9666667	184.6333333	148.3666667	119.5666667	134.4333333	112.4	125.0333333	141.9666667	119.2666667	120.8333333	140.9	152.3333333
BTBD6	505.7	457.9	428.8	531.4	540.4	597	526.2	434.2	372.6	305.7	389	486.1	433.3	712.9	476.8	568.1	379.4	486.1	416.9	544.3	446.4	524.7	461.9
BTBD7	39.46666667	53	33.96666667	18.6	61.53333333	43.56666667	37.1	51.43333333	35.83333333	66.56666667	65.13333333	32.66666667	44.03333333	47.5	55.2	54.56666667	34.53333333	40.33333333	36.46666667	48.2	35.16666667	43.63333333	62.3
BTBD8	7.5	2.25	1.9	-2.8	4.6	2.55	16.2	7.75	9.15	9.5	5.1	10.2	13.25	10.6	7.85	2.55	3.55	2.6	4.3	2.15	-0.55	7.45	-2.25
BTBD9	6.7	26.5	6.3	22	23.6	16	12	21	33.3	17.4	25.7	10.3	13.9	14	16.1	25.5	38.7	4.4	33.3	21.2	25.2	18.4	19
BTC	23.9	20.1	48	35.7	23.4	16.3	23.5	25	64.5	15.6	35	25.9	16.3	25.5	13.2	17.7	29.8	15.6	11.9	33.5	8.8	10.3	19.5
BTD	157	92.7	161.7	196.3	103.8	191.2	88	122.9	132.5	88.1	268.3	53.4	99.5	57	66.8	150.6	173.3	91.4	149.5	171.5	95.6	171.2	107.5
BTF3	2765.633333	2304.066667	2563.133333	2905.3	2216.866667	2568.5	2125.1	2407.7	1994.9	1924.9	1955.833333	2604.666667	2401.633333	1954.2	2218.1	2235.966667	2104.6	2306.233333	2310.2	2356.2	2380.133333	2271.4	2320.266667
BTF3L1	0.8	-6.1	6.8	8.5	-4.2	-10.1	-12.2	1.5	-0.6	-6.6	-2.7	-9	-12.4	10	-3.7	-2.9	-2.1	-3.2	4.4	8.4	-10.6	4.7	-7.1
BTF3L4	310.7	167.35	297.95	434.25	132.05	215.7	109.95	188.95	255.25	129.85	128.85	333.6	249.75	221.35	159.85	186.5	187.4	135	210.95	198.15	201.15	248.9	116.85
BTG1	2025.9	2237.1	2107.9	2464.4	2672.6	2505.4	2277	2195.5	1923.7	2061.6	1721.4	3973.2	2448.8	1670.8	2395.3	2169.4	1860	2946	2415.5	2291.8	2918.2	1836.7	2855
BTG2	327.3	281.1	275.6	617	236.9	296.6	240	256.8	272.7	162.1	199.9	521.8	288.9	615.6	277.8	210.9	235.3	285.8	304.7	229.1	312.7	178.6	228
BTG3	273.5	214.25	286.1	271.4	302.5	208.75	272.9	215.7	155.5	214	163.75	391.55	288	168.6	163.35	181.8	227.9	285.5	219.25	259.55	218.05	214.3	244.55
BTG4	-3.1	-5.2	-12.7	7.5	2.3	3.2	-4.9	-3.4	-12	-0.5	-4.5	-2.5	-15.7	2.4	-6	4	-4.4	2.5	3.9	-5.8	0.9	-13.1	-2.2
BTK	13.5	72.2	26.6	12.6	7	-0.8	-10.8	31	-14.8	-4.7	8.6	94.7	2.6	11.6	8.4	20.9	3.1	66.7	29.2	10.7	55.1	-3.1	1.9
BTLA	5.5	10.85	8.85	9	-1.75	6.25	-9.55	4.15	3.05	-5.95	-1.3	96.4	-6.5	-7.45	-9.25	-3.9	14.1	20	6.6	-6.55	32.5	-6.55	-11.75
BTN1A1	-8.2	3	-4.4	8.5	6.6	15.1	-1.6	3.9	14.9	7	9.1	6.5	3.9	12.6	-2.7	-3	15.2	-7.4	5.1	8.6	-6.2	8.2	6.4
BTN2A1	100.1	217.2	81.1	65.1	216.55	130.95	165.45	132.25	133.65	154.55	109.55	107.25	129.6	183.85	201.95	114.2	152.45	175.65	114.45	109.2	130.6	94.85	187.9
BTN2A2	-11.5	1	-10.65	-17.25	-12.3	-17.7	-8.6	-16.45	-16.1	-10.1	-14.6	-2.05	-12.5	-7.7	-3.6	-4.55	-14.85	0.6	-5.35	-22.25	-4.75	-15.85	-5.35
BTN2A3	-4.3	11.3	3.4	7.8	6.6	11.7	16	21.6	14.5	-7.8	3.6	3.2	5.7	5.5	11	13.1	8	9.6	6.6	8.9	7.9	10.4	7.6
BTN3A1	41.5	40.4	57	47.7	15.35	20.75	36.3	17.4	18.45	-3	16.25	78.8	24.65	32.9	30.05	26.2	61	56.8	49.15	30.5	46.45	22.75	16.95
BTN3A2	40.4	101.7	44.7	18.7	40.8	38.8	52.05	47.1	21.25	5.15	44.9	66.8	54	34.25	70.25	56.55	45.75	127.25	73.2	46	49.05	39.4	56.55
BTN3A3	67.9	52.1	77.1	61.5	26.1	34.5	8.1	22.3	12.3	-8.6	6.1	99.3	12	18.7	31.9	35.4	45.6	75.8	72.4	20.4	69.8	36	38.5
BTNL2	-20.9	-11.8	-4.1	-15.6	-14.7	-14.6	-14.9	-8.1	-9.1	-2.6	-10	-15.5	-16.3	-5.2	-17.3	-8.7	-7.8	-10	-12.7	-13	-11.3	-20.1	-10.1
BTNL3	-6.1	0.5	4.1	1.925	-4.25	-2.875	6.175	-2.7	-4.1	-1.9	-0.65	-4.675	2.1	-1.15	-0.825	2.975	-0.625	-4.125	-4.125	-0.925	0.75	-0.125	-0.125
BTNL8	-2.55	-8.3	6.85	-9.8	-19.4	-8.4	-6.2	-10.1	-11.45	-12.05	-14.35	-10.05	-7.25	-12.8	-3.45	-14.75	-10.15	-15.25	-9.75	-14.5	-9.75	-6.45	-8.45
BTNL9	-17	-6.6	-19.6	-18.7	21.8	-19.2	2	-25.5	-21.2	1.8	-22.3	-10.6	-11.6	25.1	10.1	-9.6	-12.8	-6.9	-17.3	-14.9	3.4	-16.1	7.1
BTRC	24.1	10.45	15.25	13.15	15.8	17.6	14.4	5.7	6.9	22.15	29.8	7.65	12.85	15.15	16.45	18.9	21.9	23	15.8	20.25	18	16.3	18.85
BUB1	-17.1	-16.5	-26.2	-8.2	-14	-32.7	-23.5	-16.6	-15.6	-14.9	-16.3	-23.5	-24.4	-24.8	-12.8	-25.1	-16.4	-15.6	-17.4	-23	-5.6	-20.8	-28.5
BUB1B	29	24.7	34.3	14.5	7.1	19.7	16	-0.9	11.1	17.2	10.3	10.5	15.1	12.6	16.8	16.8	-5.9	3.5	30.8	17.2	24.8	14	21.2
BUB3	447.35	457.15	460.575	492.85	426.2	478.2	437.35	469.875	456.05	449.1	391.15	553.825	501.675	398.65	499.525	454.775	517.425	439.175	465.175	437.525	507.025	384.55	449.4
BUD13	121.6	115.4	125.4	85.2	114.9	105.5	117.1	117.9	111.1	116	123.6	118	113.4	108.6	110.5	106.2	109.6	129.1	88.1	123.9	87.6	121.5	120.2
BUD31	681.5	498.2	840.4	1139.2	579.1	638.1	585.3	561.6	554.4	579.3	652.9	912.1	732.2	478	514.5	601.5	571.3	550.1	643.1	619.6	651.8	613.1	561
BVES	6	22.23333333	8.6	22.5	3.166666667	7.066666667	2.866666667	8.333333333	21.63333333	1.866666667	5.066666667	13.1	19.76666667	119.9	24.3	10.53333333	3.666666667	9.566666667	2.666666667	4.366666667	5.733333333	5.7	10.5
BYSL	56.2	46.2	61.2	42.5	26.6	44	55.9	40.7	21	31.7	67.4	58.4	32	59.1	33.4	64.6	20.2	72.5	55.6	53.3	56.7	38.3	64.2
BZRAP1	14.9	8.8	-5	2.6	31.3	-7.5	36.3	7	-11.2	43.7	13.1	4.4	-0.2	19.1	27.6	11.8	-18.8	17.3	-2.9	-3.4	-8.4	-2.9	47.1
BZRPL1	6.1	21.2	17.4	13	4.9	13.5	10.7	17.2	9	4.3	17	4.6	7.2	2.5	11.6	22.3	15.7	18.1	13.7	14.5	3.2	11.2	5.3
BZW1	15.06666667	14.13333333	23.06666667	31.1	15.3	17.06666667	11.65	10.9	30.41666667	15.28333333	10.61666667	18.06666667	27.68333333	9.35	23.4	14.45	26.18333333	12.53333333	28.6	12.2	16.41666667	13.5	16.18333333
BZW2	260.3	317.6	351.1	459.3	169.5	225.8	159.5	239.2	141.4	177.9	182.9	398.3	264.6	880.1	311.5	196.5	280	170.1	298.9	216.5	255.3	178.9	197.6
C10orf10	256.3	348.1	346.6	201.8	183.7	155	128.8	163.2	171.5	96	140.8	402.2	210.3	215.8	147.9	286.8	214.2	311.4	202.6	150.4	260.5	187.6	159.3
C10orf104	63.4	243.8	60.7	41.5	281.4	156.9	264.6	119.7	53.4	251.5	162.7	109.9	69.5	313.3	249.1	108.5	108.2	203.7	172.1	166.5	115.5	84.2	353.4
C10orf105	15.1	25.1	20.6	32.3	14.1	22.6	1.2	14.6	2.2	11.3	23.2	3.4	9.9	7.5	4.3	8	28.9	16.9	22.7	23.6	29.6	8.5	25.8
C10orf107	2.4	-14	13.3	-1.8	-16.2	32.3	-16.3	13.6	-6.9	-9.9	-12.3	11.9	-3.7	-18.5	6	7.1	0.9	1.3	-3.1	0.1	0.1	-5.1	9.7
C10orf108	17.6	30.7	30.4	9	28.8	36.2	30.3	31.6	19	52.5	47.5	8	39.7	29.4	32.6	40.8	29.2	21.2	29.9	38.4	23.4	25.3	13.5
C10orf11	196.1	145.9	181	195.1	148.2	172.7	139.6	171.1	109	137.6	172.3	64.8	125.4	110.3	117.1	186.9	129.8	122.3	149.8	178.6	150.3	176.7	95.3
C10orf110	5.2	17.6	2.1	11.2	-5.1	1.9	-1.5	8.7	19.9	12.4	19.8	11.6	25.4	16.5	29.6	10.7	1	13.1	3.6	8.6	9.4	3.9	4.6
C10orf111	-7	-14.6	-26.1	-14.7	-19	-26.7	-18.6	-28	-17	-24.3	-22.9	-8.9	-24.5	-25.3	-21.4	-26	-24.5	-28.6	-27.2	-9.7	-23.6	-24.1	-26.6
C10orf112	21.5	-3.6	20.2	23.7	-1.2	4.7	7.8	0.7	3.2	-2.5	-6.6	11.6	-4.2	4.8	2.5	0.9	9.1	-1.3	6.3	8.5	4.8	-0.8	-3.4
C10orf113	-16.6	-18.3	-20.3	-24.1	-23.7	-4.7	-11.2	-16	-32.2	-23.7	-28	-12.8	-20	-18.3	-21	-29.8	-20.9	-24.8	-27.8	-21.2	-22.6	-25.7	-17.6
C10orf114	90	44.9	65.8	64	72	152.5	90.5	92.5	55	78.6	176.5	43.3	91.6	60.4	58	83.4	99.8	60.1	64.9	121.4	83.3	62.3	85.2
C10orf115	20.4	8.8	26.5	2.9	12.7	9.3	8.9	9.1	11.3	16.1	8.2	11.5	5.9	-6.6	9.9	25.5	54.7	21.8	25.8	39.8	26.1	24.3	-0.4
C10orf116	3750.4	3814	4429.2	4307.7	3555.6	5421.9	3738.1	4012.6	3253.4	3090.5	7415.8	2797.9	3306.1	3331.8	6602.3	5262.5	5613.6	4871.2	4658.8	4259.4	3886.6	3004	3215.7
C10orf118	18.1	32.3	18.8	7.3	43.3	16.4	24.3	43	34.3	20.1	20	22.9	17	25	37.5	29.1	28.4	43.8	49.2	17.5	15.7	33	49.3
C10orf119	39	24.3	17.5	7.8	28.6	26.9	1.5	17.4	14.5	10.6	43.8	14.7	27.1	21.7	18.8	25.7	21.5	36.8	37.7	32.4	24.5	41.1	29.3
C10orf12	21.1	51.7	31.1	57.4	39	20.4	41.2	43.9	27.1	31.4	32.4	29.9	24.5	50.6	38.3	30.8	64.4	27.3	25	38.2	40.2	26.5	31.6
C10orf120	4	7.5	2.5	21	14.5	8.2	-3.6	2.1	6.8	21	-3.7	8.5	7.2	-0.3	8.6	0.2	13.4	6.3	5.8	7.2	2.7	17.7	4.4
C10orf122	7.5	9.9	2.9	16.6	4.9	0.1	12.6	19	9.4	3.5	14.1	11.1	13	-5.6	5.9	13.1	17.3	17.3	1.3	9.9	12.9	8.8	-5.8
C10orf125	139.4	31.7	103.2	146.6	39.3	106.4	81.9	103.7	82.7	61.9	111.2	47	131.5	32.2	56	130.2	55.7	46.3	125.9	66.6	71.9	149.9	71.4
C10orf128	32.1	44.1	49.2	49.7	31	15.9	1.1	22.4	22.2	26	25.2	17.5	12	20.8	14.4	15.4	45.6	20.2	56.9	25	30.3	39.4	18.9
C10orf129	6.55	-10.05	1.2	7.15	3.65	-0.55	-1.35	-5.75	19.7	0.7	2.6	-3.55	3.1	0.6	6.85	-0.25	1.95	-4.05	0.05	-2.15	5.5	5	14
C10orf131	1.4	-9.2	-7.6	13.6	4.9	7.8	-5.4	-4.2	-9.9	-6.4	5.2	-3	-9.2	5	0.1	-5.8	5.7	8.2	-2.1	12.5	4	-6.7	3.6
C10orf136	21.5	-0.6	36.8	34.5	11.4	13.1	15	16.2	7.1	13.4	1.2	3.3	36.3	15	12.3	10.2	38.5	12.9	1.1	12.9	13.8	18.2	-4.6
C10orf137	77.8	122.5	68.7	40.6	137.2	62.8	124.7	68.5	55	144.6	72.8	66.9	85.4	132.6	135.2	96.4	77.4	134.1	89.3	84.5	86.2	72.8	130.5
C10orf140	209.9	128.5	216.1	130.6	185.5	315.7	199.1	252	223.3	207.3	418.5	126.8	244.9	156	195.5	248.4	243.8	137.8	168.4	351.2	178.5	254.8	177.4
C10orf141	-3.65	-14.65	4.25	-10.1	-10.65	-0.5	-5.15	3.7	-15.35	-7.85	-7.55	-10.15	-0.8	-10	1.9	-5	-5.25	-4.05	15.4	-21.5	-0.65	-8.8	1.25
C10orf18	13.6	13.3	12.2	21.6	11.1	8.3	3.1	0.2	5.3	12.4	3.1	27.4	16.1	16.2	6.5	3.3	4.2	-8.9	4	24.9	13.9	-5.7	6.4
C10orf2	43.9	56.7	26.9	13.9	56	25.3	41.5	34.2	39.9	57	48.9	21.9	65.2	39.6	72.5	53.7	26.4	45.8	44.9	41.7	40.7	41.1	47.8
C10orf21	4	13.5	14	7.6	4.8	19.8	17.8	21.4	3.6	9.3	19.3	4.4	-5.9	4.7	10.7	2.9	9	12.7	24.2	26.2	13.2	30.2	29.9
C10orf25	-11.2	-9.7	-12.5	-13.6	-15.8	-16.6	-10.2	-2	-20.6	-20.8	-9.7	-23.1	-17.5	-5	-13.7	0.5	-8.4	-17.2	-20	-15.1	-0.6	-0.3	-19.1
C10orf26	61.2	54.7	69.4	87.6	39.2	72.7	84.1	76.2	28.2	61.5	27.6	129.4	69.3	47.6	52.1	96.7	33.5	58	54.9	59.5	71.7	48.8	63.9
C10orf27	-10.3	-9.1	-10.4	-7.7	-12	-7.5	-1.9	-9.9	-4.6	5.1	-8.2	-5.3	-8.4	-3.3	9.9	-12.4	-15.2	-3.5	-3.9	-8.6	-10.2	-0.2	-4.6
C10orf28	79.3	66.2	31	63.5	72.9	54.6	33.9	50.4	8.7	41.1	66.6	45.7	33.1	34.2	38.8	28.8	1.8	66.3	44.3	44.3	38.8	62.6	53.8
C10orf30	-17.3	-17.6	-23.6	-9.9	-12.7	-17.7	-17.6	-24.7	-15.2	-14.3	-18.3	-20.9	-13.6	-20.8	-16.7	-20.2	-6.7	-14.8	-16.7	-17.7	-20	-20.8	-18.1
C10orf31	6.2	16	23.2	23.7	-5	12.7	6.3	6.9	8.2	2	-8.9	-2	-9.6	-1.6	7.1	20.3	7.6	1.2	1.2	16.1	8.4	10.7	13.9
C10orf32	365.45	302.15	286.95	279.05	334	386.65	289.95	319.7	272.75	342.8	226.9	228.55	375.55	223.05	260.15	363.15	337.85	282.3	239.6	304.65	307.9	306.4	269
C10orf33	43.4	84.1	36.8	105.2	150.1	49.3	170.5	160.4	102.7	96.7	140	7.2	6.6	146.3	166.6	101.6	60.6	217.9	70.1	47.8	71.4	91.3	94.6
C10orf35	79.7	62.5	149.6	133.5	92.3	83.2	65.2	90.6	94	85.6	86.9	103.2	80	63.1	90.8	95.2	74.3	73.7	78	78.8	70.1	79.3	71.1
C10orf37	-4.65	-1.3	-1.75	-4.5	-0.65	8.25	-1.7	-8.35	-1.15	-6.15	-1.35	-5.8	-5.2	-6.4	4.1	8.45	0.4	2.4	-2.45	-0.8	-8.65	-3.15	-9.3
C10orf39	5.1	21.8	16.8	8.8	14.6	20.5	10.6	5.3	13.8	11.3	1.4	12.9	4.8	19.2	30.9	9.4	18.3	17.7	1.2	10.6	9	11.4	16.3
C10orf4	14.52	7.82	10.58	17.92	9.44	12.64	9.48	2.12	14.78	18.62	23.42	8.74	15.34	10.1	8.42	20.94	15.92	2.56	14.3	1.94	5.92	7.46	10.14
C10orf40	-3.9	-21.9	-8.9	-12.5	-3.6	-8.3	-1.1	-9	-5.6	-1.4	-14.2	-9	-3.8	-8	-9	8.8	-8.3	-9.7	-3	-2	-4.6	-16.5	-16.1
C10orf41	39.4	14.5	11.2	30.8	23.3	31.6	40.7	34.9	37.7	43.6	19.4	23.1	15.4	28.5	34.2	32.2	22.4	28	21.2	27.9	33.2	23.1	12.7
C10orf46	27.7	-6.8	-15.1	-4.4	-3.5	7.8	-12	-12.1	-16.9	-13.5	-15	-1.3	-8.2	-6.8	-2	1.3	-20	4.2	-4.7	-11.1	-3.8	5.5	-1.4
C10orf47	65.95	74.5	73.95	58.3	65.95	109.75	94.25	112.35	88.65	79.7	63.05	130.95	118.6	70.65	100.5	80.75	55.8	65.15	68.65	66.05	119.2	56.1	150.75
C10orf50	-14.4	12.2	-1.3	-11.5	4.7	5.5	14.3	8.1	2	3.2	-13	4.5	2.2	60.2	7.1	4.8	-5.2	12.1	-1.6	-9.5	9.2	12.3	-7.7
C10orf51	38.8	46.6	31.6	49.8	29.5	19.6	35.1	40.2	36.6	9.6	19.8	-1.5	7	182.2	24.7	18.8	70.5	29	35.4	33.8	22.3	16.9	35.7
C10orf53	-5.925	4.55	-2.925	-4.25	-5.5	-5.3	-6.025	-2.425	-4.3	-4.225	-3.475	-8.5	-1.1	-3.55	-4.275	-8.05	-7.275	-3.2	-3.375	2.9	-0.325	-3.9	-1.05
C10orf54	39.1	90.7	20.5	15.9	46.5	47.9	53.4	72.2	77.7	27	48	147.3	13.7	83.2	63.1	26.2	63.5	119.7	27.5	37.3	126.7	49.2	73.5
C10orf55	-1.5	-7.7	-14.1	-16.2	-16	-4.2	-13.8	-9.6	-16.8	-12.4	-14.2	-1	-4.5	-13.2	-13.4	-1.7	-12.4	-16.5	-13.1	-10.2	-11.1	-19.9	3.9
C10orf57	420.9	395.9	471	496.1	406.9	474.2	365	397.3	383.6	415.5	454.7	338.1	421.4	310.6	447	433.4	443.9	368.4	464.9	357.6	369.3	444.5	349.3
C10orf58	2589.25	4027.65	3325.1	2369.95	4148.25	3758.85	5101.4	2995	3068.4	4475.15	3997.7	2530	3437.05	3487.4	4394.8	3443.95	3510.55	4167.05	3265.5	3861.4	3272.65	3546.15	4623.9
C10orf59	205.1	125.8	132.375	395.575	182.4	289.475	209.975	249.675	158	208.45	243.25	161.825	228.525	167.15	217.975	310.65	211.775	157.75	217.825	240.55	229.675	279.8	199.575
C10orf6	165.2	303.2	185.4	160.1	325	204.4	314.3	236.4	238.8	308.7	262.2	193.7	178.6	391.8	339.4	211.6	252.1	343.7	220.1	214.4	268.7	206.7	300.5
C10orf61	71	64.26666667	52.6	89.23333333	97.03333333	72.3	100.8	63.3	87.66666667	65.46666667	59.33333333	59.5	94.2	48.93333333	75.53333333	79.9	32.16666667	80.7	82.6	53.9	79.1	83.83333333	83.73333333
C10orf62	-14.1	-17.8	-20.4	-7.2	-6.3	-26.4	-21.5	-14.5	-19.8	-21.7	-21.5	-19.4	-18.1	-10.6	-11.4	-11.8	-21.5	-17.1	-9.6	-23.2	-26.3	-14.4	-15.3
C10orf64	18.1	16.1	15.7	30.2	18.6	10	9.9	19.7	11.2	11.8	16.3	17.9	7.8	13.4	10.4	15.4	37.8	3.4	17	10.9	6.3	9.9	11.7
C10orf65	2215.9	1602.7	2149	2100.3	2365.5	2031.3	1720	1863.2	1709.4	2018.2	2342.2	1437.3	1860	1473.2	1883.4	1942.3	1977.8	1275.4	2171	2181.9	2136.8	2311	1899.7
C10orf67	74.3	43.7	90.6	117.4	99	92.2	87	103.1	92.7	74.7	147.3	61.3	82.2	65.7	56.8	88.7	66.4	54.7	74.8	81.5	58.1	137	50.1
C10orf68	12.2	7.5	36.8	14.8	26.3	18.8	17.7	18.1	11.4	20.4	21.8	16.2	18	19.8	18.2	20.5	13.4	14.8	27.4	22.7	5.1	17.8	10.1
C10orf71	-16	30.1	-8.9	-11.3	-13.5	-16.3	-23.6	-29.7	-21	-22.5	-20.4	-24	-19.9	120.5	9.8	-23.3	-28.9	-23	-11.8	0.8	-18.4	-13.5	-24.2
C10orf72	32.3	25.06666667	31.13333333	46.43333333	40.43333333	18.5	14.6	41.9	28.23333333	33.8	31.2	18.9	10.7	18.9	21.66666667	38.86666667	32.83333333	22.26666667	35.36666667	38.6	29.43333333	40.6	24.66666667
C10orf73	23.6	6.4	29.5	27.7	43.1	32.3	21.7	18.4	113.9	20.8	45.6	46.8	26.8	40.9	33.1	46.6	27	29.7	21.6	16.6	44.3	27.7	18
C10orf75	26.75	22.5	9.8	9.25	28.05	24.75	35.65	18.8	19.1	24.8	12.3	32.2	14.9	19.3	10.35	21.25	15.5	20.2	43.55	30.35	16.7	20.9	27.9
C10orf76	105.55	78.15	86.3	121.05	89.25	95.5	92.15	88.9	115	79.2	103.65	108.1	97.3	80.7	103	94.95	97.35	82.3	87.7	88.8	88.5	95.5	84.35
C10orf78	68.25	25.25	63.15	113.2	30.45	50.8	18.25	55.2	56.6	27.95	17.2	53.75	63.8	32.3	30.4	40.45	40.4	27.65	54.15	33.95	51.5	48.4	32.85
C10orf79	23.7	19.9	23.1	20.4	29.6	39.7	54.3	25.6	61	36.7	24.9	32.4	40.1	22.9	51.9	23	47.6	49.2	28.6	30	21.2	22.8	49.3
C10orf81	-21.4	-22.6	-12.3	-11.1	-14.1	-18	-14	-9.6	-17	-12.6	-23.7	-15.8	-20.7	-16.7	-26.9	-11.9	-4.7	-16.4	-29.1	-12	-13.5	-5.9	-19.8
C10orf82	2.9	12.3	3.4	1	11.8	11.6	9	-7.3	-3.7	22.8	2.5	24.9	13.3	24.3	-13.5	-5.3	-4.1	6.6	9.6	-4.4	10.3	-1.1	7.9
C10orf84	18	3	15.4	14.8	2.1	7.5	-9.9	1.2	-10.8	22.6	2.6	8.6	-3.5	11.7	18.5	18.5	-1.2	0.4	22.6	21.8	30.6	8.4	0.5
C10orf85	10.75	5.1	1.85	6.45	6.5	6.2	2.35	2	23.7	8.65	2.75	8.3	5.85	7.4	-1.4	2	-1.45	5.85	3.6	9.45	7.4	3.5	14.4
C10orf88	68.8	37	42.8	51.9	35.3	42.2	22.6	22.2	26.7	41.4	26.1	72.7	29.3	55.9	58.5	35.6	24.2	33.6	51.6	48	45.7	48.3	43.6
C10orf90	-19.2	-19.6	-14.4	-27.4	-9.6	-16	-23.5	-24.4	-25	-20.1	-29.8	-24.3	-27.5	-25.2	-31.4	-21.8	-18.1	-20.9	-9.3	-24.2	-19.2	-9.8	-30
C10orf91	-13.45	-9.1	-1.4	-0.4	-10.6	-0.25	-10.05	-16.15	-10.85	-4.5	-7.25	-4.8	-8.4	-11.15	-5.85	-2.15	-5.35	-3.35	-1.45	-2.45	-16.55	-5.05	-17.05
C10orf92	-13	0.6	-5.6	-20.7	1.6	-7.5	-9.7	-14.4	-14.7	-7.7	-14.7	-12.3	-16.7	37.6	1.4	-8.5	-8.2	-12.9	-13.6	-5.6	-18.9	3.1	1.2
C10orf93	11.06666667	0.2	0.633333333	5.866666667	1.633333333	2.233333333	-1.366666667	11.4	10.6	4.9	14.23333333	10.3	0.6	6.433333333	4.166666667	0.766666667	20.83333333	5.7	8.033333333	4	-6.5	1.066666667	3.066666667
C10orf95	-24.1	-19.3	-32.1	-17.2	-22	-20.6	-24.8	-30.1	-18.4	-19.1	-21.2	-22	-24.4	-23.3	-21.3	-18.2	-16.5	-15.4	-15	-16.9	-16.8	-28.3	-12.8
C10orf96	-12.1	-2.1	-12	-0.5	-8	-12.7	-12	-6.3	-3.4	-10.3	-0.4	-16	-12.6	-12.9	-8.2	10.8	-4	-4	-8	-1.1	-3.1	0.4	-6.1
C10orf99	-13.2	-4	-1.5	6.3	0.8	-2.5	-1.7	-15.2	-8.2	-6.2	-5	3.5	-6.1	-10.8	-0.9	-8.4	4.2	-8	-8.1	-2.5	-9.4	-12.5	-1.3
C11orf1	588.85	274.05	527.75	620.95	411.85	539.8	354	455.45	464.05	423.95	441.05	380.75	490.85	282.1	340	507.75	439.95	305.25	499.65	530.45	456.05	453.8	425.5
C11orf10	3831.2	2742.2	4183.9	4028.8	2372.6	3197.5	2296.1	3086.1	3990.9	2428.7	3140.8	4053.9	3392.5	2387.5	2377.7	3119.6	3137.3	2837.8	3193.4	3732	3479.3	3386.6	2379.8
C11orf16	-15.6	-20.6	-20.9	-17.2	-7.6	-22.4	-22.1	-23.4	-22.1	-27.2	-24.6	-19.6	-21.3	-27.3	-25.1	-31.6	-30.4	-16.4	-24.2	-26.5	-23.3	-12.5	-17.9
C11orf17	188	145.46	238.52	263.8	154.28	196.66	140.12	170.14	154.96	145.56	201.6	218.42	190.98	209.96	143.94	161	181.62	178.32	171.96	168.24	158.98	189.14	172.04
C11orf2	931.9	786.5	1014	771.8	802.7	950.1	845.1	1021.3	996.2	723.3	1135.9	1108	907.9	782.7	745	1080.3	1058.7	799.3	792	998.1	972.1	858.4	796.5
C11orf20	10.4	7.3	13.9	11.5	17.6	-18.2	0.4	9.5	-4.9	-1.8	-2	-8.3	-0.4	-4.3	1.1	12.5	5.2	-4.2	-4.9	2.4	0.5	-12.6	5.2
C11orf21	-10.7	3.8	5	0	-0.9	-0.4	-1.2	-3.4	4.3	-2.3	3.8	4.2	18.3	-0.1	10.4	5.9	20	1.6	-7.8	-12.2	-3.7	9.7	1.7
C11orf24	40.9	52.6	77.7	37.3	77.5	51.1	55.1	47.3	73.6	42.7	76.9	42.7	45.4	65.4	65.2	50.6	60.7	66.4	46	45	48.6	33.8	55.7
C11orf30	14.2	4.5	16.7	26.7	5.7	3.6	14.6	13.5	14.4	-1.3	5.2	-1.6	10.7	19.3	11.4	3	23.5	8.2	9.7	15.9	1.6	23.1	4.5
C11orf31	11.6	-2.5	21.2	19.8	9.9	10.4	11.1	0.6	-4.4	-5.1	-8.1	24.4	19.4	13.6	4.6	20.7	5	-12	17.6	7.6	5.3	15	21.2
C11orf34	5.4	3.2	1.1	6.5	7.45	14	9.1	1.1	15.65	8.95	1.75	-2.05	8.3	-1.55	-6.95	-7.8	0.55	1.8	0.05	4.15	-2.8	10.85	7.25
C11orf35	-2.7	6.1	-12.3	-19	12.3	-7	53	-13.8	-18.2	11.2	-7.8	-14.2	-6.1	1	6.5	6.5	-1.8	9.6	-8.3	-1	1.7	-15.4	25.8
C11orf36	4.95	2.15	-3.4	1.5	-0.75	8	-5.6	0.8	-0.05	-1.35	-2.9	-0.1	1.55	6.85	-0.75	-3.55	3.6	2.1	4.65	-4.75	5.25	11.95	2
C11orf37	-10.9	-15.2	-8	3.4	-3.2	-1.1	-11.4	-12.1	-9.9	-8.1	-1.8	-3.6	-12.6	3.8	-13.6	-15.6	-4.7	3.4	-13	0.4	-8.5	-5	-5.1
C11orf39	1.8	3.2	4.2	16	5.4	12.5	-10.7	6.4	29.7	3.4	5.1	20	2.3	-7.1	-6.5	8.5	3.2	-1.8	8.6	-17.1	0.2	4.7	5.4
C11orf40	9.6	11.3	-1.4	11.5	-2.4	3	14	-11.5	-4.5	4.8	10.4	5.1	17.7	-8.8	-3.8	-2.9	-4.6	-4.8	0.3	4	-4.6	-3.5	-0.8
C11orf41	20.5	9	14.9	19	18.95	11.75	34.1	18.05	21.55	30.3	9.15	12.3	33.65	24.95	15.25	17.7	21.4	19.2	16.2	17.05	16.05	17.85	19
C11orf42	-14.4	-22	-14.1	-14	-14.8	-8.3	-17.8	-20.5	-11.7	-5.5	-7.3	-14.5	-16	-13.5	-11.1	1.8	-6.9	-4.7	-11.5	1.6	-0.9	-11.1	-10.4
C11orf44	-14.25	-8.9	-8.2	-3.3	-5.5	-12.75	-9.75	-1.95	-6.5	-8.45	-1.3	-12.25	-11.8	-1.1	-1.5	-7.1	-11.4	-12.65	-12.9	-7.75	-3.1	-5.9	-7.35
C11orf45	-10.3	-18.4	-19.4	-15.5	-15	-3.6	-19.8	-18.2	-17.2	-16.8	-18.1	-12.4	-20	-15.3	-17.6	-19.5	-22.1	-13.3	-20.7	-7.4	-25.3	-25.9	-4.2
C11orf46	139.1	139.8	154.1	119	110.1	111.6	76.8	218.9	141.8	128.5	73.6	130.7	154.9	142.2	144.5	117.4	172.9	109.6	142	123.3	132.9	147.3	111.6
C11orf47	3.35	-4.1	-9.3	9.2	7.7	7.25	-1.9	-5.25	-8.8	-11.7	-1.7	-5.05	-3.75	2.95	-2.4	-7.8	-4.15	-4.15	-4.05	3.8	-3.55	-4.4	-0.9
C11orf48	138.7	153.4	195.3	216.3	135.5	114	128.4	162.6	119.4	126.4	160.9	100.2	93.9	94.7	109.9	172.4	170.5	174.8	118	146.9	135	137.8	118.9
C11orf49	40.825	21.25	20.875	48.125	22.55	25.675	26.125	28.225	32.35	17.375	28.075	22.175	21.525	14.475	21.8	26.05	25.075	29.275	33.85	20.35	23.2	24.95	28.1
C11orf51	101.8	28.9	89.4	182.6	102.2	103.3	102.5	77.7	89.8	91.7	76.4	89.5	113.6	47.1	54	60.5	85.4	78.8	83	70.1	61.2	70.1	97.2
C11orf52	118.3	109	93.4	131.7	155	130.4	151.7	139.9	95.7	158.7	154.1	74.4	123	96.9	160.7	132.8	130.9	98.6	77.6	131.5	99.9	112	121.2
C11orf53	-3.3	-5.9	0.7	5.3	-6.5	1	-21.5	-15.6	-12.1	-14.2	-14.8	-16.2	0.3	-14.9	-8.9	-10.4	-11.1	-19.3	-5.8	-1.7	-12.8	-10.1	-9.9
C11orf54	4243.5	3267.45	3422.85	4355.25	5604.6	4169.75	4057.4	4159.45	3506.35	4718.65	4193.7	1828.5	3847.9	2977.55	4369.35	5068.4	4993.8	2532.15	4058.85	4154	3260.95	3980.6	3563
C11orf55	2.6	-4.55	-11.6	0.75	-0.65	-3.3	-3.8	-2.4	0.9	2.3	-9.35	-9.2	-8.2	-1.85	-6.9	7.85	-6.75	-11.5	-1.4	-3.75	-0.25	-13.05	-11.3
C11orf57	211.5	93.2	160.1	201	121.2	218.6	165.8	163.1	147.4	142.4	165.6	160.1	147.3	136.1	177.7	163.8	187.7	151.8	141.8	185.9	133.3	153	130.9
C11orf58	65.26666667	85.1	37.43333333	31.4	89.46666667	64.03333333	77.9	57.56666667	62.73333333	104.3666667	82.96666667	50.3	48.23333333	104.4666667	95.33333333	74.86666667	66.46666667	92.86666667	77.13333333	78.93333333	67.46666667	60.7	70.63333333
C11orf59	1692.4	1080.3	1813.9	1980.9	1207.4	1400.1	930.3	1371.3	1575.1	1152.2	1666.7	1492.3	1591.9	986.4	919.8	1499.6	1518.9	1077.7	1398.4	1520.9	1417.9	1572.8	1004.5
C11orf60	234.7	70.3	227.5	283.3	131.9	171.5	109.2	154.3	175.4	99	188.3	237.8	203.4	97.8	82.1	173.3	217	90	140.1	182.1	139.3	183.6	108
C11orf61	45.1	41.75	41.6	39.3	54.1	51.6	71.45	37.1	12.8	65.55	36.65	53.2	34.4	51.2	57.9	33.05	36.75	58.35	39.7	33.65	33.15	35.35	56.5
C11orf63	33.5	48.48	41.24	24.1	39.54	46.5	67.68	40.28	62.2	61.66	43.28	31.24	27.58	52.74	52.36	49.08	53.56	40.6	36.34	53.08	32	61.76	61.58
C11orf64	-7	-16.6	-4.3	0.6	-13.6	9.7	-15.7	-3.2	5.3	1.6	18.5	-1.1	1.2	-4.3	-11.3	-4.4	-1.5	9	-1.4	-17.4	-9.1	-2.7	2
C11orf65	-3.5	-3.2	-14.9	-9.1	-11.8	-4.1	1.5	-23.1	-8.9	-5.2	-21.6	-3.4	-10.4	-10.4	-9.3	-19.3	-22.3	-2.5	4.1	3.9	-10.9	-13.4	-5.7
C11orf66	-8.7	-14	-7.3	-9.6	-12.6	-13.5	-9.3	-16.1	-9.9	-9.7	-5.1	-20.7	-11.4	-12.7	-17.2	-13.8	-17.4	-5.9	-18.4	-7.3	-14.7	-12.6	-6.3
C11orf67	333.1	204.2	402	521	242.7	349.8	219.3	276.8	304.3	242.3	258.8	333.8	311.3	605.1	276.9	248.2	280.9	207.4	280.6	344.5	290.9	340.5	225.7
C11orf68	133.2	114.3	117.6	104.4	154.3	114.5	108	99	116.6	87.9	127.3	123.5	116.4	80.4	85.1	76	81.6	97.2	96.9	129.2	91.2	83.5	127.2
C11orf70	46.2	19.7	36.95	68.45	21.65	33.9	23.9	22.2	24.9	30.3	34.25	42.15	42.6	21.95	36.9	12.6	29.6	35.25	33.35	22.85	35.55	29.3	29.15
C11orf71	102.6	69.7	87.4	190	91.8	127.3	93.4	114	113.3	90	80.2	106.1	158.5	82.5	90.3	149.9	88.9	69.9	126.8	134.2	62.2	107.8	89.7
C11orf72	-16.7	-21.8	-17	-19.2	-22.6	-20.7	-19	-24	-10	-26.5	-22.5	-29	-13	-28	-17.5	-24.5	-29.4	-11.6	-10.3	-16.3	-10.5	-15	-28.3
C11orf73	177.85	102.55	233.85	332.65	62.75	104.3	76.8	93.85	214.45	70.5	85.4	297.55	138.55	106.65	84.6	108.25	127.8	85.4	111.8	118.1	156.6	147	85.15
C11orf74	374.2	152.1	443.2	543.7	180.3	337.8	150.9	225	301.5	175.1	220.7	431.6	310.5	201.7	148.9	246	268.5	150.3	273.9	284.6	335.1	331.2	173.8
C11orf75	383.4	288.9	515.4	657.2	310.5	441.5	348.5	316.9	460.1	235.2	317.3	517	470.1	216.6	360.8	432.7	429.5	364.9	294.3	375.2	348.4	505.5	381.5
C11orf76	4.1	11.4	11.1	7.35	10.5	16.75	15.6	17.3	17.75	7.05	1.75	12.45	9.3	2.8	6.6	4.85	-1.3	6.25	3	10.2	3.65	7.4	9.2
C11orf80	138.1	121.5	188.4	150.4	180	104.9	125.8	118.4	108.2	85.3	252.6	161.1	170.3	141.8	131.9	114.3	147.6	146.1	163.8	113.5	112.5	166.2	158.5
C11orf82	16.6	17	18.4	2.6	13.1	12	9.8	20.6	9.8	4.1	28.9	25.3	5.1	21.3	19.2	23.5	18	8.8	29.6	17.1	23.5	7	19.5
C11orf83	69.5	31.7	88.6	138.3	43.6	48.2	18.2	68.5	38.8	36.9	49.6	80.4	25.5	17.8	32.2	83.6	78.2	31.4	29.8	62.1	35.5	64	34.4
C11orf84	30.1	17.2	11.8	42.5	31.8	27.7	12.6	32.6	70.5	38.9	32.4	24.7	36.9	30.7	31.7	27.5	17.5	18.8	25.8	41.2	24	45.9	22.4
C11orf85	3.45	-1.4	-13.9	6	-2.95	-4.15	-2.2	-0.8	-11.35	-2.35	1.1	-10.55	-10.15	-6.1	-10.35	-3.75	-2.7	-6.8	-1.7	3.65	-6.15	-4.05	-2.5
C11orf86	2.9	-9.9	3.3	11	13.6	-2.5	5.6	-7.9	1.3	-2.3	16.5	-1.6	-1.6	-5.8	4.3	-2.6	7.9	5.4	-4.1	5.1	-0.1	1.8	-3.5
C11orf87	-23.9	-14.2	-18.7	-20.5	-23.6	-11.9	-12.9	-16.1	-11.4	-10	-22.5	-13	-14.1	-19.2	-16	-16.9	-14.3	-24.5	-23	-26.3	-14.3	-20.9	-24.6
C11orf88	19.5	-6.4	-10.7	-15.6	-12.7	-9.1	-3.4	6.7	-3.5	-11.2	-4.5	-8.5	-5	-1.2	5.4	-11.5	5.6	19.1	6.2	-0.1	-3	1.4	-2.2
C11orf9	59.6	38.9	20	-3.9	13.2	7.1	27.7	25.7	11.4	13.9	46.4	29.3	11.2	20	36.4	22.1	3.6	2.9	21.4	20.2	42.7	6.9	27.5
C11orf91	3.9	6.9	6.1	9.3	7.7	9.7	16.8	0.2	3.9	-2.6	21.1	7.7	4.8	-7.2	1.3	2.5	-4.9	-0.9	15.4	-9.5	1.9	3.3	10.9
C11orf92	46.1	9.6	22.9	-4.6	68	88.2	81.2	-0.3	-12.7	49.1	5	53.8	58.5	21.7	29.5	54.3	-3.9	13.4	39.5	30.8	30.8	13	78.8
C12orf10	1579.5	1033.3	1801.5	1727.4	1041.2	1445.4	978.4	1356.6	1376.8	947.8	1730	1425.1	1464.6	984.9	1036.5	1462.7	1484.5	1036.5	1277.2	1416.1	1422	1298	988.5
C12orf11	108.75	122.2	119.05	128.95	113	105.5	84.95	119.55	79.25	136.7	121.7	113.65	119.4	115.35	102.15	115	121	102.6	126.8	132.75	93.9	128.25	89.95
C12orf12	-5.7	-9.5	13.1	-4.7	-0.7	15.6	4.1	10.4	10.2	11.7	7.1	-9.8	0.7	-3.2	-3	3.3	2.8	-4.4	4.7	-3.7	4.3	6.8	-0.4
C12orf23	188.5	121.8	299.8	214.2	80.6	188.1	111.3	169.1	175.8	84.6	150.3	162.6	198.6	114.5	113.5	136.7	264.6	150.8	195.1	139.2	169.2	159.3	143.6
C12orf24	49.3	38.3	29.7	92.7	60.8	109.4	28.5	38.3	19.8	40	29.9	66.3	29	62.3	43.3	46.7	56.9	24.7	42.9	30.9	26	32.9	41.1
C12orf26	132	121.3	141.8	198.6	117.8	168.9	106.7	138.7	101.7	178	165.9	191.4	155.6	113	137.6	130	154.5	129.3	137.6	124.6	138.9	140.3	152.5
C12orf27	63.1	75.2	46.9	65.9	187.6	114.2	252.7	57.1	107.5	170.4	124.3	47.5	91.1	74.2	131.5	91.9	73.2	81.6	78.3	119.2	80.1	132.1	161.3
C12orf28	-4.1	-14.3	-14.8	-18.3	-2.8	-0.6	6.8	-12.3	-8.7	13.8	-2.5	-0.7	-3.4	-3.7	-2	-4	1.3	-6.5	48.2	-16.7	-0.3	-2	15.7
C12orf29	260	153.8	289.5	323.5	150.3	316.8	184.7	302.2	246.4	182.4	185.6	204.7	311.5	174	170	230.4	302.5	142.4	265.5	234.5	199.1	281.1	195.4
C12orf30	22.05	25.45	31.75	3.3	41	19.05	45.3	26.75	31.75	46.45	53.65	29.75	25.65	72.85	38.45	28.45	27.7	30.15	26.55	37.05	33.4	30.35	42.15
C12orf31	79.1	151.7	98	88.4	82.3	75	114.1	113.7	94.6	108.7	48.6	71.8	77.4	151.4	108.2	109.1	80	169.2	76.3	76.5	88.4	63.5	100.5
C12orf32	152.6	107.4	203.9	210.5	124.2	134.1	104.3	137.5	150.5	110.6	128.1	179.6	146.7	114.1	99.9	88.6	155.2	117.6	137	124.4	102	170.9	108.1
C12orf33	-6.9	-1.9	-5.9	-11.15	1.35	7.1	0.3	0.1	5.7	5.7	-2.3	6.25	-5.7	-0.95	0.65	-6.75	4.3	-1.3	-12.8	-6.6	-4.9	-3.1	-1.7
C12orf34	35.9	19.9	20.4	14	28.9	45.5	37.6	20.7	46.9	25	20.1	39.2	5.3	17.3	46.5	16.4	46	51.5	47.4	44.9	30.9	25.1	91.7
C12orf35	74.45	256.4	43.5	53.7	187.8	84.9	154.45	140.85	127.25	145.4	79.85	124.6	73.35	175.8	190.7	88.15	88.55	229.7	121.05	95.7	191.65	90.35	143.15
C12orf36	11.6	24.3	8.8	-0.7	3.1	-3.2	-8.4	-0.3	24.1	-0.5	4.3	14	4.8	4.6	-3.5	7.4	8.6	4.6	8.8	11.7	2.8	4.8	-1.2
C12orf37	5.8	6.8	-4.4	6	7.9	21.8	35.8	45	52.5	19.2	8	26.4	27.6	13.3	26.4	13.9	13.8	-0.2	-0.1	10.2	13.5	31.8	12.9
C12orf39	95.1	28.9	79.7	100.1	40.5	85.6	30	55.1	29.8	34.1	52.2	52.2	95.8	66	53.2	71.5	29.4	19.6	97.3	85.2	73	78.7	64.6
C12orf4	116.6	95.6	114.4	85.3	119.8	106.9	111.3	157.9	42.5	103.9	101.1	97.1	123.6	151.5	100	95.2	139.2	100.5	85.4	100.7	103	116.2	94.3
C12orf40	1.2	1.133333333	-3.066666667	-2.566666667	-0.266666667	2.733333333	-3.433333333	-2.633333333	0.566666667	-4.633333333	-1.5	4.433333333	-4.833333333	-4.366666667	-0.033333333	3.533333333	10.7	-0.166666667	6.133333333	2.5	-7.966666667	1	-1.933333333
C12orf41	561.2	536.5	636.6	760.3	556.5	560.8	411.1	429.7	477.7	520.6	513.8	546.9	477.7	651.4	494.8	502.4	496.2	455.4	542.5	474.2	469.4	520	528.9
C12orf42	-18.5	-24.9	-29.2	-17.3	-24.2	-25.9	-18.9	-25.2	-20.7	-24.1	-17.7	-19.5	-25.8	-28.8	-28.9	-28.9	-19.3	-22	-25.2	-20.2	-25.5	-22.7	-25.7
C12orf43	51.3	59.05	38.6	12.55	79.2	48.35	83.55	59.3	12.75	82.3	78.7	41.5	28.6	58.95	44.9	61.7	23.1	72.5	48	49.25	62.95	23.8	85.75
C12orf44	360.8	194.4	432.1	482.7	302.2	306.3	241.1	276.4	324.5	203.3	394.8	448.6	352	242.2	232.6	347.8	358.9	224.5	260.7	300.7	271.8	317.3	260.3
C12orf45	99.6	55.3	177.9	227.3	49.2	157.5	68.1	77.9	101.9	53	49.2	136.4	90.5	44.7	38.8	80.1	114.3	62.3	76.5	110	109	100.4	54.1
C12orf47	287.2	278.8	427.9	497.8	319.3	385.8	244.2	209.9	231.2	231	281.3	393.8	241.5	367.5	234.9	221.7	293.7	283.1	295.6	292	287.9	292.8	299.1
C12orf48	2.8	14.55	10.45	20.75	10.6	-1.1	-2.85	3.6	2.5	1.65	4.5	19.55	3.6	10.45	5.7	-3.75	17.2	8.15	15.2	-3.6	3.1	5.5	8.95
C12orf49	308.7	64.3	206	287.1	96.2	256.8	119.1	96.4	317.6	101.3	153.5	152.5	278.4	52.7	82.1	200.2	143.6	68.8	217	221.5	150.6	313.3	103.5
C12orf5	43.8	90.6	68.2	90.8	32.4	43.2	28.2	59	78.9	42	31.5	50.3	47	52.8	50.5	57.8	49.5	79.6	55.1	40.6	57.6	67	49.8
C12orf50	-6.6	-9.4	-2.85	-2.7	-7.25	-8.5	-4.15	0.45	-14	-4.9	-13.95	-9.3	-10.15	-3.2	-11.2	-8.65	-17.3	-5.1	-2.55	-8.65	-10.35	-10.5	-10.15
C12orf51	88.6	130.5	40.9	50.8	136.6	73.9	214.2	96.5	102.5	171.7	98.7	97.7	76.1	122.7	141.7	102.2	83.9	164.8	114.6	120.7	121.8	98.1	194.6
C12orf52	262.8	184.5	316	332.6	214.7	254.1	232.8	321.2	256.1	282.2	360.1	174.6	263.7	242.6	186.8	312.4	364	272	201.9	277.4	256.8	303.8	256.5
C12orf53	-14	-6.3	-2.4	-12.5	-15.3	-13.1	-9.2	-10.6	-11.9	-17.8	-15	-13.9	-13.2	-17.1	-20	-13.3	-4	-1.9	-3.2	-21.1	-17.3	-12.2	-13.8
C12orf54	7.5	3.5	7	1.1	19.5	1.2	7.3	33.6	20.3	-5.3	34.6	-6.7	-4.3	4	-1.4	1.6	-1.2	0.1	8	3.2	15.5	5.2	0.3
C12orf55	-7.7	-3.9	3.8	9.6	-13	0.5	6.9	-3.1	3.6	-7.6	9.6	2.6	-2.7	-0.4	2.7	6.8	3.8	1.4	0.2	6.1	-10.2	0.5	2.5
C12orf56	60.7	21.9	59.8	193.7	85.9	76.7	58.1	87.9	112.8	51.4	62.2	39.4	71.2	47.4	57.3	111.3	99	43.6	64.4	92.2	85.1	162.6	50.8
C12orf57	1523.2	476.4	1741	1656.8	548.7	1032.7	496.2	819.7	1239.9	460.9	758.7	2433.3	1261.1	478.9	409.3	817.6	941.1	549.3	871.5	1010.6	954.7	819.3	565.4
C12orf59	1115.8	773.7	552.4	966.1	2227.3	1434.4	3732	930.3	1115.1	1583.3	823.8	527.3	1224	807.1	833.7	1218.4	732.5	1198.3	1276.3	1212.7	1182.4	1134.5	1436.4
C12orf60	20.1	4.8	26.95	16.55	11.5	22.3	13.05	12.05	8.45	24.7	2.55	32.8	26.6	18.9	10.2	6	8.25	9.35	23.65	11.35	3.95	14.75	20.05
C12orf61	-14.9	-26.3	-28.8	-21.7	-23.7	-34.2	-25.8	-22.1	-20.7	-22.3	-28	-20.8	-17.5	-28.8	-33.3	-14	-19.9	-27.4	-22.6	-27.5	-21.7	-19.6	-20.6
C12orf62	730.9	343.5	826.5	1093.9	425.2	672.8	378.6	521.6	792.8	353.6	595.8	710.9	580.4	361.8	339.2	778.9	590.2	329.7	484.4	755.7	654.6	716.5	429.3
C12orf63	2.4	-5	2.8	-6.4	-0.6	3.1	-5.5	-2.9	-3.4	-9.9	7.1	-4.2	2.4	0.8	2.5	-16.3	-0.3	-2.2	-7.3	0.9	7.4	-1.7	8.9
C12orf64	91.025	21.825	18.05	71.85	19.4	19.85	81.075	88.35	60.3	100.325	29.2	16.1	48.075	77.3	19.825	41.825	85.025	157.875	36.1	161.375	121.7	108.625	87.65
C12orf65	72.1	89.1	67.1	49.8	81	57.6	59.8	50.8	21.9	63.1	84.7	62.2	33.4	83.7	67.8	49.3	59.6	77.3	60.3	55.3	54	34.9	80.4
C12orf66	48.1	24.7	32.2	86.4	21.8	27.6	1.6	35.6	22.5	15.2	15.7	1.3	23.1	18.2	16.1	28.7	11.4	9.9	48.4	34.3	22.4	44.9	12.9
C12orf67	1	6.3	28.3	5.5	2.2	14.2	3.6	-4.2	-1.1	11.1	-7.4	-2.3	10.4	-1.6	13	0.6	0.2	8.4	13.8	13.6	-6.5	5.3	-2.6
C12orf68	13.7	17	50.3	28.5	31.2	25.6	3.4	13.4	20.3	22.4	26.9	22.3	30.2	26.7	9.9	8.9	4.7	4.4	17.3	16.7	11.5	14.5	26.3
C12orf69	25	29.5	24.6	44.7	74.8	0.7	28.5	78.4	28.7	58.5	34	25.1	32.4	28.5	26	49.9	15.1	21.9	58.4	26.2	40.3	64.6	31.2
C12orf71	15.3	7	8.7	19.3	7.4	13.4	20	9.2	8.4	27.8	-3.3	10.9	5.9	-5.1	7.5	13.8	22	11.2	8.4	8.5	12.1	3.7	-2.3
C12orf72	-13.6	-20.4	-10.7	-9.7	-8.3	-26.4	-14	-29.2	-28.2	-26.2	-27.7	-18.9	-26	-25.2	-25.1	-17.2	-25.2	-16.8	-13.6	-14.8	-25.2	-20.3	-23.9
C12orf73	19.3	5.8	34.2	24.2	21.1	23.8	21.9	23.9	10.8	12	9.1	18.2	19.1	25.6	11.7	15.8	30.3	21.9	20.5	13.9	11.6	23	14.7
C12orf74	-12.3	-14.2	-4.7	3.9	-4.1	-0.5	-6.7	-12.9	-0.5	-4.6	3.9	-9	-2.6	-4.2	0.5	3.6	13.9	-0.8	-2.1	5.8	-12.2	2.7	-7.2
C12orf76	121.75	76.55	122.15	135.6	98.9	108.8	86.35	67.65	68.25	90.4	69	97.45	96.4	72.7	91.7	84.7	64.75	67.05	67.55	89.35	74.4	107.05	74.45
C12orf77	13.6	-11.4	9.2	12.9	13.1	16.7	14.3	15.1	3	14.1	5.6	10.7	31.1	19.5	23.6	5	14.5	9	2.4	-7.3	7.7	8.3	8
C12orf8	24.2	10.9	16	9.2	7.8	26.1	20.7	32	5.5	24.5	24.2	24.2	26.2	15.2	25.4	29	24.8	12.2	12.2	15.9	17.7	14.4	5.8
C13orf1	83	111.5	63.5	77.4	79.7	85.2	83.5	81.3	75.1	110.7	117.5	70.9	88.9	108.1	90	87.8	81.4	63.7	86.1	99.6	59.4	77.8	88.8
C13orf15	524.9	489.6	499	818.4	1146.6	743.7	1554	925.1	531.1	1145.3	528.7	1351.3	426.8	1122.3	588.9	786.2	587.4	510.4	562.4	540.8	732.2	439.5	1243.8
C13orf16	-0.9	5.5	13	13.5	16.2	6.7	16.9	7.5	3.2	9.2	4	7.2	4.1	20.2	4.9	9.5	1.7	4.5	5.8	10	-3	0.6	1
C13orf18	19.25	35.7	37.3	13.2	14.05	6.15	4.1	9.5	14.1	16.75	26.45	70.35	12.95	10.2	6.85	6.25	18.95	28.85	22.5	7.5	21.65	4.15	5.65
C13orf23	90.93333333	109.4	55.03333333	24.9	115.3666667	62.06666667	154.5333333	51.2	113.9	123.5333333	59.16666667	94.73333333	96.13333333	90.7	115.4666667	56.3	59.9	105.8333333	117.2333333	86.8	117.1	83.3	143.6666667
C13orf25	19.5	25.8	39.1	17.9	41.3	27.1	21.3	16.7	12.2	20.7	22.9	13.7	10.3	20.6	24.3	14.5	12.2	12.7	6.3	19.6	28.4	18.7	25
C13orf26	8.85	5.45	7.65	6.35	9.95	11	-2.75	19.5	9.15	-1.45	-0.55	1.2	17.55	9.5	5.85	7.95	15.9	-0.25	7.5	5.65	11.65	11.5	9.15
C13orf27	808.2	426.8	652.4	1153.6	432.3	797.5	425.2	562.9	772.4	424.2	490.8	557.8	694.2	353.3	416.3	568.6	628.9	314.9	591.2	598.6	641	772.4	459.7
C13orf28	-15.5	-21.4	-13.9	-16.2	-25.3	-2.3	-20.4	-12.5	-15.9	-16.6	-23.9	-14.7	-21.7	-27.7	-28.2	-18.6	-14.7	-24.5	-23.9	-15.9	-12.8	-8.3	-18.2
C13orf29	6.8	10.2	7.6	23.3	6.4	16.5	5.9	5	3.9	6.6	19.2	7.1	10.7	36.1	18.9	17	19.8	3.4	0.3	16.5	10.3	10.4	3.7
C13orf3	-12	-6.4	3.9	-14.6	-15.4	-9.3	-4.2	-7.5	-4.4	-8.3	-9	-12.7	-5.4	-16.5	-6.4	-13.4	-7.9	-9.3	-16.5	3.6	-1.7	-14.3	-6.6
C13orf30	-28	-21.6	-29.9	-20.6	-38.7	-24.3	-27.7	-29.8	-30.5	-30.7	-23.9	-19.7	-28.1	-21.9	-23	-16.6	-26.8	9	-27.4	-27.4	-19.8	-23.8	-26.4
C13orf31	22.9	28.3	26.5	20.5	34.5	36.5	24	22.3	20.7	41.2	7.2	16.4	27.4	29.8	37.2	15.9	49.8	38.4	35.7	26.7	31.2	55.3	22
C13orf33	38.5	47.4	22.1	67.6	24.4	22.3	13.5	65	31	7.5	9.1	30.8	9.4	58.2	19.1	5.8	91.3	32.6	15.7	11.4	26.6	2	22.2
C13orf34	51	44	68.3	66.1	43.9	60.2	37.3	66.6	60.5	67.9	33.9	80.8	71.7	36.8	66.9	38	67.7	64.3	59.6	40.2	68.5	50.6	48
C13orf35	-25.5	-15.7	-23.6	-27.9	-23.9	-34.2	-21.6	-14.4	-27.9	-26.4	-23.9	-30.1	-30.4	-19.4	-9.8	-7.7	-23.5	-23.5	-23.3	-23.7	-23	-19.1	-23.9
C13orf36	-11.4	9	6.7	4.1	6.8	-1.8	12.4	7.6	15.8	9.9	2.6	13.2	-1.8	16.9	15	-11.2	21.3	-12.6	6.6	7.9	-1.3	2.2	-1.3
C13orf37	182.7	66.9	109	193.5	64.3	123.3	94.7	115.9	116	65.2	67.5	159.4	118	60	73.1	96.2	73.5	61.9	120.5	97.5	146.7	92	70.8
C13orf39	-27.6	-20	-19.5	-33.5	-19.5	-25.6	-23.5	-30.7	-20.2	-30.8	-23.5	-13.9	-23.7	-22.7	-22.4	-27.6	-27.5	-30.8	-25.3	-25.6	-24.9	-27.1	-28
C13orf7	73.9	82.4	118.2	97.1	119.2	106.2	57.8	77.4	88.6	86.3	89.3	75.5	119.8	91	85.2	65.6	110.7	52.1	109.8	81.9	88.8	105.7	69.1
C14orf1	-19	-18.3	-16.8	-15	-23.6	-18.5	-18.6	-18.5	-11.6	-12.2	-9.9	-9.3	-16.6	-14.6	-15.9	-3.9	-14.2	-19.5	-3.4	-9.8	-20.2	-8.3	-8.5
C14orf100	425.6	350.6	383.4	531.8	432.7	386.5	303.6	362.2	374.2	414	266.2	324.9	355	340.8	385.4	328.8	290.3	298.2	398.7	349.1	343.4	440.7	362.3
C14orf101	21.1	23.7	17	33.4	31.2	11.1	38.2	46.9	10.8	33.1	16.8	34	45	19.1	25.6	36.7	20.1	32.6	41.9	22.5	23.5	38.1	32.7
C14orf102	132.45	150.15	177.7	115.95	151.6	151.05	200.7	165.3	153.65	183.05	234.2	139.55	169	144.1	127.35	140.8	189.8	203.1	160.1	204.35	144.9	217.45	184.25
C14orf104	167.1	100.4	145.2	235.4	109.8	171.4	75.6	140.1	80.2	128.8	104.5	141.3	147	79.8	99.9	105	103.7	67	171.1	152.9	112.4	150.5	118.7
C14orf105	52.85	212.2	59.75	28.9	204.5	127.45	218.1	164.5	110.9	242.25	121.75	31.7	62.25	160.05	190.9	168.35	130.5	252	132.65	133.1	74.8	95.3	274.05
C14orf106	61	133.7	69.8	47.7	113.8	70.4	57.4	105.3	62.4	73	99.1	109	58.8	117.3	130.8	47.1	155.3	142.1	125.3	66.2	103.7	57.5	135.7
C14orf109	484.45	411.9	472.45	677.15	408.9	452.35	377.75	483.65	483.35	506.8	315.7	559.85	438.7	255.95	373.6	443.7	401.45	364.15	389.1	420.15	444.45	407.55	362.2
C14orf11	124.8	32.4	93.3	160.4	50.8	127.5	10.5	64.2	38.3	38.6	52.7	90.2	75.9	54.9	49.1	77.2	68.1	33.5	89.4	75.9	58	81.5	58.1
C14orf112	686.9	404.4	764.9	1175.4	415.3	621.2	295	459.9	682.4	365.4	563.7	726.1	551.7	394.1	329.9	466.9	444.5	365.5	528.1	589.5	624.2	667.2	363.9
C14orf115	21.6	0.8	20.8	11.8	22.5	2.3	11.8	33	27.4	12.4	26.8	14.2	14.6	5.6	20.4	2.9	5.1	21.2	16.2	20.4	15.3	21.8	9.8
C14orf118	0.45	-5.75	-11.25	-2.7	-6.75	-6.35	-6.15	-11.4	-7.45	-14.55	-11.1	-9.15	-7.2	-0.55	-9	1.55	-6	-5.35	5.3	-21.4	-1.4	-3.4	-6.15
C14orf119	-17	-13.3	-13.5	-10.9	-20.4	-7.9	-25.5	-21	-20.7	-19.8	-16.3	-14	-19.4	-17.9	-23	-12.4	-23.4	-7.1	-8.8	-14	-11.8	-11.5	-9.8
C14orf121	16.1	13.3	24.8	25.9	21	16.2	12.5	26.6	19.9	37.2	28.8	17.6	33.1	27.6	31.7	34.8	27.6	24.9	27.3	30	19	12.6	23.8
C14orf124	10.2	4.3	-9.5	6.1	-9	-3.5	-9.7	-8.2	-7.6	1.8	-11.2	-10.3	-12.6	-3.7	9.1	-0.1	-25.4	0.7	-1.2	-12.8	-7.6	-11.2	17.5
C14orf125	55	46.6	61.5	41.4	53.4	88.5	53.6	81	70.4	62.7	52.1	82.8	69.3	71.7	67.9	60.7	91.3	42.7	51.7	37.9	39.6	66.6	51.7
C14orf126	2.9	11.5	9.2	13.2	8.5	18.5	24.5	-4	5	23.4	8.2	6.3	4.5	23	9.8	11.7	24.3	26.2	10.5	11.8	22.1	16.6	7.4
C14orf128	14.3	16.6	21.2	14.3	3.5	7.9	0.4	37.8	19.2	4.5	20.8	24.5	5.6	14.5	16.3	16.9	-1.4	6.1	7.1	8.5	9.8	21.5	13.2
C14orf129	374.15	191.7	336.4	515.35	164.25	271.6	147.3	268.55	433.35	176.95	149.2	372.5	290.85	130.1	184.1	235.5	335.2	194.55	295.55	238.7	293.25	287.85	164.2
C14orf131	262.9	257.5	177.1	218.8	338.3	289	459.7	194.9	254.2	327.9	196.8	175.2	212.5	347.7	297.9	225.2	219.5	263.1	181.2	231	171.4	274.3	292.1
C14orf132	92.7	174	108.4	72.1	173.3	198.4	172.9	256.1	85.2	123.7	150.4	254.5	166.6	266.7	242.3	144.5	233.5	78.5	144	143.8	122.1	81.6	323.9
C14orf133	113.5	81.5	109.3	119.4	71	89.1	80.2	98.1	77.2	69.3	99.1	115.4	84.3	77.5	89.7	110.1	81.9	90.5	93	91.2	92.2	85.7	84.1
C14orf135	447.45	454.75	449.25	429	693.15	513.65	616	459	410.05	602.95	421.85	428.45	508.05	459.95	537.95	440.2	474.05	429.05	492.95	458.85	476.55	510.1	512.5
C14orf138	23.93333333	44.36666667	21.66666667	27.63333333	42.26666667	14.8	48.16666667	0.666666667	2.033333333	46.96666667	8.9	14.9	-1.166666667	39.53333333	45.93333333	21.03333333	7.4	40.36666667	23.83333333	14.8	11.16666667	4.233333333	37.23333333
C14orf139	2.25	-2.1	-8.3	-4.95	7.9	-6.6	-4.8	-2	-1.9	2.7	0.85	11.9	-0.2	16.95	4.15	4.05	-1.3	3.15	-8.35	-3.05	3.25	1.5	-3.15
C14orf142	323.4	163.8	330.9	518.7	187.6	307	154	287.5	234.2	189.5	232.8	319.8	347.6	184.3	169.7	288.5	292.9	154	305.5	297.9	282.7	275.8	191.2
C14orf143	69.95	45.65	101.3	100.35	45.5	75.35	35.2	34.25	64.8	59	69.5	48.1	42.85	30.15	48.2	51.1	62.05	49.65	62.25	47.1	53.35	54.45	41.85
C14orf144	8.6	8.75	8.8	1.95	5.15	-0.55	11.05	12.05	10.75	13.55	21.3	8.7	6.15	4.7	10.75	2.95	16.35	8	9.9	4.05	3.3	9.55	17.5
C14orf145	12.7	15.8	9.9	1.2	-3.6	-0.6	30.4	13.4	17.8	18.5	7.7	4.7	1.8	19	26.9	16.8	13.3	18.9	18.8	6.3	20.5	-4.6	22.8
C14orf147	248.3	119.9	275	311.2	152.5	237.2	163.6	202.1	184.6	165.2	158.7	253.3	268.5	129.8	170.7	208.1	249.4	168.4	203.5	252	246.9	258	161.7
C14orf148	-21.5	-21.7	-17.9	-16.8	-21	-20	-29.7	-27	-23	-21	-24.6	-28.1	-18	-32.4	-31.6	-19.6	-24.3	-20.5	-5.9	-17.6	-22.9	-24.3	-18.7
C14orf149	316.95	203.65	245.9	318.25	200.2	190.35	188.75	168.9	258.85	165.15	251.3	143.25	178.85	172.6	140.55	214.75	246.7	192	200.3	193.4	204.15	368.4	183.3
C14orf153	182.35	406.5	466.45	190.3	296.3	204.85	702.6	366.55	379.75	509.5	449.7	361.9	319.1	349.5	361.15	287.8	410.1	371.8	262.1	461.1	271.05	619.8	507.25
C14orf156	3449.9	2389.9	4081.9	4420.8	3015.2	4106.8	2626.3	2807.7	5094.2	2955.1	3233.9	3372.5	4106.8	2755.1	2950.5	2557.3	2758.6	2078.3	3515.3	3455.2	3713.1	3912.7	3174.2
C14orf159	669.6	937	656.7	519.3	1298.8	852.4	1164.2	812	827	1142.6	1031.2	567.6	690	1239.9	995.8	826.1	712.4	1013	589.7	771.1	814.9	625.1	1305.5
C14orf162	8.9	26.6	9.5	23.3	14.7	12.4	3.2	24.1	29.3	23	5.1	-0.1	27.2	53.6	7.7	12.5	-0.3	13.1	4	17.1	6.7	16	9.7
C14orf165	6.3	7	7	20.6	1.8	-0.4	8	20.7	0.2	36	-0.1	29	11.9	1.1	17	8.3	7.3	2.8	13.8	8.5	-13.1	17.4	4.8
C14orf166	1301.2	762.2	1243.8	1178.4	849.5	708.2	783.1	879.7	904.8	624.9	827	1199.1	1085.7	1010.1	762.2	802.4	958.9	841	1059.8	1036.5	1056.8	1074	828.8
C14orf166B	-2.65	-15.55	1	9.55	1.7	-3.2	-0.15	3.15	-9.45	-11	-7.6	-0.75	-8.8	-9.95	-8.85	-5.55	3.4	-1.95	-2.35	0.35	-0.95	-4.55	-6.6
C14orf167	661.4	526.05	514.15	767.1	783.9	1089.15	698.3	905.35	585.3	685.55	724.15	313.9	699.25	476.65	627.35	671.25	579.85	436.9	700.25	623.35	467.55	618.75	713.1
C14orf169	101.4	112.6	154.5	125.9	136.1	118.5	128.7	110.5	171.8	119.5	187	146.6	145.1	87	146.3	118	139.4	147.7	144.7	128.9	126.5	133.6	128.7
C14orf173	292.2	366.6	202.35	159.45	397.75	224.2	331.2	282.65	462.15	291.85	467.35	279.95	287.2	374.05	308.15	315.2	297.95	362.2	294.25	385.7	415.3	333.55	339.9
C14orf174	80.5	38.2	36.2	86.3	55.3	78	48.5	28.5	81.6	46.6	47.6	32.2	46.4	44.2	43.6	40.9	21.2	37.1	68.9	48.2	67.6	79	52.3
C14orf176	-8.7	0.7	6.3	-12.9	-2.6	-4.8	-4.8	-6.9	10.5	-12.7	-10.8	5.9	1.9	5.6	-9.6	-1.5	0.9	-2.2	-13.7	1.1	-15.3	-11.2	-7.9
C14orf177	-13.5	-18.1	-11.4	-5.6	-6.3	-22.3	-8.1	-11.1	-19.6	-20.1	-14.5	-19	-22.1	-22.7	-17.9	-15.4	-17.3	-16.5	-24.9	-19.2	-10.3	-22.4	-20.1
C14orf178	2.9	-1.8	11.6	11.2	-8.8	-1.3	10.6	17.8	4.3	3.9	-15	0.4	5.2	7.3	0.9	6.2	-1.3	-0.4	-1.1	9.9	1.4	-5.2	4.8
C14orf179	404.8	345.8	561.4	587.4	346.3	338	350.5	380.6	310	401.5	344.7	342.8	317	278.6	356.1	393.3	440.4	385.1	231	330.3	329.1	368.8	218.5
C14orf180	0.8	21.4	14.5	40.2	13.5	17.2	19	27.5	6.9	19	13.3	13.2	7.8	15.3	25.3	16.6	11.1	19.7	22	16.5	9	8.8	9.5
C14orf181	-13	-8.9	-11.6	-21.6	-4.5	-13.7	-15.4	-25.2	-22.2	-11.2	-15.2	-23.1	-7.9	-4.1	-12.5	-8.9	-23.8	-12.7	-17.3	-14.5	-5.6	-17.2	-15.7
C14orf182	-2.5	10.4	6	3.5	3	6.7	-4.4	2.5	5.7	4.6	-6.7	1.6	39	-5.2	3.8	-2	8.3	12.4	7.4	-0.8	6	5.4	14
C14orf183	-20.9	-23.7	-16.3	-19.7	-21.9	-22	-26.2	-16.5	-16.1	-19.4	-20.5	-21.9	-14.4	-33	-25	-27.3	-20.5	-26.8	-25.1	-23.2	-24.5	-26.9	-20.2
C14orf184	8.4	-11.4	9	16.8	4.4	4.2	10.3	18.1	30.2	17.2	9	-0.1	12.1	4.7	1.5	12.8	-1.2	9.1	-1.1	11.3	3.5	-5.4	9.2
C14orf19	98.5	48.45	69.2	85.8	40.85	92.2	32.8	60.15	64.9	52.25	40.8	81.45	71.8	65.1	53.45	52.7	60.85	28.7	44.4	33.6	59.95	62.05	29.35
C14orf2	515.6	302.9	605.5	863.9	392.1	475.1	396.6	439.9	530.7	475.8	453.7	474.8	505.3	582.9	392.2	428.6	475.1	389.6	446.8	431.5	479	471	328.6
C14orf21	23.7	24.1	22.2	14.5	8.8	23	13.2	-1.8	5.9	9.7	37.8	8.8	8.8	6.3	0.9	20.7	18.9	3.8	9.7	14.4	0.6	38.6	11.4
C14orf23	-4.9	-2.5	-3	-19.8	10.4	17.9	2.1	13.1	3.1	-9	-1.6	7.7	-4.3	-8.4	2.5	-14.6	14.3	-6.7	-14.4	1.9	6.1	0	-0.4
C14orf28	53.4	60.3	106.8	82.7	60	80	74.4	76.4	110	71.8	90.7	58.7	92.4	84	65.5	63	138.7	70.4	83.1	80.5	62.1	94.3	63.4
C14orf32	539.8	502.8	607.6	445.6	564.8	615.8	490	673.3	730.6	568.3	447.6	462.6	595	377.8	499.2	534	561.2	431.5	749.9	627.4	701.1	802.4	448.3
C14orf37	104.1	72.2	53.5	63.25	243	82.95	193.25	102.4	163.15	136.7	109.8	67.15	131	73.7	124.4	139.1	108.4	104.8	89.8	79.3	142.2	104.8	165.1
C14orf38	-1.5	-1	0.3	-8.7	-15.9	-11.2	-12.2	-11.3	-4.8	-7.2	-6.2	-15.7	-11.3	-10.3	-10	-8.4	-2.9	2.9	-2.7	2.9	-4.7	-0.1	4.2
C14orf39	-6.75	-4.4	4.35	-3.9	-7.15	-4.8	1.15	-4.6	-4.9	-13.75	5.7	-10.75	-16.75	-3.8	1.95	-5.65	-7.85	0.05	-9	-4.5	-8.9	-3.1	-8.8
C14orf4	367.6	856.7	464.9	205	678.2	671.7	637.2	705	865	1053.9	913.8	708.4	627.4	643.9	1039	824.2	622.4	1123.6	436.2	670.1	1115.8	411.1	463.2
C14orf43	58.4	73.83333333	50.9	32.83333333	59.5	35.96666667	59.33333333	58.1	86.46666667	58.56666667	58.86666667	93.6	52.76666667	63.66666667	65.53333333	59.23333333	47.43333333	73.9	52.53333333	60.8	83.3	51.53333333	63.86666667
C14orf45	57.6	87.85	50.65	43.7	96.35	55.7	73.4	72.55	29.95	83.6	76.5	44.05	51.9	76.55	124.95	54.85	91.1	119.15	69.65	47.35	47.25	39.55	96
C14orf48	-11	-18	-19.5	-22.7	-4.5	-15.2	-12.1	-12.7	-16.9	-9.2	-10.5	-13.7	-17.4	-9.1	-11.2	-0.9	-9.7	-18.6	-22.9	-10.1	-15.5	-19.6	-21.8
C14orf49	8.1	-15.3	-13.2	-10.1	-10.2	7.8	-18.4	-18.7	-13.5	-16.1	-14.7	-16	-23.5	-14.3	-7.5	-16	-19	-13.4	-10	-14.8	-14.9	-12.7	-24.8
C14orf50	-16.8	-23.1	-6.2	-12.6	-25.7	-22.1	-22.2	-26.3	-23.5	-14.2	-19.6	-18.8	-20.6	-16.5	-16.6	-21.7	-8.1	-14.2	-5.3	-23.8	-17.8	-22	-17.4
C14orf53	7.85	-2.25	6.1	0.15	3.95	8.7	10.75	4.5	7.55	2	5.6	3.35	5.6	2.15	4	-0.7	6.05	-1	3.25	11.55	-0.1	6.95	-3.65
C14orf56	-14.6	-9.9	-7.7	-8.3	-24.1	-20	-11.2	1.2	-7.8	-6.4	-9.1	-20	-11.7	-7.7	-14.6	-15.3	-15.9	-9.3	-19.4	-14.1	-15.2	-3.9	-13.9
C14orf64	1.9	-9.3	-0.5	-14.1	-6.1	12.5	10.7	-5.5	12.4	5.8	4.8	2.3	10	-4.3	3.7	5.1	5.4	-6.7	8.6	-6.1	-2.3	-12.1	-0.1
C14orf65	3.9	-14.4	5.75	3.9	-15.25	-6.35	-1.35	7.25	0	-0.95	-5.35	3.25	6.45	-1.5	-6.45	-5.85	-0.9	-7.65	-8.65	11.3	3.55	-4.8	-5
C14orf68	19.4	9.4	21.1	24.7	22.3	19.9	22.3	25.5	-4.4	11.7	13.2	6.3	13	8.7	12.2	-6.5	9.3	7.4	7.4	11.3	9.1	3.3	34.9
C14orf70	-1	0.6	-10.8	7.4	2	-2.8	15	7.7	10.4	-0.4	6	-0.7	-2.2	1.7	9.3	8.6	5	-0.7	-0.4	16	-2.9	-1.6	-1
C14orf72	5.5	12.6	2.4	0.3	12.2	10.3	16	18.9	8.5	4.9	3.2	24.5	22.6	9.8	11.8	21	28.2	8.8	12.1	11.5	15	25.3	13.7
C14orf73	15.6	26	5.4	32.8	42.8	17.1	65.4	14.35	16.85	34.5	28.4	-6.1	10.65	4.5	28.7	26.05	8.6	38.1	22.3	20.7	13.25	31.8	25.45
C14orf78	22.7	13.66666667	15.26666667	10.8	12.46666667	21.33333333	18.26666667	27.6	18.03333333	3.966666667	9.766666667	12.36666667	16.26666667	35.23333333	16.16666667	8.433333333	57.06666667	8.933333333	15.23333333	26.03333333	17.1	12.73333333	6.633333333
C14orf79	57.5	72.5	70.4	60.3	106.8	69.3	127.2	44.8	72.4	75.5	110.1	50.6	27.3	60.5	86.1	44	41	107.4	57.7	56.6	59.4	45.9	94
C14orf80	-11	12.4	-1.1	-12.3	-1.3	-8.1	-2.5	-13.2	-6.9	-7.3	-2.4	-2.4	-14.4	27	17.1	7.1	6.6	15.5	4.4	-1.4	15.7	1.5	6.5
C14orf82	36.5	53.6	79.2	29.3	60.6	34.4	73.4	59.6	79.9	64.9	81.1	51.7	74.4	54.8	56.9	31.6	83	67.3	56.4	76.9	36.2	76.1	59.7
C14orf85	1345.6	3045.8	2478.7	1011.2	2011.3	1249.4	4448.5	2365.5	2596.1	3345.7	2651	2540.7	1820.8	2685.9	2438.7	1557	2470.5	2974.3	2128.8	2881.8	1874.6	3397.5	3355.4
C14orf93	116.7	88.9	97.4	81.8	112.6	119.7	83.7	81.1	60.8	73.9	104.3	126.4	89	111.8	98	81.1	102.2	91	84.1	117.5	92.8	73.5	126.7
C15orf17	316.5	256.5	379.4	406.6	303.1	276.2	253.3	290.4	256.3	291.1	297.3	317.9	269.7	254.4	285.1	361.3	259.1	244.8	258.6	311.4	242.2	308	280.8
C15orf2	18.5	3.6	48.7	18.4	12.1	3.6	25	10.8	-1	27.7	13.8	4.2	22.9	2.3	18.3	1.6	8.5	3.3	12	6.4	0.5	-1.8	10.8
C15orf20	13.7	19	11.2	12.2	-6	14.9	27.3	9.7	18.7	20.5	7.2	8	12.3	5	-5	13.5	-9.6	15.3	1.3	5.8	15.5	0.5	16
C15orf21	8.1	5.7	8.4	10.85	9.125	2.9	1.875	10.675	4.725	15.75	5.85	13	1.4	11.075	14.5	7.15	13.825	-0.725	3.575	2.5	5.575	-1.85	5.225
C15orf23	37.6	36.75	12.7	16.1	34.75	27.4	17.4	34.15	24.15	44.1	18.1	12.95	24.65	31.05	33.35	23.75	17.5	29.95	24.95	41.3	40.55	27.05	21.35
C15orf24	2143.5	1892.5	2367.7	2593.5	2119	2209.6	1868	2178.5	2011.3	2029.6	2107.9	1920.6	2160.9	1759.8	2085.8	2289.9	2483.2	1812.7	1932.2	2264.3	1946.5	2398.5	2054.8
C15orf26	-8	15.8	5.7	5.5	-3.2	5.6	-11	-3.6	2.8	-8.9	10.8	8.5	-10.2	7.4	22	5.6	-3.7	17.7	5.1	-2.8	-12.4	20.3	0.4
C15orf27	20.4	13.4	8.3	0.6	2.2	17.5	16.6	34.5	22.5	29.1	25.7	25.5	1.4	39.3	17.2	22.4	30.3	13	15.3	18.4	20.5	9	20.7
C15orf28	11.2	25.6	29.9	16.6	34	36.6	36	37.8	68.1	19.6	24.1	62.8	42.6	19	31.2	16.6	58.7	21.4	10.3	64.4	29.5	56	37.4
C15orf29	157.1	109	176.9	189.3	112.6	142.5	102.5	99.8	165.1	80.6	153.4	121.5	152.8	114.1	99.7	116.1	164	80.4	120.8	135	112.8	144.4	90.2
C15orf32	5.1	9.7	8	5.2	-14.8	0.6	12.3	15.3	13.2	16.7	3.2	-2.8	2.7	9.3	10.2	-0.2	4.4	6.6	4.8	-2.7	-3.9	10.1	7
C15orf33	17.5	14.6	7.5	16	15.6	7	23	18.5	13.8	24.4	27.4	20.6	20.2	16.4	30.4	11.4	33.9	19.3	20.1	18.9	3.7	30.6	19.2
C15orf34	32.9	11.7	34.4	32.9	19.1	42.9	15.4	4.6	52.6	14.9	13.9	9.8	12.8	7.1	8.1	5.3	12.2	27.2	30.3	12.7	14.4	39.6	20.9
C15orf37	-11	-20.7	-13.7	-25	-13	-19.8	-19.4	-16.3	-13.5	-12.1	-8.8	-16.8	-11.7	-20.7	-14.4	-28.8	-10.3	-21.1	-13.7	-19.7	-20.9	-18.3	-17.3
C15orf38	141.8	77.7	162.4	196.5	123.8	131	75.2	148.3	134.6	66.9	143.4	87.4	100.8	101.1	79.6	111.1	132.4	97.5	100.7	93.9	89.7	158.4	94.9
C15orf39	61.7	53.9	27.9	0.1	54.4	22.6	-1.2	13.5	30	15.7	49	75.2	26.4	25.6	27.2	35.9	4.9	45.3	56.1	39.1	58	36.8	47.6
C15orf40	85.3	57.6	76.4	65.8	71.2	136.1	98.1	69.6	81.6	101.8	89.8	45.8	84.4	56.4	46.9	80.2	36	63.3	53.7	80.2	58.7	73.6	60.7
C15orf41	8	4.7	7.9	14.4	18.5	4.8	14.7	3.1	-12.6	9.7	0.5	13.9	12.6	33.5	10.8	8.2	34.1	29.4	25.4	8.8	10.5	29.2	21.7
C15orf42	3.6	-9.6	1.4	-11.1	-9.9	3.7	14.6	1.4	4.1	4.1	1.7	-2.5	8.5	6.5	6.9	-8.9	21.9	12.4	1.2	-11.9	0.2	9.9	4.6
C15orf43	-3.15	-4.4	-6.95	3.7	-11.1	-2.1	6.6	-0.5	1.2	3.25	-0.8	-1.8	16.4	0.3	-5.75	-6.05	-7.8	-6.3	-4.4	-5.5	2.4	-6.9	-4
C15orf44	58.1	35.18	45.4	74.6	40.64	57.74	41.76	23.94	27.72	27.54	31.44	53.58	40.48	21.08	30.14	45.98	38.48	32.06	35.68	36.4	36.78	42.44	37.16
C15orf48	56.43333333	23.83333333	71.06666667	39.3	18.66666667	13.06666667	18.2	39.93333333	15.66666667	6.066666667	28.93333333	59.43333333	29.13333333	14.16666667	20.13333333	29.1	18.8	8.033333333	22.53333333	17.23333333	44.36666667	36.56666667	-2.1
C15orf49	11.6	3.5	9.6	9.9	1.9	9.2	-0.2	-13.9	11.4	5.8	-2.7	8.4	-3	6.5	-6.9	-0.8	-4.7	0	1.7	-11.2	-10.2	18.2	0.6
C15orf5	14.3	10.1	17.1	8.3	-8.3	13.9	3.1	-5.8	-0.2	-1.1	15.6	16.1	-3.8	-8.8	-4.3	2.2	3.9	-3.7	14.5	-0.4	-0.6	18.5	6.4
[truncated: 29,412 more rows]
