# Supplementary material for: Identification of key lipid metabolism-related genes in kidney fibrosis: implications for chronic kidney disease management
Source: Front Physiol. 2025 Sep 19;16:1652513. doi: 10.3389/fphys.2025.1652513 (PMC12491341; doi:10.3389/fphys.2025.1652513)
Supplement: Supplementary file 2 [file DataSheet4.zip]

Archive with 17 entries (16 files):
- analytical codes/
- analytical codes/1.R
- analytical codes/10.R
- analytical codes/11.R
- analytical codes/12.R
- analytical codes/13.cys
- analytical codes/2.R
- analytical codes/3.R
- analytical codes/4.1.R
- analytical codes/4.2.R
- analytical codes/5.1.R
- analytical codes/5.2.R
- analytical codes/6.1.R
- analytical codes/6.2.R
- analytical codes/7.R
- analytical codes/8.R
- analytical codes/9.R
