# Supplementary material for: Identification of key lipid metabolism-related genes in kidney fibrosis: implications for chronic kidney disease management
Source: Front Physiol. 2025 Sep 19;16:1652513. doi: 10.3389/fphys.2025.1652513 (PMC12491341; doi:10.3389/fphys.2025.1652513)
Supplement: Supplementary file 2 [file DataSheet4.zip › analytical codes/5.1.R]

###test
rm(list = ls())
library(tidyverse)
genename=read.table("差异基因.txt",header = T)
genename=genename$genename
data=read.csv("merge矩阵new.csv",header = T,sep = ",",row.names = 1)
data=data[genename,]
clin=read.table("clinicaldata.txt",header = T,sep = "\t")
colnames(clin)=c("Sample","outcome","Cohort")
clin$outcome[clin$outcome == "KF"]=1
clin$outcome[clin$outcome == "Control"]=0
clin=dplyr::select(clin,Sample,Cohort,outcome)
clin1=clin
clin1=rbind(geneNames=colnames(clin1), clin1)
write.table(clin1, file="Testing_class.txt", sep="\t", quote=F, col.names=F,row.names = F)

data1=data
data1=rbind(geneNames=colnames(data1), data1)
write.table(data1, file="Testing_expr.txt", sep="\t", quote=F, col.names=F)

###train
rm(list = ls())
library(tidyverse)
genename=read.table("差异基因.txt",header = T)
genename=genename$genename
data=read.csv("merge矩阵new.csv",header = T,sep = ",",row.names = 1)
data=data[genename,]
clin=read.table("clinicaldata.txt",header = T,sep = "\t")
clin=dplyr::filter(clin,cohort %in% "GSE76882")
data=data[,clin$Accession]

colnames(clin)=c("Sample","outcome","Cohort")
clin$outcome[clin$outcome == "KF"]=1
clin$outcome[clin$outcome == "Control"]=0
clin=dplyr::select(clin,Sample,outcome)
clin1=clin
clin1=rbind(geneNames=colnames(clin1), clin1)
write.table(clin1, file="Training_class.txt", sep="\t", quote=F, col.names=F,row.names = F)

data1=data
data1=rbind(geneNames=colnames(data1), data1)
write.table(data1, file="Training_expr.txt", sep="\t", quote=F, col.names=F)
