# Supplementary material for: Identification of key lipid metabolism-related genes in kidney fibrosis: implications for chronic kidney disease management
Source: Front Physiol. 2025 Sep 19;16:1652513. doi: 10.3389/fphys.2025.1652513 (PMC12491341; doi:10.3389/fphys.2025.1652513)
Supplement: Supplementary file 3 [file DataSheet1.csv]

DATA	GSM557856	GSM557857	GSM557858	GSM557859	GSM557860	GSM557861	GSM557862	GSM557863	GSM557864	GSM557865	GSM557866	GSM557867	GSM557868	GSM557869	GSM557870	GSM557871	GSM557872	GSM557873	GSM557874	GSM557875	GSM557876	GSM557877	GSM557878	GSM557879	GSM557880	GSM557881	GSM557882	GSM557883	GSM557884	GSM557885	GSM557886	GSM557887	GSM557888	GSM557889	GSM557890	GSM557891	GSM557892	GSM557893	GSM557894	GSM557895	GSM557896	GSM557897	GSM557898	GSM557899	GSM557900	GSM557901	GSM557902	GSM557903	GSM557904
A1BG	49.4027	81.9352	75.4769	38.602	19.2663	32.5623	16.6858	58.1929	47.2168	91.5692	92.1845	5.22219	12.4245	38.7789	34.7412	23.4108	2.59758	86.1995	58.3134	16.1448	41.9646	8.16568	60.2734	15.4197	15.4782	37.4102	29.6108	67.702	126.345	54.769	60.7833	76.843	10.4606	55.0823	81.9075	14.32	60.2302	56.0171	44.0491	35.6049	74.3591	59.9946	27.5157	25.8514	57.3128	40.9754	30.1738	39.5019	68.891
A1BG-AS1	15.1727	16.2379	13.421	54.4892	22.6411	24.2629	16.2162	49.3557	30.9806	14.9782	26.9193	13.9616	30.6978	17.2982	79.7234	35.5997	14.0184	67.5917	17.2486	31.417	16.1257	64.2169	80.1492	31.726	17.2626	16.1406	23.7406	20.3987	76.5887	12.9993	15.1073	33.9867	8.26226	35.7346	24.2589	70.3456	27.1682	29.4258	16.7568	31.3224	36.4204	17.6354	6.87107	4.69605	27.149	16.5166	40.6118	26.9259	20.9382
A1CF	2279.86	369.841	624.8305	1421.5625	1622.351	2397.47	2222.1705	1664.237	1959.16	182.811	1925.335	1572.438	1854.648	2289.545	1108.166	1617.754	545.4585	181.8987	1872.8925	2162.29	72.11145	205.60185	2886.18	1645.128	2164.68	1763.5475	2178.68	2271.68	1001.842	484.3915	960.8965	966.5345	1016.973	1428.5445	1478.003	2159.674	1872.1375	998.032	975.0715	2129.87	1494.9375	680.3955	601.5085	556.463	36.8272	1480.054	1922.508	3061.4	2257.595
A2M	5987.63435	8708.313	6451.0225	6292.232	6708.427	3921.528	3778.175	4669.522	5547.373	5020.1545	4017.2955	5934.933	3400.922	3287.889	4647.7685	4065.47785	2872.1737	5725.495	4422.955	3503.2373	4312.4954	4751.0985	3190.9695	4688.2885	4226.262	6945.317	4337.683	4363.828	5164.0612	6273.4725	4813.295	4890.8815	6494.6258	6371.7855	4440.263	3369.5179	5707.7355	5609.4365	4650.86725	3994.98	4990.68385	3856.7425	2128.13895	2382.4272	8191.97915	5509.566	4441.977	3328.76115	4224.7485
A2M-AS1	305.597	621.067	393.306	314.22	294.507	368.355	324.048	340.869	373.339	592.448	370.213	419.689	437.14	312.77	329.507	339.312	149.806	459.202	315.551	315.014	378.9	446.79	258.622	333.243	383.483	295.566	414.401	548.595	489.439	362.784	333.202	335.108	354.026	339.102	285.116	329.583	347.799	690.893	448.097	411.62	298.374	367.969	117.848	126.946	411.801	343.4	332.238	311.806	334.001
A2ML1	26.76435	13.58333	21.294205	25.86965	79.6561	38.8986	76.92455	59.6618	23.2779	91.9289	26.73965	8.165405	39.2614	8.442515	38.075315	22.50485	14.5339	11.548	75.61255	51.90635	27.5082	41.85905	29.03413	27.9248	48.83655	30.42931	34.510395	61.88305	10.8832	23.09639	14.168935	31.7649	6.387895	68.50125	45.83136	49.13975	29.61725	38.9905	23.6493	29.5946	30.67763	25.11045	8.317535	15.31308	14.2868	35.81475	25.587225	23.388055	44.71055
A2MP1	12.5556	77.5304	40.7944	53.3183	76.3915	37.1096	83.8929	62.0138	34.3594	111.995	34.2298	32.4613	95.7642	86.232	75.3836	49.4702	23.4013	44.8288	20.273	77.0435	100.107	90.7052	64.1003	46.3361	72.9053	88.992	20.8616	76.9928	114.682	59.0198	59.3224	70.9363	35.1737	77.776	40.3042	48.9533	80.0251	85.2584	61.7527	76.9802	62.4579	80.299	17.1877	13.2759	57.6034	53.4861	109.791	64.1193	94.7183
A4GALT	169.054	75.0812	29.023	110.662	61.6175	50.2512	55.6671	31.1427	41.8829	131.18	72.7345	52.2735	92.3819	37.0764	34.73	67.7001	15.8862	27.1501	27.9113	39.8923	29.1692	23.6636	52.1503	26.0018	48.3946	91.2129	47.5404	59.7911	96.4322	55.6645	50.1647	62.6136	76.0991	28.4399	59.4567	65.4397	30.772	102.126	42.0186	38.0086	86.077	19.6836	22.833	9.32577	38.5138	19.9919	19.0564	39.237	54.8211
A4GNT	123.103	22.1348	66.8468	123.292	60.0995	173.155	105.22	50.8322	94.6748	114.862	138.999	67.072	85.1239	65.9383	56.8042	47.3017	27.665	13.6066	23.8909	119.107	59.0593	39.1178	28.2063	86.9344	78.8677	80.9683	82.1977	125.838	46.8118	49.6552	120.215	81.1778	43.6109	49.6115	147.896	95.2102	96.679	53.8845	50.9104	40.712	52.3077	48.3058	28.826	16.6453	64.851	74.4657	50.3241	90.7711	149.529
AA06	108.724	68.1684	114.12	148.849	209.18	145.897	238.825	74.7867	186.924	6.05721	159.953	96.1756	75.2603	26.6135	180.204	68.2489	33.3487	49.9006	139.958	129.066	103.01	46.5654	247.313	144.7	176.839	142.708	116.451	239.632	104.742	123.751	85.0076	185.802	127.361	84.4229	191.717	142.454	88.4872	154.133	88.0949	140.774	158.566	71.8321	42.8476	29.1371	75.1419	100.183	79.2659	183.05	159.189
AAAS	262.334	387.343	275.955	207.767	187.667	198.605	85.2535	188.867	321.879	315.068	131.107	297.129	379.613	125.259	55.1078	144.553	61.4925	281.288	40.2721	79.7222	237.372	339.467	184.775	236.139	238.491	191.816	267.4	310.4	419.74	450.562	305.784	79.7082	351.875	122.321	216.787	148.42	336.7	300.927	339.073	135.883	162.592	254.659	86.967	38.0118	209.295	208.654	203.045	70.0827	248.336
AACS	906.314	1783.68	1587.24	916.76	1388	1074.01	959.366	1369.69	959.132	463.42	777.699	1152.49	1080.28	863.124	1261.9	834.422	286.081	1470.08	808.705	880.921	1234.46	1582.83	821.559	1120.5	959.861	729.051	992.696	1037.07	810.632	1391.53	1039.16	1217.42	1938.27	1162.38	1228.58	1233.67	832.237	890.193	1160.06	897.074	1021.4	1418.94	301.774	216.845	1149.22	970.493	821.877	837.121	1006.32
AACSP1	51.6847	23.8997	61.4938	76.0818	94.5142	84.9912	58.2644	86.0148	51.8526	88.3797	60.8649	47.5336	85.5603	51.6852	80.2515	46.9144	17.3112	50.1924	24.6472	80.2238	49.6506	103.021	66.6941	111.758	32.6666	14.3449	27.9799	64.3006	25.7646	88.4506	53.3826	38.2499	60.0718	83.2493	94.3393	103.862	74.1432	29.3805	122.82	78.2853	27.1652	67.1739	22.9554	11.1489	70.9231	68.4812	76.9121	26.3895	106.499
AADAC	12.7004	39.6646	11.585	71.2136	17.2449	18.5273	25.4732	12.4844	4.87322	12.8584	57.2085	29.3232	17.5384	76.0486	8.97281	15.9064	1.52045	5.97064	5.10363	18.1609	10.1939	36.1533	93.1256	12.3043	14.7866	52.8477	11.9608	13.9304	446.502	14.6467	9.51797	41.7286	45.7939	16.8887	22.4058	12.5409	6.69349	53.7524	4.68685	25.2453	10.6283	33.2392	6.59528	26.3505	5.377	12.8303	9.64477	6.22103	7.43419
AADACL2	4.7299	15.8414	4.02159	19.2244	6.53594	21.8183	36.6075	5.18682	10.1063	70.8323	6.26353	28.3366	19.6521	45.4604	22.9278	25.0636	0.387319	11.0651	3.83049	39.0536	15.8174	8.19933	6.88168	38.1847	7.6505	11.4955	5.01512	6.45928	24.1437	1.35103	1.80528	25.7998	10.1113	6.41782	3.86918	4.45414	23.419	21.8625	20.4705	1.44	21.3762	10.9488	10.5844	12.166	26.3075	14.8493	1.7828	29.3113	2.0116
AADACP1	16.575	2.05999	22.7393	3.51567	8.55262	3.94026	42.5393	22.6052	2.82797	2.21313	6.78292	25.4188	2.62047	1.42051	5.70748	3.13538	2.1073	6.19373	3.68819	5.63039	5.77402	7.43998	25.299	6.80165	4.30904	3.82628	6.16003	7.21864	19.8826	1.4803	7.94663	31.5979	2.44967	8.13936	12.4568	5.50384	39.0689	6.75951	20.8739	13.471	2.10075	16.848	8.94401	0.695782	17.0803	2.92833	22.8769	8.40939	3.25564
AADAT	113.388	172.65	208.965	224.723	253.953	216.467	137.945	154.566	305.345	164.873	200.999	45.7577	217.844	133.583	59.7845	115.69	39.4104	133.906	47.9563	180.182	131.137	143.146	285.211	186.675	247.166	164.305	45.7755	270.833	221.201	95.0834	130.879	93.9335	272.952	202.06	240.885	337.218	233.599	157.487	137.987	196.233	208.524	101.949	85.0638	64.3314	137.442	123.376	177.825	244.6	160.949
AAED1	599.111	621.904	581.318	463.311	424.953	505.278	585.133	503.203	531.503	790.55	377.237	514.806	619.029	512.68	352.358	539.142	128.541	415.665	469.064	525.342	432.91	612.49	360.696	600.798	542.877	702.969	571.764	637.138	826.713	595.676	411.933	628.368	707.045	429.007	742.933	463.811	463.046	548.587	487.839	512.684	735.645	417.29	202.639	139.381	584.449	419.585	481.232	556.336	547.533
AAGAB	295.8968	194.3397667	318.7411667	355.7711	338.5428667	272.5957667	426.7217	342.2397333	307.5971333	246.4540333	420.7872333	320.7314333	335.6847667	435.8075	320.6266333	453.9254333	122.7700233	360.7395	329.0946667	313.069	679.1756667	495.0330667	327.7955667	322.6347667	338.7048667	322.8374333	273.3527	305.235	354.3796667	379.4169333	388.5784	228.8616	257.7753	377.7463333	339.1121333	311.2372333	308.9969667	535.005	321.9665333	341.9651333	486.7824667	443.6953	147.1055667	87.00545667	442.4089	339.0727667	476.5719333	290.2732333	357.5893667
AAK1	902.4501571	554.9555057	679.3649314	478.75986	633.4005571	541.4479143	606.2190043	521.1138429	669.0869857	363.3572429	678.1699	447.0189571	517.2207629	526.4870714	514.21201	370.3924429	177.5515314	507.4349043	381.3916	480.0684486	508.9783214	622.6182814	622.7258586	447.28596	596.7715286	846.79008	642.4865429	648.8550143	665.6585371	536.99711	640.0844714	611.5536857	537.0606371	454.2341643	419.67556	604.3827571	621.1576471	549.0538514	517.6677371	607.6428857	634.5322114	333.5570071	203.73658	176.6928657	403.3729571	415.1762743	470.6155414	592.6257286	418.0956571
AAMDC	510.5391333	712.8181	595.8239	619.5095	604.1078	646.213	718.7733333	736.4165	778.0313333	2897.522233	665.5606667	705.2083	551.0538333	704.0473667	860.7015333	747.4669	208.3839333	684.4988333	755.5108333	718.5045333	752.7309633	589.6223033	656.9109967	800.9725667	494.0955333	415.8008333	600.4953567	590.2397667	654.5382333	659.9053533	603.5489667	717.6844	747.88765	732.39	963.1208333	879.4713333	629.2889667	669.4140667	589.9516667	608.4127767	519.3158333	675.1053	266.2003	169.8290733	746.0454567	685.1830333	709.9170667	629.4099	513.2481333
AAMP	809.889	909.794	1059.91	1296.14	980.321	1079.47	1259.98	1398.94	1389.19	1025.1	1544.46	1276.09	1061.42	827.795	989.797	793.721	281.785	1092.74	852.928	1232.42	1124.32	1043.75	1034.5	887.997	1022.98	882.246	1158.14	1035.21	878.545	1257.47	1025.99	1140.55	904.283	1198.49	1463.02	1324.79	1359.54	1058.51	1316.34	1206.07	1223.88	957.4	357.28	306.168	1223.02	1110.56	1287.05	1100.38	851.19
AANAT	10.7184	3.1492	1.5854	14.87	5.4361	3.1153	5.9039	12.5772	3.76301	81.9148	4.46286	7.3763	4.56519	4.6949	12.8567	10.3703	2.04817	2.92275	18.3932	10.1118	9.39332	5.422	14.0249	5.41206	16.248	7.3188	14.3852	6.26093	11.306	9.30575	6.12197	11.3924	6.01594	8.44174	24.1911	38.242	10.7507	9.74652	6.99317	5.34317	3.6538	1.49359	3.24757	0.658643	7.08597	11.2122	4.30994	9.72048	13.1796
AAR2	400.321	1076.61	929.473	1068.48	969.147	1247.58	839.75	1045.18	1106.15	698.353	1100.31	1080.6	1049.56	858.044	1114.06	917.872	255.355	1103.18	917.228	885.803	1066.18	1084.72	902.152	1055.86	834.172	1041.23	1063.63	1161.55	978.593	1425.18	1223.94	890.81	1041.97	1103.38	1133	1119.63	1217.13	952.503	977.957	1099.97	996.044	1078.15	286.848	326.067	998.555	1051.62	616.566	815.223	935.352
AARS	2773.99	2809	2953.78	3224.78	2667.89	2430.02	3036.57	2428.92	3030.47	3343.74	3056.92	3926.96	4241.03	3070.26	2438.47	2043.7	895.125	2549.84	2419.29	2694.13	2268.28	2793.22	3709.57	2799.72	3677.77	2582.88	3723.33	3336.81	2733.96	4796.29	3062.28	2330.96	2729.34	2652.57	2339.81	3689.59	4805.8	1414.43	2581.59	3164.45	2919.84	2588.15	1127.05	858.628	2214.69	2983.32	2471.92	3285.01	3752
AARS2	272.0415	241.966	302.883	172.656	221.744	165.8677	164.6058	282.7985	173.1314	123.3476	153.4355	294.065	168.0318	139.7124	289.771	112.6688	84.234	293.9475	134.6715	133.9739	301.698	342.681	177.79535	141.967	198.38855	188.8255	221.2535	146.45755	281.494	334.1315	320.3665	184.73395	292.0755	184.0089	181.16435	193.36125	243.716	213.4625	230.636	150.11635	171.4261	240.0095	52.2269	43.16715	267.8845	183.53665	173.42065	182.63	172.4179
AARSD1 /// PTGES3L /// PTGES3L-AARSD1	266.128	377.524	443.403	563.059	354.286	450.433	504.077	623.466	786.44	852.459	551.705	323.297	286.199	546.001	516.877	632.659	154.794	524.245	599.194	450.403	424.421	370.831	513.157	432.027	419.875	376.178	401.11	453.84	485.106	589.418	430.788	363.08	432.325	528.532	688.219	578.038	520.792	509.391	482.766	610.729	453.82	442.815	174.421	126.589	510.832	361.408	615.375	546.911	410.497
AASDH	814.4645	591.5825	748.6865	834.1805	1011.3485	821.5125	827.185	929.57	805.6255	684.336	860.5985	729.079	817.0705	1033.855	957.2785	1119.97	329.374	977.737	1009.887	970.708	1113.185	969.232	890.845	895.464	913.084	718.705	846.8365	950.0835	792.2405	779.9795	746.2715	808.538	764.8675	904.4295	786.284	726.594	820.4025	1077.683	919.073	992.264	861.4225	892.7705	287.6605	204.301	961.6765	1006.2625	1041.346	912.8505	1029.705
AASDHPPT	2182.355097	1915.09439	1896.313027	2692.248987	2131.186867	2596.77911	2590.6721	2024.29817	2196.458293	2161.092937	2839.33225	2208.7457	2529.319673	2991.636883	2261.35886	3162.774203	963.1901333	2070.341853	2693.7547	2770.013327	2055.71193	2033.374897	2291.436837	2627.841167	2547.699033	1948.60977	2060.555233	2291.662443	1697.849567	2109.212673	2298.81096	2142.697903	1933.846497	2383.58306	2199.54936	2258.672357	2125.682457	2360.447657	2063.872667	2310.6911	2780.42275	2590.716927	987.3311033	801.83603	2229.84461	2390.822977	2518.984903	2735.9205	2071.21375
AASS	632.6675	218.4935	235.6015	250.0195	597.101	444.584	522.7265	316.2015	447.428	146.606	432.6645	290.7165	397.581	367.334	464.8915	441.3055	170.29575	306.7785	555.38	576.524	202.5825	317.541	677.394	498.8785	409.357	616.585	697.768	521.3685	319.376	177.229	322.1265	522.9625	279.383	372.387	269.826	528.625	274.103	325.506	324.3345	504.988	408.2285	223.867	148.837	171.746	224.372	576.504	512.462	678.638	457.3275
AATF	1180.56	1004.55	915.362	1099.54	1170.93	1390.26	1208.58	943.05	1506.73	705.261	1097.31	1040.53	1464.06	1134.11	816.657	1111.84	340.818	811.144	1010.16	781.598	1049.26	864.103	1311.13	1040.38	1267.14	942.577	877.048	1007.57	1075.45	953.452	870.898	893.782	935.084	871.247	1425.94	1322.81	1387.54	1065.3	901.488	1025.89	945.985	838.095	378.425	294.385	1134.89	1105.54	1169.19	1125.95	1074.35
AATK	543.217	297.98	321.141	327.028	451.804	452.565	561.981	581.893	261.846	345.258	206.78	355.577	221.257	325.072	301.532	285.08	75.78	362.444	618.533	439.926	411.036	306.641	429.824	351.357	615.378	174.771	277.129	288.59	216.372	424.091	400.79	229.534	237.774	647.194	456.507	385.964	533.388	396.596	299.467	253.511	290.393	397.911	111.888	61.8381	207.825	261.055	458.285	374.468	426.123
AB074162 /// MIR181A2HG	185.68	333.61	303.585	160.733	274.849	207.505	105.211	473.194	272.696	251.614	232.005	347.279	314.18	307.89	318.552	357.589	153.1	752.883	173.641	263.835	899.607	759.343	286.224	225.104	267.581	203.18	204.835	382.976	381.758	432.699	259.722	130.515	322.363	320.561	125.411	218.743	339.452	654.962	443.79	175.043	305.813	340.375	117.983	136.508	308.946	257.973	430.557	284.117	257.267
AB488780	544.051	466.851	418.042	341.39	507.824	493.627	412.507	328.767	576.518	890.248	452.652	353.504	403.917	386.302	285.543	162.589	98.4548	324.636	204.692	409.443	308.725	426.249	324.143	195.134	388.286	514.862	451.961	557.338	350.526	479.832	444.653	267.658	439.257	298.944	336.199	405.327	382.674	444.927	465.163	369.344	297.797	200.123	109.222	127.031	359.924	379.758	389.945	351.872	333.18
ABAT	12005.18367	2752.500667	4258.200333	9239.635	14262.17867	16066.22933	10252.03833	8297.249667	17382.08233	354.9183333	13489.39433	8118.678333	13547.765	13360.40167	9369.378667	10054.132	3040.15	1582.013333	8419.816333	13018.152	905.3156667	1434.436	14763.66833	11280.338	13032.19767	9783.618333	13724.83	12697.12267	7008.466	5261.604667	6811.948333	7967.554	7314.557	13470.75933	11723.33	14993.82033	10116.28933	7130.244667	7329.409333	16173.391	9679.194	5658.270333	3911.391333	3526.276667	559.9377333	10596.14467	11710.33633	16595.21533	11271.40567
ABCA1	1057.255075	583.9499	759.8692925	966.339155	1030.595493	1170.08975	751.938	723.38376	721.98763	1057.2505	1079.852438	602.9837475	941.795655	918.525655	750.3569575	722.462075	280.4244675	530.2411425	673.1184025	917.84928	477.1278725	600.29565	1091.004243	956.58084	829.6421	835.0616025	1252.739193	893.15347	485.3939675	539.788	664.938515	900.81706	911.28255	1116.421065	943.642095	991.813125	660.58585	775.211265	839.189405	1199.752125	652.844225	556.51195	272.51326	212.6105575	496.039575	996.72035	779.2953525	1051.515563	998.8314375
ABCA11P	284.411	563.991	360.033	267.991	248.636	301.087	227.03	319.054	225.111	485.928	246.233	221.673	265.694	259.87	367.341	301.834	115.96	521.349	253.013	223.1	594.149	514.501	199.785	268.428	167.244	230.458	225.845	385.977	290.736	453.472	415.476	454.971	424.405	309.254	277.285	208.324	219.552	465.044	373.88	238.512	230.793	447.362	90.6767	73.6605	530.458	291.102	435.658	233.878	256.479
ABCA12	3.73415	18.6723	27.3188	15.7128	55.2441	11.5275	11.6071	33.0924	5.98303	24.9004	18.4231	11.1101	3.91531	13.876	18.0106	1.795	13.4218	22.3195	1.65596	31.9122	1.87434	1.90235	5.37675	2.12894	6.21107	16.0005	19.5983	25.0066	25.1326	37.8189	4.50414	8.92369	8.37408	33.5279	20.466	22.7777	59.2665	14.4646	5.52271	3.59461	23.4647	17.1656	9.55793	7.1963	1.58165	16.5348	11.205	15.4732	7.04981
ABCA13	15.35342	49.38170333	79.66433333	4.286764333	4.780578667	5.228636667	4.79739	26.52437	4.513584333	20.81767333	12.98316667	35.37306667	5.230742667	18.07123333	78.91873333	29.94189333	5.197752	131.2679667	14.56874033	36.86353333	78.6288	72.78443333	15.95294667	12.78535667	15.56845667	14.04978667	7.712945	27.7537	10.73746	88.26486667	38.22996667	55.71686667	50.89853333	40.3823	11.05256933	9.074434667	27.91036667	48.32936667	75.96606667	7.757836333	28.33388333	77.0407	5.400696667	1.678589	76.76816667	50.95822	33.80803333	14.531485	23.38670667
ABCA17P	129.361	104.9	57.2884	93.5402	113.777	136.303	79.6715	114.611	113.161	132.928	87.856	98.2503	49.0511	108.35	118.989	84.8755	31.114	119.052	73.7566	110.45	140.667	105.015	96.4982	100.83	63.751	50.4022	104.021	80.7577	85.9873	106.546	100.111	78.656	67.2199	82.5551	136.78	94.2355	125.014	100.19	75.3797	68.6696	112.442	114.382	37.5937	28.0241	117.903	98.8362	128.602	85.3743	105.37
ABCA2	205.5226333	120.00693	178.4935	87.05826667	175.162	140.8891667	146.8709667	126.5506667	111.6032667	97.74629667	123.5756	83.79236667	80.91543333	86.12342	121.1133667	73.98893333	34.11180333	82.86418333	122.2454667	69.9152	52.36285333	106.1399667	75.00300667	129.7700667	146.09664	123.1627667	148.4567333	130.8437	127.8245833	235.4125433	194.45315	148.5496367	127.82067	167.8602	148.24319	103.5993333	150.7053867	109.26671	168.8146867	99.83623333	109.4599333	84.04966667	22.47207333	22.36506333	89.71804667	58.21573667	62.75604667	98.00685667	144.98645
ABCA3	141.988	256.31	341.473	274.088	193.704	303.153	124.375	197.892	199.191	161.604	93.7833	199.278	203.6	86.4754	237.307	38.3809	52.6237	184.925	190.706	187.525	370.928	331.722	143.149	128.909	144.499	229.122	179.795	88.0812	187.219	313.836	117.127	140.052	235.104	133.784	246.069	203.888	217.393	157.206	241.804	140.806	223.463	202.873	40.8625	37.7722	203.81	88.6507	138.4	144.145	112.38
ABCA4	83.77175	174.348635	240.165365	27.1361	89.41015	15.29719	93.08255	96.46055	46.29665	41.33085	112.57365	66.0002	38.17645	35.20605	145.26187	30.01815	5.16224	182.14445	55.91815	65.631	553.98235	263.8026	51.52615	29.525975	39.00965	21.71611	41.34315	62.18515	33.45039	195.7616	144.93285	165.426	70.25655	83.943905	148.1598	39.38695	71.2982	113.498795	141.520745	26.5299	25.4502	217.3038	18.50775	10.10899	253.28645	53.6706	36.32679	54.4145	57.82035
ABCA5	782.3795	683.58635	774.6365	456.90895	734.677625	1041.1981	784.8523	826.9923	962.07575	1842.07525	1028.3	741.28715	1028.5521	769.0499	507.37245	880.9609	420.6229	838.39355	583.3574	849.1799	683.9835	942.8969	916.76547	644.45375	776.8087	690.82355	873.3501	926.8441	577.20775	480.06945	812.3803	881.57085	927.4039	548.6754	528.16837	742.11145	530.23925	813.80585	692.43765	1079.3988	779.0134	591.92845	337.055965	343.15655	855.36195	788.32045	948.29845	975.32295	727.04755
ABCA6	177.297	210.398	96.2894	136.111	252.965	139.089	193.414	177.872	147.561	525.056	156.986	109.151	204.566	177.615	200.227	217.307	86.2917	152.288	154.586	175.061	150.367	133.106	142.181	198.521	131.404	271.068	121.414	193.284	314.433	89.8796	184.653	175.873	196.375	163.645	131.856	113.86	50.645	190.874	163.097	174.283	190.795	123.644	71.7833	87.2726	259.349	213.915	160.908	122.697	118.873
ABCA7	34.0322	141.189	201.672	200.598	183.992	201.912	45.2968	164.009	143.597	210.408	235.396	118.814	92.3029	171.419	141.06	30.789	56.9757	169.613	189.908	70.4127	174.267	202.603	154.038	109.976	93.9418	136.03	203.766	103.729	151.455	137.521	137.668	204.603	122.283	187.493	126.384	137.072	83.4409	186.472	153.604	140.402	184.304	102.962	81.7572	43.1891	114.378	127.709	98.7298	98.3493	134.039
ABCA8	893.2090333	747.2205667	402.0594	1161.8025	1045.158733	639.9790333	1018.9945	666.1570433	797.7462	2348.409467	819.3081333	643.12771	1367.907767	935.4658433	448.7391167	1107.18722	647.2120133	410.5618033	533.5659667	533.4178	147.1235333	200.9162867	506.9972267	553.7536	517.9189	1519.293373	782.9153433	1346.472133	1734.30428	846.54045	709.9440667	460.3365467	651.29466	1133.499567	818.5018033	430.69803	593.74314	648.7828367	630.9428	959.0645	1016.88175	294.2304933	385.48085	476.99734	106.4317833	1062.506167	622.4024333	482.0624567	610.5980433
ABCA9	91.5991	62.54836667	52.99656667	93.12333333	107.1912667	63.57694	104.5749667	74.31303333	92.47586667	264.5753333	96.64954667	55.25723333	63.32385333	117.2802	81.1712	126.8286	45.26843333	101.6363667	63.05013333	102.0195667	73.60533333	69.8317	100.7713	79.62416667	84.89433333	91.48756667	60.42016667	73.19393333	157.6173333	62.96606667	89.09573333	41.18236333	70.97843333	114.8593	87.98815	56.68656667	76.22483333	82.0473	79.45543333	68.2375	53.70435333	69.7362	26.15476667	45.06913333	122.5262	104.7941	90.1659	120.9462	86.34506667
ABCB1	2253.755	1047.796	1695.313	1961.9305	1879.455	2470.025	1966.5355	1829.9	2008.04	120.638	2781.87	1592.8425	2108.095	2114.635	2064.28	1774.32	709.4685	1413.6455	1635.495	1999.74	1504.055	1473.2095	2237.74	2110.935	2322.01	1787.5205	2432.995	2510.36	954.52	1367.312	1469.1895	1849.62	1894.9805	1907.27	1333.975	2525.865	1785.59	2138.49	1827.2585	2722.825	2171.885	1290.8525	742.3365	686.142	1042.1525	2697.1	2179.81	2264.975	2004.51
ABCB1 /// ABCB4	3257.15	1525.18	2653.2	3455.83	2726.79	3544.92	3115.25	2602.27	2933.56	606.958	4159.06	2580.26	3208.91	3062.33	2492.51	2269.49	970.61	1833.12	1990.78	3295.25	1631.51	2283.27	3075.54	2516.78	2994.56	3022.03	3384.09	3508.95	1722.8	2264.64	2388.25	2576.02	2759.86	2696.65	2212.82	4281.06	2789.2	3687.67	2990.82	3827.85	3517.26	1570.2	1107.85	1024.9	1259.21	3749.69	3156.83	3273.73	2601.4
ABCB10	831.492	948.487	1069.85	753.325	922.631	944.601	820.038	879.501	1193.65	1048.99	996.637	966.314	1007.18	1070.68	1408.97	946.584	345.007	1053.37	1183.9	1062.92	842.88	926.096	898.847	944.255	865.475	777.435	1142.78	976.371	882.534	705.634	897.681	1187.43	946.963	961.413	1060.5	920.604	781.692	868.968	1051.19	984.107	981.913	1127.89	362.564	273.932	1052.67	1293.12	915.554	1204.63	923.122
ABCB11	40.6214	14.30768	28.55615	10.732565	26.65365	8.05489	19.993815	51.14889	26.14525	60.7846	77.4909	9.56587	16.8108	12.73925	39.182985	27.677275	12.596325	9.228155	12.343955	8.646665	12.002815	17.212035	11.015985	47.12265	23.0711	13.260335	64.33802	15.09925	23.458655	28.635535	43.597295	51.29439	21.79655	51.527	14.21875	18.528365	30.278655	51.26581	26.3356	34.1061	19.00996	25.947605	7.57409	2.056905	19.105715	10.38924	15.49949	23.0964	59.98955
ABCB4	70.13685	50.6417	20.57043	115.2825	75.47215	199.17195	11.31205	44.3879	91.98565	366.302	158.6602	71.54445	165.255	157.23445	67.54025	47.47785	41.0475	50.21375	53.947605	282.155	40.655	35.44387	95.86435	71.9027	101.2567	60.7177	92.9543	82.93715	111.72565	15.72806	63.0615	67.91735	39.56421	48.796735	95.937	54.37085	67.31005	55.12362	76.8015	107.9036	106.1948	40.8696	37.2439	49.60775	7.48685	97.3008	30.93845	75.11205	77.2615
ABCB5	23.8154	16.8867175	7.3260075	14.166995	22.01392	15.1960925	43.217725	9.324105	16.2378475	50.758525	30.937535	12.475245	29.9415	7.08257	11.604465	19.259075	4.8846275	16.30438	44.1969075	15.29834	14.79861	4.0441125	20.5262775	16.1712	31.4237475	21.2875625	10.903215	20.34328	32.4278325	22.04513	13.0903875	10.1915175	13.247375	41.662625	12.554525	26.204725	24.33083	26.093405	10.0299475	12.9732375	18.6497925	9.522	4.42308	2.64819	37.3418675	19.916955	12.0478625	21.9249125	21.89468
ABCB6	315.121085	183.478425	214.433725	341.48961	379.042915	364.17415	363.6203	303.697145	408.48174	521.92415	280.33584	297.020305	415.0522	316.49214	218.94945	219.626925	94.415695	162.813815	326.38073	262.6329	144.89641	156.67886	330.68777	284.410525	307.5436	289.45096	374.7257	320.86767	338.49896	196.443255	211.88176	277.310065	233.154005	279.0056	387.556205	355.50807	285.181785	243.985605	262.88259	418.400125	257.259195	195.655935	90.97497	67.398375	102.876855	250.15035	194.597055	370.084275	339.090905
ABCB7	735.148	758.794	914.704	995.939	923.895	933.758	976.437	873.511	836.938	1539.2	967.9	768.269	838.607	1247.46	791.248	1129.88	293.635	736.121	886.746	942.285	992.479	1060.31	1182.71	1077.89	899.842	809.148	872.688	905.059	680.7	572.352	634.544	915.405	912.029	951.325	1124.92	957.091	1012.25	992.678	867.772	1113.12	977.53	1007.29	325.005	241.999	777.775	890.643	803.159	1020.45	977.704
ABCB8	261.26245	162.0886	181.03235	170.3331	178.6186	216.841	204.4186	165.1542	222.144	236.577	130.5357	152.4129	191.75165	150.2575	157.62125	102.9872	35.84898	113.96285	146.8119	155.2935	108.5571	169.4544	204.536	205.382	165.1844	223.5481	244.959	186.7258	172.2369	172.98935	175.8293	167.5008	184.8631	128.93445	167.5924	143.37585	206.4376	128.18645	228.83125	136.31	121.524565	114.74345	56.437	41.10525	115.38105	95.80392	109.23845	133.7423	166.38905
ABCB8 /// ASIC3	118.909	35.3298	9.59322	32.9076	70.0098	96.4442	137.552	62.6008	71.9502	11.736	16.026	28.6394	50.6116	75.5094	74.7092	52.3803	29.8116	20.9935	43.3081	70.5508	49.3923	39.7531	48.4459	62.6507	64.6642	20.0451	17.1622	60.9722	68.3981	31.654	94.6611	65.1676	48.7512	66.8567	133.244	56.4421	26.0349	47.937	44.3861	67.4043	44.8271	51.0667	8.43366	17.1088	72.8357	55.2909	56.3571	37.7307	94.8151
ABCB9	83.41116667	95.97123333	124.6067	64.25035	111.6226	146.6826333	159.8845667	102.8105333	74.88403333	82.77476667	105.9919667	32.30243	46.94766667	85.89883333	125.2999333	75.48486667	46.2532	82.70406667	106.7418333	49.49083333	67.47793333	84.85026667	99.38953333	76.0763	70.34946667	79.5099	69.89283333	49.82446667	104.5664667	139.679	87.21386667	71.8024	74.2577	93.1638	75.3139	102.8160667	76.60766667	99.59713333	89.95476667	115.5309333	35.23406667	63.12258	25.87422667	14.70769333	77.02432	87.00096667	69.48517333	73.10353333	151.3701667
ABCC1	356.9245	615.2075	486.30555	419.8217	454.6635	213.16305	279.28	425.823	278.443	672.178	275.07865	441.1985	247.6399	213.98545	342.28565	237.2516	132.7687	523.171	235.4744	253.4687	466.262	617.781	216.93875	256.49225	303.8555	478.174	471.5505	233.48585	560.0125	658.164	511.4725	461.4845	400.0527	497.4945	226.93565	302.437	368.8108	487.871	480.2425	229.191	303.94395	406.0005	101.4324	80.95885	500.583	276.48825	276.239	241.95305	272.4987
ABCC10	462.6205	437.6335	494.23	405.4025	453.2295	435.3135	388.4575	406.757	424.2125	360.4215	321.776	353.1815	357.447	335.91	466.2755	265.1825	143.097	436.9825	420.23	390.001	400.975	336.93	385.1335	380.068	448.4075	436.8555	422.6545	339.7265	435.9575	432.9695	406.3395	426.467	360.237	436.001	376.9205	375.2215	380.673	408.7525	389.4415	387.073	302.535	380.8375	126.2971	108.8249	370.9675	341.5775	358.448	352.996	355.2865
ABCC11	101.8199	28.12122	34.461675	36.768745	89.79585	50.36635	48.2965	28.74679	18.0924	56.44225	32.77938	25.488155	30.8257	22.806305	25.962505	10.60508	5.556155	42.1613	53.09125	62.924545	30.69	31.6808	42.86165	39.97431	39.747015	26.89785	37.586275	38.13045	12.184995	26.434	31.25787	35.75744	35.708755	28.608375	32.631115	38.63671	23.13861	18.19039	40.70148	74.9477	25.47905	25.8749	8.159125	4.842125	62.9248	46.2376	20.319775	18.206605	56.43577
ABCC12	21.56725	2.85781	6.879565	8.275595	30.964935	23.02619	36.06825	16.348185	8.54962	31.34355	24.76896	14.38077	8.447405	22.25792	17.44428	21.63102	7.940215	3.59998	22.698695	21.740825	14.82735	18.69553	14.633735	8.712	18.052055	7.51789	13.884915	19.748405	28.97504	10.394845	19.335	10.485655	7.402095	9.580425	23.05837	12.44231	19.02127	19.09527	13.00836	9.65628	2.54749	17.391835	9.901595	2.471765	14.090335	11.52278	18.335975	14.289765	26.92859
ABCC13	58.91405	12.0851925	21.805815	23.378185	32.128025	38.0753	46.033455	17.52419	20.1937925	39.2453	30.248525	11.684825	79.31905	30.2363825	14.8058275	34.264175	7.3113525	13.2618875	17.8824475	49.79905	12.40917	22.93124	25.64819	22.2678	32.578675	11.0354375	26.8137875	36.1415775	15.066285	31.333925	35.55155	12.7568075	25.373775	43.203025	31.2378925	66.939425	55.836	46.533685	24.02684	15.9936425	20.86563	17.32094	6.7849725	13.17763	14.161555	18.75953	19.2233	25.7843	42.3543775
ABCC2	490.661	196.736	258.59	757.022	772.702	902.107	840.881	579.322	904.018	77.4986	1032.21	555.519	936.049	952.618	266.515	458.459	156.459	2.73072	517.212	472.897	4.16254	59.4515	982.826	658.07	815.994	655.242	848.824	781.446	432.324	129.481	226.966	639.126	533.677	447.244	499.6	948.841	885.75	457.95	440.925	1196.38	707.691	147.296	270.569	181.508	4.48451	537.498	392.825	840.979	789.281
ABCC3	373.79274	135.94058	163.53928	314.82922	392.41776	352.41358	273.56032	405.26658	281.96444	41.13238	230.8944	268.54268	145.57192	260.50404	293.8513	274.85626	84.410472	90.86004	309.67034	379.1312	69.40628	83.49622	278.4236	384.96914	265.8155	287.76634	272.17918	397.30162	176.01026	248.23554	363.99232	284.11508	163.34424	657.894	446.71714	396.20844	432.65976	347.11826	412.68186	154.97252	242.50368	327.39158	118.975	76.109214	53.74498	257.42304	498.16024	263.17322	285.71246
ABCC4	911.70255	556.223425	614.76025	935.754375	1047.587525	726.669125	901.7042	1017.35765	1061.864125	110.44855	1212.28315	1427.280875	983.118525	1344.639725	1024.467175	1202.815225	261.3936375	732.30115	1227.674525	954.77035	725.6668	505.8619	916.574	972.898925	1200.8345	787.95745	1569.4421	1201.830725	574.850225	674.313525	767.7546	621.6396	585.861725	1197.62535	1303.825225	1300.3926	643.004225	973.342875	1064.276625	1300.672	834.24935	856.618575	411.251475	264.3177	896.68745	993.873875	731.3302	898.59615	999.9774
ABCC5	746.863	859.9796667	950.0166667	527.3733333	643.949	717.957	769.7586667	869.8393333	725.2766667	1270.246	766.2973333	801.0453333	706.4346667	555.365	762.7483333	611.7026667	260.4150667	1275.612	617.379	727.3466667	1328.894	1334.331333	571.1426667	558.6756667	616.134	728.378	611.046	685.0746667	665.3703333	784.2126667	846.9913333	624.55	778.2933333	846.4226667	691.8273333	654.3923333	754.047	762.7413333	991.7196667	544.4853333	699.4213333	912.2	231.1967333	220.8276333	1255.115667	624.5173333	684.6333333	651.3513333	664.8136667
ABCC6 /// ABCC6P1 /// ABCC6P2 /// LOC101930322	4611.51	1421.49	2011.77	6712.02	5716.96	8231.15	5747.11	4704.27	7833.6	432.212	6910.99	3787.91	6420.5	6464.19	2415.98	4970.9	1415.28	843.842	5863.98	4702.09	784.253	925.396	6471.16	5738.99	5611.26	3958.37	10685.8	5627.03	2743.52	1365.73	3513.37	3439.96	3580.58	4273.18	7137.92	5256.24	6396.6	1552.84	3047.67	6919.65	3894.89	1912.6	1519.74	1044.16	1040.28	3359.35	3388.63	7816.08	5031.47
ABCC6 /// LOC101930322	1719.462	568.6747	1138.0557	1784.0695	1912.084	2925.116	1832.7545	1782.7855	3226.3795	83.962245	3095.917	2272.38	2816.194	1362.5875	935.75955	839.7048	341.085	117.6925	1110.6266	1264.122	45.643395	181.229455	2491.809	2126.8265	1976.1265	1749.066	3959.29	1801.6265	1668.102	614.3669	1023.64185	1745.255	1542.7075	1185.9675	1665.403	2642.552	2180.201	743.204	1124.9254	2717.6985	1607.943	436.329	457.30465	291.568	79.450115	1029.298	1136.974	2021.1825	2291.3915
ABCC6P1	588.9	215.548	293.028	768.281	610.025	785.536	734.047	584.962	1086.88	76.8409	934.047	400.252	741.083	539.302	450.598	574.521	221.048	84.2875	835.425	864.917	39.9642	111.79	974.184	792.619	978.44	779.565	962.578	767.525	466.875	171.799	370.605	515.049	462.375	782.496	740.705	698.618	370.656	377.475	391.953	675.851	602.096	279.898	220.757	175.657	14.1387	565.876	777.248	799.118	796.042
ABCC8	25.616	11.769905	14.647915	11.71815	13.3968	20.3736	16.76015	22.04815	17.55515	37.7366	15.79445	12.914665	8.4642	12.977905	17.97565	11.89277	7.52345	12.53949	15.1074	9.275775	21.3628	8.682395	12.8961	18.25015	13.7526	12.096115	14.50305	11.20195	14.1926	10.155725	15.903	8.463635	8.28656	11.20146	12.87325	10.695435	23.3822	13.6647	13.62145	14.70125	13.071755	10.92321	3.896005	2.137285	11.6141	8.325405	9.837215	21.86995	20.1145
ABCC9	77.76342	103.398382	126.809972	64.044612	57.12896	56.2363	93.36074	76.42066	51.09678	409.189104	69.561868	67.074	72.017706	67.59336	104.73698	95.998512	37.479762	163.12756	69.44476	76.9002	130.44872	108.122778	45.005248	90.15344	61.46338	96.10288	53.769396	100.34766	120.408274	125.44616	115.09266	94.91984	105.946914	95.947682	65.009488	53.61516	86.72032	137.27542	72.608894	65.973954	63.726598	67.0233	25.581118	25.095838	159.90011	96.70304	84.670512	57.14076	74.23732
ABCD1	271.686	250.608	228.684	208.875	218.52	286.091	250.559	197.084	242.619	332.6	288.094	210.149	200.525	179.113	171.48	104.444	45.5358	127.704	217.203	110.897	124.022	184.685	326.778	307.324	312.264	253.771	295.061	224.462	185.086	215.141	186.101	232.729	301.559	186.328	343.664	232.301	183.042	211.028	264.014	166.854	34.8416	132.779	45.6774	39.6679	83.2549	131.952	122.626	162.527	349.921
ABCD1P2 /// ABCD1P2	38.0325	9.33957	11.6663	19.6327	87.3326	36.163	62.9973	60.6925	89.1677	25.8747	65.2276	63.0122	160.689	100.521	35.3395	34.4321	11.6253	19.7652	21.6909	97.3526	7.28184	11.8871	38.9783	41.7747	44.0686	56.7729	60.6451	128.592	41.3129	14.9716	23.6743	12.3234	16.7465	17.4894	47.0584	50.29	42.4669	24.4686	36.3036	93.8309	40.6344	27.1429	8.86195	13.9082	18.3711	102.736	4.8888	33.54	21.6205
ABCD2	66.4926	19.9867	14.2232	44.8271	2.75672	71.1178	31.4147	33.1005	25.4736	64.644	58.9009	24.1746	26.0916	57.0633	19.935	40.3963	18.5823	17.1365	64.0408	42.3157	8.72137	2.86891	6.26461	51.998	40.8097	27.4842	41.2953	46.4483	22.3379	29.1562	26.8585	35.4208	30.2902	3.97566	49.5185	29.8338	16.5356	88.4446	28.2383	36.6391	42.4615	31.3567	8.06889	13.6561	1.79251	14.3103	34.7249	49.5733	18.1599
ABCD3	6472.35	4587.38735	5191.388	4338.971	5720.78205	7875.418	6291.2465	5634.285	7412.00505	2522.4462	6713.6585	5102.3993	5804.66455	9607.1645	7498.1425	6951.8256	2534.7316	6434.4325	9017.766	8447.5447	5969.8055	5924.7003	8325.2745	8825.544	7426.325	5483.40425	6956.0224	6346.7225	3496.1094	4465.1025	6302.4325	5779.671	5553.256	6474.273	6183.044	6361.571	5057.733	4893.84635	5538.40965	5868.41	5643.6348	8684.544	3120.1036	2445.14145	5483.78435	6766.9	7793.53	8862.005	7696.99
ABCD4	733.9915	567.6742	313.55995	601.258	382.9863	677.795	644.0015	749.346	886.3625	310.96755	738.8435	848.379	1008.808	538.1591	547.714	584.9374	230.66395	403.8068	618.678	705.299	452.6185	447.8956	718.928	516.75725	799.4895	579.5495	515.472	565.2505	734.828	580.422	680.3675	584.88	735.7075	586.815	535.0315	934.878	720.3905	502.3705	533.921	835.14	706.506	401.493	233.22545	167.34765	356.93675	647.928	676.9869	723.999	670.12
ABCE1	1276.525	1386.105	1463.49	1282.415	1180.43	1304.25	1221.79	1270.51	1153.125	1578.9335	1321.45	1124.875	1248.96	1462.51	1459.075	1469.095	490.7205	1486.445	1398.67	1416.375	1458.44	1410.67	1131.1085	1454.92	1229.12	1215.02	1206.2	1334.205	1274.785	1330.44	1419.445	1371.09	1278.77	1289.94	1071.84	1129.135	1064.975	1665.72	1336.585	1166.565	1700.495	1448.835	472.185	355.5495	1705.67	1415.66	1383.015	1228.955	1319.575
ABCF1	2862.31	1894.51	2276.6	2698.52	2511.77	2871.98	2743.45	2232.67	2797.02	3176.69	2596.67	2538.58	2587.69	2176.72	1719.56	1865.53	816.312	1780	2031.49	2033.06	1815.42	1784.77	2762.61	2313.06	2531.09	2430.36	2632.46	2124.92	2114.56	2656.67	2150.29	1990.47	2082.9	2136.2	1830.21	2623.6	2416.44	2112.99	2247.21	2417.86	2313.6	1729.98	819.845	602.086	1618.76	2061.58	1913.53	2400.45	2573.13
ABCF2	264.793312	274.66938	262.569274	281.8972	314.15385	231.348872	239.514264	291.97532	330.266026	674.4653	293.3291	279.92032	287.232558	268.21652	265.13946	229.74483	94.1355	343.078286	314.21946	213.08058	283.83808	262.4484	244.44884	299.33832	304.38538	325.3072	302.55648	325.8686	316.5674	335.47916	251.366124	263.39526	241.76936	280.300554	297.0632	315.9953	300.10112	258.64094	270.09426	255.115904	313.00606	271.04268	113.18412	77.368728	319.803842	249.65866	267.43142	280.84088	283.5116
ABCF3	644.397	327.929	414.291	347.73	440.129	576.727	412.682	542.379	841.25	503.614	503.896	538.276	410.294	320.927	375.902	429.607	103.363	394.807	554.594	463.428	345.94	407.193	541.208	444.665	408.406	498.331	467.992	602.342	562.541	644.454	442.541	371.488	350.573	404.62	528.772	555.413	629.523	444.933	403.42	346.136	407.877	325.973	123.323	98.258	336.434	421.061	369.843	511.872	484.25
ABCG1	394.375	679.48025	593.80375	359.96425	313.789	316.94575	363.2955	364.016	236.8465	596.3745	339.60875	568.26825	198.7885	315.66025	606.9865	320.229	124.036275	596.85725	332.9355	319.5985	452.0215	802.471	322.64325	345.624	326.77725	265.453	395.473	349.02325	347.58625	585.432	299.15	389.79025	642.8655	343.8155	346.0295	416.73225	348.46525	436.9595	859.88675	254.97975	269.072225	504.036	96.535475	59.041725	605.012	480.36475	322.41525	293.581	417.45525
ABCG2	740.192	500.05	496.17	685.59	585.768	803.049	527.056	488.264	552.298	263.58	644.38	487.458	352.361	489.063	532.695	518.219	143.415	447.306	666.298	478.93	291.873	295.365	554.056	651.082	424.871	493.001	461.574	608.235	437.094	621.688	460.576	399.829	386.586	693.75	739.156	483.82	614.882	461.79	564.047	489.321	474.403	503.286	186.609	147.454	285.741	623.119	597.635	444.311	721.546
ABCG4	176.037	100.186	115.332	118.211	194.387	110.931	241.455	107.767	209.393	193.066	173.765	46.0063	122.433	106.345	182.208	114.166	20.1603	160.907	169.988	159.65	100.031	147.824	95.2565	149.599	150.382	152.043	159.564	217.767	27.2501	158.481	102.311	130.777	111.23	184.697	228.05	124.378	148.251	156.839	89.7277	155.128	113.356	96.0618	39.1937	27.9279	111.722	151.135	126.753	91.6831	142.962
ABCG5	47.3381	36.8734	49.0275	40.5287	3.85259	4.14492	7.87393	28.7854	9.67562	10.5578	22.1406	123.696	4.83126	15.9717	67.1813	80.0399	11.4606	40.7026	47.4142	38.8971	49.065	124.427	44.0556	27.6923	57.298	48.553	9.70466	5.06272	39.468	80.6448	15.7452	43.641	65.9077	25.0782	28.5989	14.174	80.173	36.0193	9.82338	2.43147	28.1323	34.0875	18.4263	1.90812	59.2887	68.129	16.8109	45.6037	47.4651
ABCG8	7.67481	22.2598	46.3149	14.1622	12.9458	17.3579	62.5642	16.5967	20.6876	23.7782	48.2097	9.03185	74.849	5.93264	35.9027	41.2338	8.59678	48.2105	65.8575	19.351	6.96345	50.8036	15.8574	49.3271	32.8185	41.4992	68.9249	22.8381	35.8262	66.5587	10.0392	27.4493	11.7856	11.183	23.3643	15.5197	15.1747	17.1452	8.83456	32.836	12.7495	45.6135	9.68242	9.0704	33.7703	85.0312	49.6728	54.4103	82.5687
ABHD1	73.60113333	49.98933333	68.7031	111.4845333	98.62586667	163.2833333	99.06813333	87.8922	67.0175	192.7526667	124.4476333	59.90422	65.21766667	103.0784667	106.1282333	85.2851	52.91533333	105.5301667	113.3637333	86.88736667	70.18243333	103.9518	93.6967	145.9408	82.99033333	97.94646667	88.35926667	94.45303333	63.06616667	92.84606667	128.8743333	101.5525667	86.89363333	144.0377333	206.6063667	111.9813333	90.99373333	94.53416667	81.79226667	42.66733333	90.4777	95.74436667	32.3952	28.99053333	55.40668	87.76306667	118.78	107.3197333	106.5116667
ABHD10	4003.804	1929.733	2422.12	3843.74	4482.59	4491.515	4798.805	3471.08	4655.265	1411.5955	4350.44	3951.85	3868.83	3222.905	2959.94	3481.165	1028.925	1755.9005	3666.665	4095.5	1934.3915	2233.165	4241.675	4041.675	4149.335	3196.6815	4612.375	4156.87	2108.065	2180.515	2729.285	3133.27	2907.64	5183.325	5194.495	4059.4	4535.795	2739.565	3031.07	4223.77	2946.48	2135.1485	1031.1825	763.3335	1839.0505	3265.2	3608.815	3895.18	3825.495
ABHD11	266.7804333	198.6879333	223.8325267	301.35046	269.01283	268.7605767	331.97521	260.8114133	262.7861567	103.1733033	202.9714533	253.4199667	174.9958067	191.56568	268.1428667	321.57603	122.4149513	248.5367733	257.49587	186.0937333	231.0218633	219.36595	277.7923133	244.0201067	199.7825633	244.2299033	298.81035	238.0391067	224.5253867	229.6635067	302.7741933	216.0066133	278.4105133	323.1434367	342.1970767	295.8536333	306.9417633	210.67745	257.0001867	251.6011933	217.5421467	274.363	105.1462363	78.07187333	266.7230867	225.9046133	232.5664	250.4418533	201.2557367
ABHD12	576.389	553.4243333	836.495	513.1916667	729.704	551.4123333	666.5796667	520.7636667	789.295	142.7053667	507.3173333	760.691	453.7146667	448.7726667	753.2493333	563.0116667	199.771	792.5376667	567.387	567.8133333	631.0103333	723.1313333	498.0726667	605.845	648.8036667	678.6053333	689.6816667	531.1143333	568.591	607.4996667	487.9843333	551.0896667	722.2976667	716.9003333	717.864	615.295	652.341	643.0676667	987.0713333	418.9933333	553.2286667	493.1283333	162.4940333	120.3911667	827.671	431.559	511.171	678.1293333	663.331
ABHD12B /// MIR4454	17.999455	3.023065	3.677995	17.194505	39.52965	18.335625	10.11468	5.198755	2.674745	3.21179	20.744805	2.947844	19.619365	23.11915	8.486775	8.060665	4.331045	13.277645	34.9328	12.32529	2.00288	13.190835	21.69726	16.3447	15.94044	10.69168	9.479605	6.973835	15.32585	10.775525	8.58626	29.23955	18.85115	12.533915	12.20023	29.735535	41.30365	17.22925	14.18375	14.242595	2.960235	7.83361	2.5781195	8.3861	3.910655	37.99325	13.481005	5.94566	12.4817
ABHD13	137.932	190.8265	165.3735	145.33975	199.3855	142.7775	143.2475	145.8515	94.1409	154.602	130.654	124.265	152.4495	190.7735	169.2325	207.731	70.0101	223.4595	156.178	149.527	165.548	161.075	198.006	142.4955	173.7945	154.9435	134.693	191.2935	168.809	151.929	194.909	238.183	192.0495	152.4295	108.65275	116.8895	113.54925	243.9675	175.3245	186.4695	169.2795	190.0415	60.8624	48.18575	210.229	194.501	188.65	108.997	191.624
ABHD14A /// ACY1	3345.31	964.741	1106.91	1832.05	3127.24	2946.06	2370.04	3189.55	3023.12	979.3	1710.67	2962.04	1229.3	1757.44	2861	1886.18	281.86	700.082	2512	2145.52	652.531	774.306	2548.98	2658.79	3002.39	916.232	2020.04	2427.84	1116.94	1578.91	1149.46	1436.66	1262.22	2408.99	4923.82	3102.4	2836.18	1281.4	1574.51	1380.99	1078.29	1384.21	439.312	205.416	563.069	1614.88	2107.91	1680.02	2869.84
ABHD14A-ACY1 /// ACY1	26749.5	8364.98	14230.2	27158.1	38587.7	37755.9	31680.7	27619.5	39996.1	1355.58	27407.5	26931.2	23136	29659.3	22891.8	26453.4	7030.26	3316.67	36152.1	35602.1	1220.31	2786.19	33668.2	28446.3	32368.6	16895.5	31392.6	28583.3	12869.3	15697.5	13961.2	20236.9	16594.7	40425.1	39853.1	30009.7	33747.9	12146.8	18425.8	28952.2	19288.6	16873.5	8141.48	5904.85	1270.49	27649.4	26802.6	33114.6	34126.5
ABHD14B	2122.03	1227.42	1772	1859.04	1815.4	2141.08	2270.53	1766.51	2650.29	365.639	2399.53	1752.83	1638.3	1245.19	1192.77	915.421	306.232	611.317	1010.76	1015.74	726.321	1307.6	2218.77	1862.29	2080.13	1963.95	2329.66	2083.98	1604.56	1469.24	1679.43	2285.18	2088.98	1927.19	2966.46	2275.04	1977.14	1235.85	1717.06	1742.98	1486.53	976.26	319.252	248.202	750.064	1006.28	935.776	1228.21	1630.68
ABHD15	314.749	351.134	355.904	321.565	509.989	543.486	435.12	331.834	476.789	172.384	486.02	237.602	461.313	467.912	247.281	249.085	100.435	156.051	339.848	251.811	193.791	267.697	578.123	392.709	451.536	419.95	415.832	327.877	359.143	329.893	424.682	494.309	387.144	242.35	424.631	367.075	456.05	331.741	327.769	455.138	448.865	46.0724	108.396	58.3273	259.537	332.26	221.93	399.359	381.153
ABHD16A	642.52415	717.8433	778.46995	767.07255	486.61325	714.86695	708.71625	716.2805	769.0704	475.30615	679.2339	717.15805	720.9671	681.87445	621.3219	576.01905	152.3078	590.6608	646.85535	571.14355	530.0937	721.9379	599.4881	773.72025	643.4609	642.573	689.644	502.227	639.707	933.5094	575.76041	702.54275	841.69715	565.8515	790.5219	691.7233	742.308	633.03595	692.63175	768.70705	682.9072	701.762655	189.4034	156.585825	745.17855	695.40885	592.40375	765.7581	668.0873
ABHD16B	7.23638	3.35971	6.08205	4.74157	5.92755	8.33182	8.85448	8.04377	4.31626	7.22019	6.47895	6.07997	3.16224	4.15746	8.65294	5.85775	2.40265	4.02762	10.5191	5.23401	6.81008	2.95958	7.03552	4.95692	4.43437	4.87091	5.41925	7.40352	5.15578	3.62028	8.54867	4.08461	3.7022	8.01802	5.61606	7.15178	8.72051	3.78681	5.08492	4.97067	3.93098	5.27766	2.49942	0.853166	5.45113	4.27913	8.53547	5.18174	8.56367
ABHD17A	1550.04	1750.82	2097.61	2012.92	1187.66	1159.68	1821.04	1734.61	1333.88	2477.89	1339.24	1290.01	1447.1	1305.55	1161.37	1130.54	420.255	1302.08	1434.79	630.052	904.989	1250.6	1796.95	1737.51	1768.03	1420.66	2028.33	1829.53	2548.91	2490.44	2109.08	1784.51	1405.24	1432.26	2562.57	1752.22	2361.06	1514.25	1287.27	1349.55	1527.68	1406.69	466.447	365.835	1264.08	1071.67	1071.08	1297.01	1798.29
ABHD17B	1002.981033	689.2020333	674.44	858.2683333	1186.007667	1136.539	929.7887	917.74247	1127.514567	651.6168	908.6464667	680.4919333	1384.665067	1031.341057	1060.5028	884.8575667	424.1336333	747.1463667	1070.8479	1099.5622	787.9524233	530.4929	932.3558667	1105.86	1032.976967	840.9849667	960.7141667	944.934	714.9155333	594.7358667	787.6027333	1085.428367	656.9315	954.2743333	876.3306667	701.8035	711.5401333	754.7085667	742.7265333	976.4684	839.3595	834.1935	426.5011333	284.70799	728.1061667	942.5045	882.8225	915.3941667	930.0017333
ABHD17C	923.533	2026.73	2104.15	610.636	935.58	851.641	1172.3	1275.84	869.865	190.885	701.163	1591.61	866.384	539.821	1142.96	818.524	198.202	1355.06	879.319	999.608	746.967	2218.11	690.664	1112.47	923.29	556.098	930.374	873.197	409.042	1973.24	1305.94	1214.25	2063.51	1065.06	1271.64	965.281	870.787	836.049	1442.33	642.728	1205.74	1454.88	220.852	148.66	1401.23	961.107	945.011	727.245	1108.67
ABHD2	661.32755	468.8895333	433.5556	466.53125	452.49825	395.5351333	525.6792	369.1052167	505.8465333	373.50785	464.3805833	476.2792333	413.3313167	415.5374	472.4371333	378.3588167	201.7683	466.12025	371.6226167	383.66375	446.1293	532.4005667	566.7178333	503.4992667	497.2064333	511.4314167	479.1509	469.7619333	627.8900833	557.0181667	607.5921833	367.3567833	496.3157333	487.9066833	373.4628333	417.2528333	460.3614	507.2206667	551.78515	413.12985	516.6793667	480.07615	170.3139	161.7359167	489.0940167	456.5076	520.04075	616.2051	337.8577
ABHD3	1384.74	1256.51	1411.45	725.28	1473.19	1416.74	1041.93	968.759	485.399	1428.33	929.364	768.647	1190.89	1368.84	1449.55	1272.47	636.866	1413.95	827.722	1544.48	1107.12	1464.45	718.097	1488.15	1141.77	716.312	1259.73	974.784	661.468	659.857	1065.74	1630.84	1308.51	879.123	1313.33	795.3	519.53	1088.68	1207.32	1305.67	1466.14	1170.93	401.643	305.247	1159.38	1420.06	985.583	1033.18	1076.1
ABHD4	896.1	718.914	814.5615	753.3685	912.7415	826.902	709.227	859.833	835.919	686.9015	949.036	963.0575	789.387	619.0105	741.392	621.1845	243.89535	802.8465	953.498	782.7865	764.8895	830.8075	770.9275	758.4185	852.5715	814.2805	882.8105	853.761	854.0105	1055.3205	855.8495	650.665	704.0195	852.2155	1012.2785	951.6065	1031.1125	806.085	796.7045	629.5395	656.6835	675.577	271.27115	227.35875	689.32	669.287	627.925	967.099	1034.3905
ABHD5	225.3391475	245.811825	271.073425	269.991975	301.788885	272.247475	294.87272	269.6751625	253.232575	353.10101	248.9112275	263.034795	261.12584	346.593175	283.17495	275.636875	84.14995	262.470525	285.287525	285.01085	215.849675	245.10655	303.56865	264.41177	264.327325	220.79509	257.7743425	276.3545	201.556875	224.1177225	244.8291475	253.7264	273.7914125	307.8854	325.39905	256.8381425	238.6242975	296.935875	213.9002775	295.284975	287.430215	283.47455	85.4207165	64.3864475	288.432185	277.1576	287.521775	315.15599	236.097625
ABHD6	1638.088975	600.561765	748.93835	1410.4147	1331.314375	1614.517	1501.92025	1401.4726	1988.018865	172.57075	1496.29325	1119.99075	1504.098375	1579.195675	1188.768575	1580.9941	382.7485325	411.665575	1268.408625	1096.195175	242.904375	404.6989	1604.74475	1603.664025	1602.86665	1134.582008	1962.289875	1211.565625	1005.085525	704.385875	738.671975	1196.648475	1026.1607	1314.8757	1617.806375	1754.19345	1443.897225	616.3742075	932.907825	1924.528975	1231.6205	783.382425	558.24395	266.17455	374.57465	1303.43225	1438.2114	1656.33805	1268.1223
ABHD8	117.895	80.1316	96.1657	153.554	60.5568	134.692	88.7045	139.773	139.201	148.023	101.031	31.6589	78.2425	140.803	84.3711	33.2666	42.36	59.2218	85.5555	52.7436	164.519	136.322	110.287	63.4167	135.466	138.55	79.9743	154.226	194.7	170.942	82.2406	127.021	151.308	120.567	194.501	166.956	192.015	96.7122	113.277	109.968	43.9604	156.312	32.6721	32.8391	109.595	22.3434	96.3972	14.9711	99.8608
ABI1	1062.457847	1203.600583	955.2229467	1076.469033	1141.1723	997.0791667	1144.1959	1139.105633	1002.572947	888.5592333	1227.4237	995.6705733	1150.88545	1181.910367	1329.502667	1322.744733	594.7334667	1351.146633	1176.663833	1284.6805	1529.6227	1109.769433	1063.616	1326.4392	1161.5551	1126.479633	1001.015667	1002.796133	1021.474353	1017.6758	1241.817633	1205.1441	1118.4534	1102.831233	1025.417	1010.453667	875.5987333	1333.4098	1136.842167	1190.173943	1329.627933	1307.184233	587.7111	470.81247	1402.9733	1391.808307	1450.289033	1404.682	1326.947333
ABI2	1045.657014	1078.977647	1139.075471	773.5778857	822.5890429	847.4243	887.0700143	1124.599986	947.8934429	503.7724971	1189.510386	932.9173714	877.8092143	823.2986286	1027.518457	1006.641114	359.8185143	1316.071714	913.2724286	1095.423814	1080.479014	1070.463029	850.7696286	840.8490429	945.9464	980.3338429	889.2724429	1051.614657	856.0913	1134.169741	1105.648014	1048.4738	958.2596143	972.8609429	658.6689429	1074.732	908.6521286	988.8105714	1011.683257	1102.912666	929.4993071	1074.6378	353.1028571	279.3026286	1024.327543	1150.146171	1170.172257	981.6734	1029.753771
ABI2 /// RP11-363J17.1	40.8596	44.4449	12.8244	77.3782	106.67	72.6604	57.5468	13.1658	38.3257	16.4095	34.5084	66.1438	81.4922	5.65969	71.7077	27.2471	2.77475	38.7819	84.5911	72.5164	14.5599	67.6163	13.2106	53.6555	110.795	48.8261	49.2947	110.083	50.2219	48.9206	80.5675	75.5567	33.3888	18.9261	102.441	75.2938	31.4377	13.3185	32.5344	43.6793	22.5613	43.0217	7.81997	12.9417	36.5074	83.4729	36.5368	67.106	51.1727
ABI3	368.302	334.767	324.706	379.165	396.162	439.563	531.379	393.225	477.439	349.684	338.028	296.56	468.225	160.356	459.157	264.378	101.154	282.814	485.619	274.615	215.085	253.049	369.847	408.917	377.559	345.944	409.89	317.841	382.254	449.28	347.064	352.192	363.594	345.564	452.646	391.2	321.961	311.823	290.325	271.709	222.925	307.549	65.9301	68.7002	215.749	370.933	237.67	352.869	336.83
ABI3BP	972.7781	642.59732	479.4891	598.2272667	650.5740667	589.2166	625.6229333	616.2233667	537.9337667	1323.659333	892.2606	637.7584667	1127.782697	706.6081	592.4619667	657.6876	392.1799133	560.1252	541.7815667	624.7803667	659.3776	301.6199767	606.3708333	664.3481333	625.9687333	891.966	646.5009	728.4002333	2312.4309	577.6066	507.4416333	722.00269	460.0523333	857.6557667	366.6695333	458.1531667	648.3908	737.7028667	689.0626333	789.4888	582.9546	630.3449333	286.9878	329.2973	219.8119	688.3603333	668.8686667	586.3102333	670.6683667
ABL1	1923.4	1406.54	1505.48	2209.4	1624.7	1622.15	1390.19	1715.97	1396.17	1148.39	1628.06	1790.96	2083.12	987.447	1578.51	689.312	373.825	802.395	869.123	1223.08	857.169	1309.21	1837.58	1346.16	2202.57	1544.29	1868.75	1329.3	2478	2064.27	1898.54	1368.31	1344.65	1877.49	1574.91	1680.93	1971.95	1367.79	1619.47	1678.41	1342.69	893.756	336.343	355.406	861.443	1186.29	1219.88	1280.47	1696.15
ABL2	344.998	339.5430333	283.5157	225.5906333	248.6493333	281.5271333	364.9966667	328.6933	303.1306667	213.032	274.8853667	325.7680667	342.2579667	252.7681667	329.4915667	246.9249	90.86493333	272.2038	221.7084667	239.9842333	312.5273333	320.5158	294.7307333	246.8118667	322.205	320.3140667	290.2078	302.9346667	455.346	314.3273	352.7584667	316.5456667	329.2472667	326.149	282.6866667	315.8817	360.0293333	289.2317667	303.9273333	276.3460667	365.2234333	236.9671667	85.14556667	63.35626667	275.5194333	266.833	278.0694333	278.1645667	289.8898333
ABLIM1	3277.7895	3851.93	3647.393	2774.707	2701.36	2745.361	3147.183	4441.115	3429.479	4198.86	3059.6325	4481.41	3464.9635	2758.175	3142.7765	2529.39	943.563	3760.03	2430.55	3540.62	3641.28	4854.355	3266.7595	2920.9555	3394.266	4212.745	3278.2045	2743.0215	2807.239	4557.19	3758.2	2634.925	3714.19	3599.276	3152.6765	3954.27	3891.805	3624.325	4597.4	3711.6555	4052.35	3527.41	1192.3245	909.896	3838.14	3016.135	3580.51	2805.6155	3098.0345
ABLIM2	164.655	77.3682	78.61744	115.67942	166.31602	129.7208	142.5309	136.93024	96.14788	713.323	103.6923	101.3942	144.71144	128.3808	124.05588	94.58942	40.2803	84.39636	106.70396	124.32456	84.36654	93.24442	98.23998	71.00866	142.68762	137.93094	52.99112	117.92286	114.99476	81.80186	116.20208	68.43644	65.9091	112.25262	156.42986	104.67794	96.4663	134.41664	104.898	92.14388	79.77322	93.90476	50.62516	31.8135	76.183052	115.8606	73.71512	55.0535	143.21708
ABLIM3	397.078	131.053	154.34	562.758	322.341	370.516	471.604	372.242	503.531	415.177	420.453	297.552	441.99	395.398	195.566	263.49	98.5476	105.718	348.736	197.835	119.451	99.5976	709.481	334.921	341.896	694.083	489.16	421.656	473.205	158.601	269.52	261.917	214.093	144.459	381.143	446.921	366.817	218.798	184.028	348.886	374.444	93.8702	99.5423	99.9648	39.5522	316.149	212.058	531.567	677.052
ABO	98.53025	89.40085	90.4761	117.62095	126.21075	250.19935	83.77875	233.211	69.0002	142.974	165.82825	74.12885	52.65135	133.2739	174.15135	242.8374	45.2545	139.7098	236.09215	40.5397	72.84695	109.02725	229.7871	109.21295	145.91935	142.40715	183.59155	129.54095	113.77355	105.20225	151.59305	70.18465	125.472	62.8345	115.02155	195.877	66.314	89.0973	120.5495	127.3589	54.84485	80.31255	68.7247	37.69895	87.10085	100.83625	69.625	232.52835	254.7062
abParts /// IGKC /// IGKV4-1 /// IGKV4-1	24.1529	9.79484	11.9609	879.616	91.7086	26.621	24.1367	27.061	9.9305	10.7835	17.233	826.359	4.19814	17.9226	23.3813	34.3413	333.911	49.6136	38.9845	37.7695	23.7117	9.827	8.75505	17.0976	15.8642	21.7155	58.1527	20.7776	346.732	33.8838	10.4138	15.4364	15.323	238.68	373.215	47.0546	26.594	2704.26	162.785	65.181	29.632	16.3922	11.0558	4.57929	5.57907	144.485	13.5842	16.4598	12.6391
ABR	564.0395	610.3682	495.6845	580.7255	543.5512	315.29265	408.77315	331.524	291.4021	596.644	403.0275	325.98105	616.202	339.756	410.44635	211.56445	189.27165	316.8331	514.639	345.35095	314.63085	351.49745	897.8425	501.1564	746.2485	748.9595	332.42325	401.99025	844.711	448.01235	446.8735	1038.462	360.08335	549.9005	393.79345	555.955	755.922	394.983	501.5095	763.5815	290.99045	325.0316	237.2365	183.18165	300.33695	364.0262	500.911	361.8625	352.01775
ABRA	14.56511	11.954955	7.802025	18.79765	22.147095	34.81465	16.133385	4.54491	24.585975	15327.66	27.86651	20.030385	57.037375	486.056	19.49133	15.6395	9.25042	30.6208	10.80677	17.79065	20.55079	13.25217	35.04063	21.043375	22.621845	33.08555	29.6059	22.18486	10.299785	19.1911	14.101805	19.720265	10.311785	13.7915	14.00242	25.473635	20.54149	8.075525	22.73874	25.138795	7.26622	15.94479	45.339755	4.915703	28.5677	20.354045	14.0676	29.886365	8.878915
ABRACL	3030.59	1281.58	1153.56	2867	3242.38	2284.27	3267.27	1989	2443.13	442.531	2387.68	1969.17	3523.68	2821.36	1978.09	3286.89	1014.63	694.454	4058.36	3246.39	886.231	801.906	3522.62	3091.8	3151.99	2987.71	2707.47	2497.87	2010.28	1028.17	2085.58	2365.83	1467.52	2757.55	3737.57	2142.67	1807.05	3061.99	1572.68	2905.59	2866.77	1747	1090.52	850.978	784.222	2633.45	2631.44	2792.47	2610.66
ABT1	131.154	312.732	380.729	515.06	365.388	238.233	296.927	343.088	454.721	309.418	173.995	410.356	378.867	373.46	446.824	465.315	154.363	383.185	363.594	367.522	603.117	504.085	284.125	340.816	289.703	288.13	357.855	267.716	454.298	522.56	386.219	416.51	407.94	447.822	436.483	271.219	397.832	354.574	338.881	354.213	340.101	447.299	132.365	133.033	463.552	493.866	398.969	463.803	347.139
ABTB1	72.317916	99.45068	64.58044	86.688608	102.798554	87.09272	133.11961	67.753776	68.229176	162.0133	87.982402	82.58078	90.7194	53.785144	36.7552	46.330734	16.557862	55.480042	41.392896	23.83868	33.967226	52.73211	69.950992	60.439248	55.98566	63.86358	71.50196	87.860716	139.91388	60.122698	67.122552	65.7942	120.19814	70.230232	140.01108	110.83603	115.44693	48.487132	74.839966	54.76034	38.52362	14.42656	10.611804	12.28899	63.463632	30.046312	31.359006	37.83899	37.208238
ABTB2	472.97795	297.59809	393.484235	318.73957	432.375485	348.7405	613.439225	370.83494	349.234165	380.8608	252.9158	329.240495	285.76055	206.20534	224.30508	245.07815	88.86432	301.53153	292.43092	175.16715	262.94543	535.00004	441.59523	339.040745	290.17153	461.21935	480.42147	317.150175	217.3221	402.997975	314.081755	380.55955	458.44828	270.599295	381.19487	459.21285	403.140405	350.79208	396.23973	347.12674	354.739875	273.81762	92.231225	67.023425	207.69975	219.095865	245.12605	234.61825	382.3934
AC000111.3	3.15767	2.49935	4.00965	5.94479	5.3745	6.64847	20.0551	0.464058	3.39299	1.95719	2.052	2.08789	2.33704	19.4716	0.269799	17.1829	0.0884503	0.745166	2.01642	18.2034	17.8111	1.62574	5.52257	12.4487	3.02526	8.46411	0.508973	6.93222	14.563	5.18766	4.78389	1.33047	3.06993	0.387878	1.10059	1.01765	8.27693	30.4472	6.10248	1.97885	1.45863	2.6665	0.939441	0.650899	15.6696	1.00148	12.4436	51.3283	6.6296
AC002059.10	167.799	88.1444	81.0418	98.7608	157.45	241.99	211.511	78.1747	80.6149	154.44	271.819	116.856	154.67	152.438	83.1935	122.042	48.8945	64.2245	144.083	113.346	121.289	58.2774	153.363	101.923	176.144	62.9458	36.7157	149.151	121.465	118.385	91.5179	69.7344	69.8184	144.127	72.8763	30.8288	94.6033	120.391	78.9101	128.861	98.931	77.4619	45.3606	41.7635	66.8057	116.379	132.358	85.3072	148.322
AC002064.5	98.9959	4.27825	31.9907	61.3338	45.1783	60.7176	62.1794	25.7809	55.1531	43.3549	6.86961	17.7405	54.1463	43.4633	35.7244	39.1454	8.32993	23.9266	30.6597	56.777	14.5004	25.3474	39.9059	72.3011	65.8018	29.5304	51.7864	14.8187	13.7956	5.67024	52.2142	26.0317	40.2629	8.42986	10.3834	19.4625	34.9361	54.8315	43.493	31.4714	28.8782	27.2714	6.40622	17.4658	25.8393	7.42834	24.1819	31.9033	38.4564
AC002310.12 /// AK056973	72.6087	139.196	189.63	133.924	163.142	141.162	187.433	125.057	143.386	183.31	167.649	103.209	105.767	71.7393	114.17	113.965	35.8165	129.444	148.41	117.893	76.6032	127.07	173.209	128.124	135.683	82.0925	172.122	115.701	93.1636	138.085	94.3437	43.6014	125.488	175.561	209.016	171.416	119.871	124.402	132.218	151.379	158.218	133.156	36.6735	35.9333	104.059	94.213	81.0959	86.0146	152.045
AC002310.7 /// ZNF785	53.602	4.88186	105.424	113.232	113.046	114.543	81.338	69.584	74.4815	29.644	3.33128	47.6739	22.1082	72.6076	27.8272	140.514	26.9958	129.372	9.60337	109.047	4.68675	83.6213	139.894	9.21157	80.8924	93.4102	182.805	6.97208	77.0386	8.66379	76.7838	99.4404	101.235	60.7028	152.236	91.8804	107.827	11.2289	11.4312	122.453	56.7663	44.1889	44.1454	36.4582	39.6824	47.58	112.59	18.5811	130.073
AC003973.4	43.3993	30.1131	10.1255	10.6149	42.0963	14.7325	67.3761	3.44675	90.525	17.7318	45.0177	3.81526	10.6223	27.2764	38.1074	66.1946	3.49756	16.5952	91.6068	11.329	46.1579	38.6147	11.3537	61.1351	58.8396	10.1762	44.162	8.0089	37.2417	5.04705	43.4176	50.7285	2.35291	11.8118	64.7152	32.3467	77.9467	49.8741	49.1421	6.46643	55.3904	44.177	2.23955	20.1652	44.7952	53.9987	24.8659	4.45152	10.2531
AC003986.5 /// BC043576	81.2637	17.5237	68.2731	51.1996	55.5185	25.6508	38.4248	48.2844	21.617	203.122	32.4055	77.0563	101.641	18.4125	31.3797	70.327	8.61094	27.7899	22.78	12.7325	21.4384	58.4153	73.7919	64.9134	88.2088	59.8642	52.2625	27.5335	20.1246	69.5603	104.357	61.2284	39.6694	77.9126	55.7429	77.6054	65.2909	5.61778	31.4622	11.7518	98.6206	56.9422	8.8103	4.02542	80.2237	125.766	111.526	10.4299	109.509
AC003989.4	132.365	64.1991	33.1924	158.198	49.2183	66.5065	73.2683	36.8927	77.2575	102.659	72.4601	142.863	48.757	21.2792	87.2327	65.8384	10.7328	29.1102	134.274	70.2048	63.6443	20.4536	45.1524	77.1217	43.9065	38.4547	57.5679	75.4634	80.4961	33.1926	148.851	44.6875	28.4485	125.988	122.812	88.0801	36.3069	47.2295	72.0525	82.5468	149.163	53.9847	37.8759	17.3472	49.8548	165.116	77.5308	29.2123	90.9826
AC004158.3 /// AK055364	66.3377	1.9049	1.92404	15.2878	6.08909	12.1345	4.4627	30.9492	5.34059	3.44626	3.0764	2.48598	3.17124	23.7201	40.238	10.8005	5.39096	18.1439	18.7186	28.7995	3.52481	18.7034	4.55253	2.2504	4.24939	20.3083	1.71615	4.5373	9.02711	12.4191	5.10549	28.0625	19.3312	3.53867	3.99803	7.88645	19.7917	2.86207	1.44241	21.7075	1.17206	2.26119	1.75915	0.865623	45.1508	0.839531	1.6972	29.2638	4.91401
AC004490.1 /// AX746733	5.08754	4.79851	6.65644	5.59963	8.49118	11.3615	16.1984	4.28633	14.3172	18.9605	45.9493	2.68158	12.0238	3.41457	72.5782	7.33193	1.86799	11.2086	12.4066	23.7269	4.09607	4.98054	17.7648	14.116	10.6681	20.1473	10.5611	9.43447	18.7763	27.5463	25.4079	12.16	7.14998	4.79241	16.3262	6.94012	6.805	3.84868	4.59223	11.2084	28.8162	3.26054	2.45633	6.88684	4.46103	6.8757	4.25656	3.18494	36.8409
AC004538.3 /// BC040327	73.063	37.6727	40.3576	59.8923	83.5807	22.7061	11.8788	66.6005	95.4853	76.0892	76.2826	45.0879	187.395	82.2303	74.0661	44.1363	17.5717	38.995	135.859	118.322	74.0437	35.2363	106.668	5.25683	107.478	51.5222	94.3408	31.8812	47.0372	59.9379	8.15621	71.3638	41.6148	5.11984	72.0437	96.0307	10.1771	65.5027	39.9602	86.9625	29.6336	43.9345	19.2045	10.3572	56.6067	47.303	88.8141	68.5436	55.7202
AC004692.5	279.026	175.89	132.896	267.855	178.771	229.361	255.59	182.352	137.084	463.498	278.547	70.3458	179.352	180.423	274.631	153.957	89.6064	173.049	278.404	107.014	274.029	167.916	139.995	270.687	198.675	277.08	104.678	285.395	406.093	237.67	268.95	153.156	213.619	208.251	253.286	147.314	222.03	207.8	205.392	192.592	202.848	222.558	69.5326	94.3555	223.983	226.662	252.338	248.479	183.735
AC004941.5	168.764	244.255	235.563	27.7994	138.377	118.788	144.439	190.214	71.1495	527.929	133.549	36.4337	141.183	239.438	221.736	143.619	88.0656	243.432	242.958	71.8267	400.875	239.907	188.034	219.585	134.898	277.437	361.512	141.47	149.693	162.74	193.489	218.266	143.863	208.869	135.588	100.571	156.482	256.03	29.6518	106.054	250.852	207.904	80.0159	82.167	244.056	175.788	206.228	40.6182	224.687
AC004951.6 /// AX747182	473.927	313.167	324.394	253.594	398.012	304.452	308.314	438.173	319.983	323.269	401.239	400.615	331.724	538.062	288.768	260.399	162.537	676.421	363.903	443.597	496.145	729.133	374.322	341.565	347.373	310.433	226.211	310.698	390.669	262.117	452.125	401.97	252.293	259.143	214.558	319.994	364.857	681.314	587.239	313.049	371.594	462.805	227.066	142.55	381.928	313.422	394.513	331.575	522.032
AC005162.4	55.1877	11.9888	9.93716	14.7147	36.6854	22.0009	27.3819	12.335	12.1599	7.68061	26.803	23.7992	18.4602	23.0164	18.2449	18.3708	5.61744	15.2891	25.145	115.039	9.74722	24.9767	48.8237	13.0461	25.3655	7.05592	13.4557	29.4373	11.0776	19.6896	23.1808	7.09614	9.95533	25.8831	10.5611	17.0513	81.6967	12.5566	14.2907	6.78191	13.0907	45.0697	4.81589	5.61739	12.9061	17.4658	11.6292	19.2915	37.5578
AC005224.2	135.243	93.1099	117.716	45.4739	115.617	80.8665	80.0399	67.3746	104.123	105.471	110.689	59.1553	72.3296	95.5624	127.269	92.525	23.0482	167.611	87.9535	138.898	73.3087	141.813	91.7004	84.9629	108.464	62.9271	86.3627	93.7508	61.6836	87.7746	121.004	138.417	69.8468	94.7173	118.164	84.678	69.3059	90.762	118.505	23.7965	58.9685	88.7374	42.0486	38.2009	147.067	102.337	55.8967	64.1095	68.0849
AC005256.1	24.6287	12.1593	22.4188	12.329	12.594	15.1115	20.5561	23.088	20.925	47.5302	17.3164	24.9155	16.3998	23.9045	21.4864	15.0311	4.10197	5.51371	42.1445	14.2815	14.3305	9.17133	22.6985	16.6075	13.9186	24.7105	20.415	47.2098	8.72675	23.468	20.6895	6.18186	13.9185	13.4509	22.4268	29.7205	19.9412	16.6518	9.12693	10.3647	19.9575	21.8162	9.73314	3.78464	24.3811	18.1179	32.3156	18.433	30.8412
AC005306.3	35.0784	72.6762	83.4853	100.861	226.028	33.3844	14.037	114.583	133.524	27.8383	59.6651	43.7494	56.0073	124.17	16.806	55.2087	50.5033	14.0834	15.5375	97.8441	85.2766	92.178	159.37	61.6639	117.018	127.81	85.6284	35.904	124.307	70.9583	89.9722	94.0329	78.8922	93.8681	131.611	57.3311	131.127	151.4	136.792	89.761	68.2145	63.5828	4.17972	5.29209	61.1067	66.3705	89.3272	43.7448	61.1653
AC005498.3	20.8189	32.3157	57.8848	53.0356	21.0825	74.215	16.2674	17.2268	96.5752	31.1146	59.7364	72.2805	67.1768	13.3063	45.3843	37.6486	3.4604	10.9879	19.1723	47.9106	3.06867	25.8184	63.1425	36.5633	5.18156	50.8271	44.6027	44.9916	51.9361	41.6817	26.999	11.9549	62.9438	10.9592	76.433	33.606	58.3976	26.8984	64.8269	21.9511	72.8565	87.8769	37.8115	5.05115	4.4007	60.8772	67.5786	30.8449	100.074
AC005523.2	201.684	332.638	299.819	481.2	600.126	593.511	449.036	396.087	413.758	3778.67	245.35	304.045	462.02	445.149	351.313	230.045	52.593	757.287	721.321	438.33	481.081	226.634	358.125	311.324	326.031	261.052	321.746	250.643	273.01	370.937	371.595	298.23	298.65	536.701	325.922	397.479	349.213	232.569	294.709	350.198	312.999	285.612	85.0005	39.1708	715.805	489.157	388.069	513.904	314.749
AC005523.3	19.0022	7.16409	7.35629	13.7207	30.9658	24.3043	10.5809	38.3328	20.6167	146.371	25.1826	17.9413	6.29548	15.616	16.8069	28.9717	4.8672	18.1984	17.5839	15.9472	36.7836	18.8694	21.6605	17.2541	20.0448	13.8936	19.3811	16.213	14.7071	19.574	17.4067	13.8578	12.851	11.8402	15.54	28.3487	37.9152	24.5898	23.5842	18.2327	10.683	23.5552	4.09941	3.89934	22.2138	21.273	18.5616	22.6518	19.6727
AC005537.2	13.4324	5.65126	10.3783	6.58424	12.8298	27.061	28.944	14.1576	4.03506	15.3992	28.3847	24.8496	6.68162	3.60709	19.381	1.58881	1.41206	3.29532	13.8205	80.0465	3.24399	1.05064	5.10589	10.884	7.39468	4.08158	5.55866	8.0385	3.67036	5.88262	6.37018	13.3315	5.39573	6.78356	14.4009	9.09826	39.3027	13.3264	29.3414	32.1676	6.25149	2.29017	8.43289	3.12525	10.4327	5.56896	10.6237	3.19504	17.5837
AC005592.3	4.85503	36.3045	48.3875	2.43494	59.3387	34.7844	78.9004	59.1338	16.6123	49.4748	71.0715	56.4456	68.9903	53.733	64.157	56.2888	18.3994	73.0848	41.0117	42.9588	81.0348	47.3636	54.3856	26.666	51.354	40.0844	29.2213	92.6172	38.0725	67.7087	59.4185	40.7712	38.3216	74.7109	65.4247	37.6966	68.4184	83.7931	63.7041	93.7945	43.9824	95.9826	16.9253	10.1497	64.5076	69.5622	36.7016	48.6123	49.7979
AC005606.14	16.4116	7.40356	79.7782	10.217	55.1166	6.12213	11.3688	79.9527	3.40861	51.8716	14.4489	10.8342	5.50018	22.6079	9.55629	80.527	3.04371	2.86026	8.96	9.79085	8.88242	63.4214	13.0555	6.64728	9.64645	13.1997	9.41565	8.64877	5.35148	43.2929	6.10509	9.50248	1.58005	11.4406	29.5698	10.3558	11.4813	11.3825	6.87546	9.95405	66.8372	13.7221	3.67721	3.4185	7.30536	72.3157	25.7325	7.69496	102.236
AC005754.7 /// BC016751	46.3028	11.5818	1.6156	15.8058	4.55516	4.86729	4.13017	8.28641	42.5975	77.5083	10.9395	10.9239	2.69357	5.95363	5.97725	5.55846	10.0342	10.7812	9.22754	5.41416	22.5527	2.44018	41.2099	18.0518	6.02662	8.73506	3.43304	30.6815	2.3946	2.97702	2.80259	5.96059	4.74988	30.3606	10.4745	12.0773	15.7963	10.6352	18.6765	6.895	4.19595	10.1328	0.841296	1.17836	12.4813	6.15155	5.45672	10.649	5.29147
AC005785.2	162.586	73.5913	225.52	185.915	297.925	275.186	245.879	131.874	165.976	219.641	157.473	144.115	159.461	137.902	103.07	99.9449	58.6999	78.7583	159.596	150.607	83.0541	108.961	233.855	149.265	257.387	153.712	151.751	207.965	74.5641	115.74	169.232	152.316	146.338	184.008	237.704	224.821	234.012	45.1856	115.244	220.828	150.339	62.1301	38.5966	44.7685	78.4255	120.209	44.0602	191.899	183.608
AC005838.2	11.1133	1.81381	9.62582	7.32893	31.623	8.88967	14.3149	22.7047	8.78711	11.7069	9.68987	1.85702	12.1248	12.2115	2.40981	5.54407	3.39177	14.0311	13.7478	8.82636	23.0826	6.37378	13.9394	7.84783	4.2831	2.72451	40.9069	64.294	32.1987	20.93	6.74252	11.6641	4.20465	21.928	12.0065	53.4586	3.48136	8.00934	7.91644	8.10412	5.32487	2.83577	2.58829	1.74536	8.67387	10.7115	5.66746	8.39658	8.15574
AC006026.13	271.936	161.813	352.13	164.991	254.639	397.605	275.144	334.668	99.8463	3.46804	302.192	173.453	48.5673	68.5312	128.555	178.67	110.645	224.853	180.537	228.11	146.234	297.507	175.382	214.989	115.607	137.914	203.877	259.889	84.8388	142.266	134.701	302.52	128.225	185.985	293.675	198.792	140.941	71.8783	112.102	237.77	72.9562	139.963	88.2841	80.4852	187.528	226.387	176.699	242.315	168.791
AC006129.2	4.69205	1.56497	2.50842	15.8599	3.18946	2.67189	5.76209	20.5762	2.8136	12.0432	0.759371	2.6977	11.7464	3.18337	5.22228	3.06926	3.10744	7.24149	8.13285	4.26296	1.06093	13.74	1.09269	3.66752	1.64954	4.18788	7.84724	5.69673	24.5038	0.706665	2.65858	3.57069	1.12044	1.2971	1.8313	27.0928	8.49532	15.2896	1.99241	1.43639	4.9844	3.54076	1.11252	8.54925	3.1077	4.50824	0.793828	5.82592	2.63358
AC006538.1	10.3186	30.4281	62.7062	41.5057	43.1215	28.891	59.079	20.9721	7.81099	38.1485	59.2913	29.2005	33.8679	52.8498	9.51051	39.001	10.3673	48.733	31.8379	58.6672	32.7626	40.124	67.2534	7.3527	65.6177	7.17508	5.51147	48.6145	33.3502	33.9859	44.1582	31.3057	53.4173	29.9668	69.5899	36.267	6.39099	26.721	22.4802	25.3974	2.39744	17.5612	9.55012	8.3063	36.627	29.6346	34.0781	65.8929	55.3954
AC007228.11 /// BX647249	211.809	128.612	163.114	156.968	264.427	244.336	247.215	106.015	119.69	155.1	212.475	142.524	89.6337	88.9589	245.899	103.771	55.0325	125.157	125.88	163.724	128.12	178.537	138.679	134.412	184.65	162.228	133.265	216.666	79.5401	171.595	196.791	163.616	118.774	175.204	236.395	139.447	138.396	132.224	136.345	185.023	96.0494	183.327	46.6935	38.718	124.295	144.211	158.048	148.612	307.883
AC007255.8 /// BC038570	90.6523	39.2181	68.5547	68.0777	126.673	124.594	91.357	78.9368	56.8622	80.9084	70.9245	89.8259	52.2994	54.0598	46.1883	46.2729	6.56462	68.1466	81.6374	82.4952	101.602	77.1056	49.8816	111.068	54.9019	96.9322	94.7116	56.6229	56.2593	87.9042	57.7161	78.6772	63.784	94.5715	78.0733	87.1443	50.2435	117.044	56.8004	59.1874	83.2031	55.1771	32.4192	16.1554	99.1467	78.256	48.3812	133.876	85.7712
AC007292.3	81.9787	85.7108	83.2717	167.545	171.379	84.7886	114.954	121.418	142.53	100.834	105.561	136.727	120.485	87.8924	86.2343	92.439	14.6801	151.332	68.5143	41.2136	79.9037	59.4146	77.5837	89.0975	171.562	74.3796	103.368	144.742	119.753	89.1832	162.218	75.5106	33.6394	94.7059	110.482	67.3499	95.5278	67.5561	128.482	110.945	67.7436	52.1904	43.094	31.7106	169.607	86.6561	86.8454	120.259	147.537
AC007349.5	57.5948	16.8598	14.5165	2.02388	22.0953	11.0936	43.5617	43.5537	25.0595	42.2786	9.56886	12.9426	27.617	17.1528	48.4085	37.1546	11.887	2.53407	68.0975	7.36628	5.79602	27.038	52.6801	39.0972	42.8472	43.1935	63.2763	58.8609	51.8421	29.8087	32.4044	67.6102	14.8687	8.03047	65.0578	60.843	81.9883	9.92534	2.17486	16.4033	20.5606	12.4008	0.886097	11.7656	8.47722	24.5273	3.63181	36.4716	74.9101
AC007362.3	30.24533333	10.35007	23.02477667	19.82611333	25.08979667	30.61929667	28.22054667	34.10663333	41.68022667	10.73137333	23.77687	11.99069	12.78742667	22.96473333	23.00122333	17.2721	9.504836667	14.60739667	33.8705	31.3119	21.14638	24.03224667	54.2148	22.24705667	34.36173333	33.62157333	12.41779333	39.60581	16.82207	20.11021333	22.40720667	30.5713	23.85486	43.72793333	20.60982333	29.131	18.28288333	16.57044667	11.43602667	17.37014333	20.62912	8.857016333	7.885436667	4.719316667	12.77945	31.19079333	11.12370333	7.55677	29.58986667
AC007364.1 /// FLJ32955	14.4867	39.7847	39.5333	38.7479	38.6556	62.6296	66.135	2.9784	29.6804	62.3006	74.0042	60.4283	35.8377	15.4296	57.3154	57.2731	11.0117	37.8579	36.3439	19.7964	33.0195	29.2494	45.479	21.0898	35.8933	21.1014	32.0224	64.6068	18.2827	14.5106	35.1905	41.3944	19.7444	34.8343	57.9307	47.1898	9.57624	69.9057	42.3896	20.2753	62.0719	18.0269	15.0769	15.8458	26.5155	49.6949	62.8029	79.0575	31.8685
AC007365.3	168.136	52.0134	96.455	178.32	180.942	276.641	260.486	157.247	52.5773	227.736	277.398	123.625	145.696	195.464	226.949	76.4442	68.216	69.7482	173.649	247.655	60.845	94.2116	182.01	154.381	223.7	153.651	159.118	141.333	142.577	96.3922	156.581	133.212	163.306	128.072	244.743	206.443	97.614	87.2199	111.653	102.346	112.861	89.5007	40.3594	55.2016	92.0149	131.547	103.544	162.771	246.535
AC007389.3	58.6847	67.2078	28.283	144.666	196.68	90.3054	141.051	114.484	188.005	153.731	199.94	85.1744	57.2812	23.0235	39.8956	36.6878	24.4768	15.5272	27.2771	36.5316	105.551	61.065	125.766	99.5334	149.021	26.0129	77.1553	24.4631	53.9114	14.4593	90.2731	73.5947	110.712	115.621	163.723	135.482	89.445	137.203	106.516	99.8005	144.082	9.35872	18.9518	4.77152	29.0737	62.7773	16.075	37.0772	141.669
AC007401.2	76.1888	62.7429	37.2838	16.1516	59.0157	20.7044	18.0976	15.0704	13.7284	145.342	12.5078	5.91406	10.0322	46.1831	31.4127	7.26747	16.9857	70.2679	10.8927	14.6868	52.0291	14.3191	5.71332	39.7438	45.2384	66.9498	35.6517	46.9794	43.1134	39.3682	19.5015	70.7827	37.8583	35.0207	13.5116	29.3498	39.7208	111.785	79.6609	19.5852	69.7974	39.3899	14.089	7.3992	13.0396	60.6199	8.44339	81.8291	13.7965
AC007557.2 /// BC031974	81.4669	6.68777	40.0358	36.7424	45.2039	48.7709	55.2634	57.6612	46.693	96.4386	88.4073	46.8286	86.0864	58.4036	43.0436	8.72831	22.3187	35.9311	109.024	66.11	1.91168	46.1439	28.8006	6.97276	49.9792	48.0013	55.5932	60.5805	9.69052	7.04967	4.38364	85.234	33.4468	48.1147	17.2384	102.516	55.0921	35.1813	48.3364	11.1502	59.6814	41.0738	19.9578	14.261	4.7851	53.5414	47.6883	10.7371	62.623
AC007680.2	4.14258	38.766	2.96052	4.48135	6.80898	3.18362	9.23625	19.4048	15.476	16.7603	11.8336	5.06339	7.58329	32.6918	47.1464	5.01251	9.68423	14.7694	76.2585	19.4396	59.2298	34.1254	14.4782	7.6138	7.20081	8.19385	7.91428	26.6354	58.1317	6.43927	45.7641	6.60832	2.76431	2.41318	14.1215	6.69852	41.2683	8.13589	8.89427	2.95309	23.0042	5.21586	3.62461	9.66995	31.5893	70.1706	55.7509	35.225	13.0195
AC007787.2	12.8888	7.08312	5.97268	9.17295	13.3028	15.5064	19.0803	14.4778	37.3051	19.2835	14.7561	13.4463	15.4142	11.3349	9.88916	14.2643	19.4826	5.93228	21.1093	11.6077	12.3039	11.7208	13.9352	13.8365	13.5609	42.2277	19.6556	13.9012	14.1561	7.35468	19.5441	9.20452	12.3537	18.9719	10.3383	16.0207	15.1817	7.00076	17.6509	11.1378	6.71292	6.43529	1.25416	4.73508	9.09902	13.0674	4.79048	16.0755	18.5536
AC007967.3 /// RBMY2TP /// RBMY2TP	23.9306	52.7044	13.922	20.2312	95.0101	90.3429	40.7815	25.5129	34.9726	139.444	16.2942	18.8776	20.7605	19.5043	50.8594	17.952	9.30466	26.3276	50.9949	14.8074	12.5776	63.5054	20.9681	27.1693	31.8051	34.8391	26.5661	16.753	21.4754	11.338	34.6576	13.1112	21.2159	68.5774	32.8342	37.4941	28.0357	17.7698	32.4892	126.832	16.0162	20.128	24.6094	6.16999	36.4401	11.9031	37.3846	13.4688	93.0726
AC008088.4	24.357	49.4583	21.2395	77.9552	63.1402	27.3378	45.4114	60.3545	58.3736	73.6129	39.8003	59.9152	24.434	43.7702	96.1609	50.8605	8.75115	58.8398	57.2169	51.9824	63.4786	56.6397	21.8873	35.893	44.0532	41.0676	9.32427	93.6832	75.9375	47.1305	61.1582	55.0683	63.3352	87.8267	33.0737	7.5017	47.2178	62.7627	36.8635	54.0176	34.8563	24.6291	16.4612	23.7013	36.5677	57.5842	42.3583	65.8214	66.6926
AC008746.12	18.6066	105.236	52.4967	58.6188	15.3085	46.2778	13.9839	47.1269	4.59319	26.7962	60.0354	61.3664	52.3423	13.8843	34.6745	4.77738	3.08121	46.6856	49.3597	11.622	19.6186	91.0228	35.2976	10.7592	77.1775	53.2816	90.3112	43.7317	86.0582	7.00654	4.69265	15.6064	31.761	55.3077	10.8108	44.3293	75.9432	11.0192	50.3716	44.4087	47.017	35.5068	7.37573	3.45669	6.0136	10.5933	60.3057	29.6046	101.323
AC008753.4	69.6626	55.3504	55.634	74.4769	54.8038	96.5605	20.7995	84.9873	92.8634	31.9574	66.7167	11.5553	60.1625	90.1888	84.0891	82.3234	11.1891	99.515	105.815	20.8347	77.424	56.6259	124.148	57.0403	84.6723	49.177	14.0466	64.2335	69.1448	50.7297	119.122	161.924	54.7327	131.66	73.0053	21.7946	42.0064	43.5897	5.60454	65.4421	74.591	71.0481	28.059	38.7657	52.2638	58.8534	46.4858	47.1873	60.3556
AC009120.6	303.439	315.582	300.223	215.944	355.535	284.472	351.657	335.032	491.75	287.209	394.341	350.918	282.571	175.437	339.38	266.919	99.7893	323.868	394.727	270.959	188.619	318.597	240.408	236.525	235.668	515.718	278.428	313.518	310.87	243.871	374.6	301.724	296.009	385.369	178.546	316.212	327.714	356.524	307.174	210.821	227.869	169.596	109.545	108.92	217.807	269.556	279.219	184.951	352.083
AC009133.15	128.299	87.3352	86.1408	65.5534	67.2745	147.277	208.103	110.308	48.6476	147.993	75.8567	118.418	154.476	12.351	152.675	146.056	10.0611	113.597	159.315	135.794	89.0067	129.068	129.81	105.179	94.8318	166.353	149.564	182.214	69.9111	25.8838	188.856	51.7116	69.5825	104.88	184.811	58.1623	148.617	49.5722	47.4577	86.964	126.38	121.769	27.132	29.4704	84.5925	51.3025	34.0967	231.145	185.273
AC009237.8 /// AK055967	312.798	477.865	404.324	151.385	131.163	188.519	155.788	315.322	128.959	108.258	127.458	249.356	130.736	128.782	411.06	206.479	55.4481	486.093	239.917	235.382	450.273	560.422	185.69	108.99	172.403	259.567	174.102	232.85	217.779	349.291	236.98	323.813	489.356	235.028	152.715	198.544	312.762	323.391	438.977	180.438	237.365	319.354	91.6426	50.6584	556.279	179.951	212.921	201.643	218.21
AC009502.4	88.2369	40.3566	90.0443	95.3691	154.725	130.842	169.479	111.518	93.6403	160.344	154.774	72.8784	91.1673	89.2719	114.558	56.125	6.00235	119.18	40.2558	71.8088	65.3658	52.4912	121.518	55.0502	171.654	92.7546	139.22	98.6632	30.0387	81.1745	65.6694	14.4159	56.4361	136.642	137.69	105.96	152.164	145.198	85.0923	84.0885	136.117	76.8692	25.06	41.616	7.82285	148.318	73.9814	130.247	114.653
AC009947.3 /// RBMY2AP /// RBMY2AP /// RBMY2BP /// RBMY2BP /// RBMY2DP /// RBMY2DP	90.9357	23.114	12.5429	38.943	41.075	111.723	38.4195	79.8405	34.7533	81.6805	35.022	5.21334	4.53526	45.5166	40.2366	21.6822	6.22401	5.17359	43.7708	22.338	24.1431	30.8817	43.1227	65.4262	28.9748	22.7732	46.3306	54.2177	64.7287	36.1462	32.4415	30.3948	18.7925	64.0753	20.3072	35.8847	2.34388	27.3687	56.8783	19.447	14.1627	34.0922	6.01955	9.91351	52.3789	46.7893	34.5064	55.309	38.3133
AC010095.5 /// RP13-1039J1.3	9.94953	5.90918	4.55757	7.62713	14.2374	6.89057	12.1599	7.30296	13.9086	6.87064	9.79559	2.07611	5.31081	3.79655	9.81207	4.44682	1.95258	18.135	45.7456	7.96743	3.54665	5.90266	6.75626	8.3779	14.5385	5.4089	7.18806	7.70444	9.1303	4.43187	5.17802	8.16595	15.6253	10.6172	49.1943	4.04978	7.07852	3.7811	6.48686	8.44525	4.96397	9.9105	2.38248	3.47366	14.9676	22.0154	5.33148	2.19272	8.16544
AC010145.3 /// MYCNUN	152.757	49.4336	103.415	109.452	113.041	120.157	116.064	79.5122	131.09	108.546	129.165	98.8645	162.165	70.1004	24.7956	43.7122	27.84	48.7817	159.228	106.733	95.4849	54.9578	106.292	100.216	147.448	122.531	28.5555	147.359	25.7159	100.821	46.8545	63.4889	61.709	92.7563	16.8335	163.813	170.032	19.6045	72.0059	97.3216	99.6874	38.0252	22.1234	44.3517	47.5715	72.7121	85.2848	54.184	126.54
AC010145.4	38.9193	13.1056	19.535	40.6281	54.9116	46.1297	26.4344	29.1427	20.1737	17.4598	32.2181	38.5911	24.9434	44.4271	25.002	14.0073	6.04438	38.1467	23.9605	19.1076	10.869	18.672	21.244	68.6782	33.142	28.9613	21.0068	86.2915	28.6616	13.4882	24.3381	21.1177	9.96993	89.6896	98.0082	31.2404	37.7456	19.5493	14.3368	23.5656	110.102	39.6824	5.30925	5.5177	16.6439	15.2298	14.348	17.7926	74.6765
AC010524.4	291.417	112.1055	174.347	183.864	349.1335	373.252	328.5885	205.2015	235.1805	283.9445	277.753	100.53175	186.014	177.8445	198.5865	165.295	59.87955	92.8386	293.1035	200.402	129.0865	140.8435	362.3015	258.289	326.0765	243.067	229.1055	238.049	130.883	122.606	218.1735	193.7205	106.09165	199.7045	326.42	221.01	240.983	229.6565	181.193	188.1025	155.0275	141.592	65.6258	37.8975	107.99385	159.227	143.6835	228.0515	275.98
AC010980.2 /// LOC440934 /// LOC440934	18.3729	30.6545	32.672	72.0111	10.5709	61.346	67.8049	38.9074	41.6733	74.8368	18.4989	18.7922	42.26	20.6469	39.7923	95.2667	9.71712	76.9266	60.8951	18.8228	25.0218	53.329	12.6071	73.1274	41.4712	62.5866	54.2082	78.5596	77.6018	24.3701	48.7881	17.6308	15.6758	68.7404	68.5753	61.605	31.4484	67.5102	49.0118	36.9795	45.0149	63.1968	16.94	8.9372	69.2987	59.5298	15.6133	41.9797	29.0235
AC011997.1 /// BC021693	8.09073	15.397	4.05313	43.5566	4.17298	6.61514	5.18597	8.17654	4.16063	36.4573	6.89823	1.37374	10.4062	4.49519	2.27462	2.21421	1.31753	9.54118	2.9484	32.9216	2.86129	2.50668	22.7515	5.04112	23.2381	2.74281	5.19437	1.68201	2.54859	1.96783	4.35873	4.44597	2.09553	2.26711	58.075	5.24295	2.5598	20.4837	6.49272	17.7484	2.97831	2.25515	2.56607	1.17026	9.62511	3.81912	2.5071	5.68181	5.72154
AC012065.7	929.323	1588.74	1407.21	1093.03	1102.65	1352.85	1192.54	923.08	1064.49	324.802	1092.57	1854.99	1381.55	896.898	1058.01	1104.6	328.257	1296.04	1063.02	951.01	1002.76	1019.53	1076	842.517	1167.32	1258	897.346	1317.87	726.022	1590.62	1029.99	1078.55	1325.12	1185.97	878.483	1159.34	1134.96	1224.11	1303.65	927.588	1495.89	1046.18	335.105	318.848	987.864	1205.91	1004.58	1082.48	1031.84
AC012360.6	74.8535	42.1929	7.46848	103.013	102.411	64.0254	33.8161	48.8561	13.2944	91.674	93.7491	9.73366	73.3763	39.1119	56.8286	71.5224	27.8455	56.7367	64.5786	20.7719	64.0217	45.1702	93.4818	42.9096	42.2987	67.1941	53.8016	14.2698	68.278	98.1462	57.6996	66.9748	22.9086	95.4072	76.112	31.0119	113.175	43.4151	34.5209	82.2523	41.9174	74.2688	29.3039	23.3542	32.7735	53.0165	36.3394	43.5971	23.4174
AC012499.1	58.0676	46.3328	82.2051	111.15	11.7778	58.2244	71.3026	52.1767	4.65149	26.778	67.6904	45.5601	54.684	39.8743	108.566	76.8377	42.9253	39.5116	68.8944	87.9735	18.4368	49.147	90.0809	75.5876	59.871	86.3372	98.6098	106.931	104.752	43.9137	19.488	62.2189	51.4437	61.4085	86.2464	55.9691	90.6404	99.7366	72.3527	36.5506	62.2242	93.8654	34.388	20.1981	5.61243	38.3655	11.1015	105.049	106.251
AC012531.25	46.7954	11.0493	13.5516	17.2261	81.2358	23.2045	16.0238	19.93	26.321	30.7041	29.1959	29.0145	12.9576	17.3072	46.0404	32.9628	5.21619	29.4616	29.8653	37.7514	26.7047	17.9711	24.313	39.5528	30.9735	40.173	22.1323	20.8397	10.8243	29.4963	14.946	9.85827	15.6075	25.8242	25.0414	37.3526	19.8865	13.5652	14.7509	28.2432	9.08841	11.1513	10.5968	11.304	10.0172	9.31553	16.4778	10.3921	20.6002
AC013463.2	69.6867	120.706	72.7721	76.8079	118.122	87.1794	88.8476	73.7675	74.3345	61.2246	168.414	140.108	107.91	62.6449	92.1011	150.816	68.3612	146.106	165.82	50.8437	370.677	155.28	140.045	133.007	159.729	113.647	63.3423	91.5816	93.6806	69.6737	156.88	37.8004	83.7078	94.7276	20.0058	48.353	130.904	136.771	142.908	106.781	117.474	81.1617	29.6936	41.7951	145.938	162.965	145.635	163.015	155.618
AC013733.4	5.35707	18.211545	3.23263	8.481375	4.19631	3.127435	11.45389	14.34709	26.55105	4.86129	9.9396	8.43185	11.552085	14.08694	2.64954	16.184135	1.640585	10.00603	9.37982	3.74099	6.37829	2.566645	3.881005	5.40948	3.625305	19.13551	9.618805	9.31502	8.64532	6.5052	8.877045	4.184745	12.92372	7.79655	20.878655	6.739885	6.952875	31.62185	6.93379	6.546925	4.429695	5.29746	0.8365975	4.06708	7.235965	4.934795	8.1632	3.55499	13.56266
AC016831.7	64.401	70.4804	60.6807	29.0649	95.4399	65.0727	98.4452	55.9868	58.0446	75.692	57.714	13.3648	43.1323	56.6545	57.2237	83.0884	18.2306	85.7492	83.3141	99.6197	44.8668	47.9672	69.7508	74.9331	100.17	19.694	58.32	129.238	28.3004	87.9262	71.7617	67.0569	75.9292	66.9339	125.202	63.1447	60.8039	66.8801	74.5141	49.9628	50.9224	75.6447	22.0087	18.9162	95.3368	59.9171	79.4814	56.7335	84.0984
AC016999.2	72.8373	59.9932	78.0415	125.445	97.4474	145.487	80.4345	101.824	198.107	207.371	87.0694	19.8631	71.0147	73.6241	136.512	65.631	40.3306	39.0484	144.214	107.534	62.1485	66.1817	111.88	85.7918	103.071	101.08	111.919	84.6865	110.472	104.418	119.669	91.8466	47.7432	125.051	48.1141	135.451	142.783	116.089	105.246	11.4329	60.9564	77.2828	22.1324	40.2832	87.1218	82.961	116.717	45.1881	103.898
AC017002.2	119.7	95.3405	69.2238	30.0062	164.977	124.438	121.138	124.482	144.584	202.678	19.3209	109.606	110.83	218.526	130.794	164.861	94.0783	222.109	32.9013	108.8	258.561	303.827	125.21	117.653	63.0555	356.372	238.4	185.504	363.085	125.727	236.624	109.284	113.631	172.764	9.70573	130.994	231.179	327.988	219.536	9.5188	70.0724	141.247	77.3874	71.4459	150.905	105.77	261.79	104.096	186.265
AC017104.6	69.1364	62.4218	22.1428	159.588	107.186	92.4982	97.0503	32.9473	167.269	151.149	120.066	92.8023	118.826	19.94	44.5104	34.8897	15.9267	17.6484	32.32	60.4336	33.5857	34.5443	52.6624	43.2826	140.305	184.538	43.3895	86.4529	33.1353	35.8673	78.1457	84.8971	83.3792	100.351	55.7418	81.3295	89.4239	52.9591	32.0556	112.256	26.8125	48.5868	14.6963	8.49133	21.8654	49.9421	37.3281	69.3135	26.1135
AC018462.2 /// BC071802	130.775	60.1451	107.671	41.8686	159.534	162.6	146.476	96.057	143.345	91.7374	143.606	113.271	120.455	55.6415	68.6489	110.414	100.984	184.475	94.2691	85.0686	47.2932	139.762	85.9327	136.497	135.737	144.535	165.08	153.018	108.205	88.8108	62.2297	89.8082	60.218	144.193	36.0631	157.676	108.06	73.8292	171.936	134.156	161.751	149.607	34.4651	52.105	130.643	72.3989	70.2172	129.825	226.386
AC018755.16	416.867	296.711	330.579	388.745	291.953	515.488	410.715	420.7	393.511	372.283	246.171	285.533	259.158	281.557	323.832	293.955	128.88	306.661	253.48	260.151	335.805	253.627	330.193	298.48	348.784	341.007	206.588	302.044	450.534	345.762	406.837	237.724	251.336	514.217	606.591	467.177	428.941	287.22	323.864	300.736	354.641	300.006	109.959	97.7957	323.34	320.644	301.724	337.527	332.553
AC018755.17	9.21813	15.3353	2.92289	2.62284	34.4177	2.27615	4.00846	2.24953	3.51716	5.02973	2.1087	2.42995	3.03921	3.91262	2.71366	34.6878	1.76288	3.78332	5.41413	13.047	4.89972	15.6184	5.7157	4.79732	3.28293	4.16486	3.46222	3.58439	25.0285	1.30012	1.53385	2.26676	1.22758	1.65672	2.21591	29.9178	19.1613	19.1546	3.58981	3.31446	21.7137	14.3645	0.763174	2.20776	2.34218	1.96553	11.6631	3.45066	2.0503
AC018766.6	55.8998	63.3431	39.8673	79.9513	43.8473	45.9342	27.9479	13.6471	132.276	19.4955	23.5268	23.1191	9.02106	47.6196	13.7889	41.375	4.13244	41.9882	39.6808	78.0686	28.8367	5.12091	29.7291	8.48083	52.2184	96.5191	71.0566	16.1037	5.75137	50.2916	33.8952	34.9239	13.9527	38.4961	49.0894	66.318	64.1915	15.8056	8.87947	18.2641	46.3961	42.1202	13.1164	20.7213	22.7737	11.5558	11.4716	8.02525	137.928
AC018816.3	22.7648	26.8385	21.5463	132.235	43.2605	103.216	148.36	23.8663	167.521	30.9545	124.154	58.1472	81.7131	38.3871	103.5	151.849	9.42038	59.6374	134.916	84.4764	18.7606	58.4832	40.9394	51.093	24.504	118.182	131.679	80.7817	48.4286	36.531	74.3952	70.2475	55.699	188.674	70.8369	40.3726	175.724	42.9712	117.154	124.139	99.4679	123.31	28.9102	29.5343	34.2165	54.5937	134.882	66.2224	77.4253
AC024560.2	460.983	383.337	134.518	351.885	205.92	219.826	289.701	120.08	121.188	198.132	412.518	307.083	433.307	109.934	388.018	319.907	132.202	378.267	175.037	275.693	66.6723	258.195	477.074	427.268	197.279	527.176	226.912	115.016	215.963	68.6359	841.068	439.215	319.273	327.326	206.567	80.8416	386.102	104.605	358.776	353.981	124.568	70.8889	90.8653	100.71	125.032	332.404	105.157	370.819	247.325
AC025442.3	60.36635	57.54715	47.67215	31.63525	78.02775	99.7901	99.8538	109.3882	84.1883	54.6076	58.45725	44.95165	61.9645	51.5505	69.1042	85.32435	31.3116	57.5544	77.93485	60.36265	43.49835	59.59555	82.1194	41.0099	104.37675	95.24805	61.87215	92.04235	50.2911	39.11065	71.57515	41.58995	48.0867	73.56095	99.7319	69.7962	44.79955	82.00485	77.04845	104.26005	24.808695	59.89415	21.84985	21.50805	50.7155	52.5635	75.11965	58.08915	78.58895
AC064852.4	67.5468	22.3228	26.8596	2.7266	50.8218	39.9742	58.0782	4.91527	59.5555	36.1853	55.2577	40.4514	41.6255	45.4901	33.2224	50.8004	15.288	26.3128	72.777	46.9901	16.8464	34.6103	34.037	50.2219	1.82243	19.0175	28.3137	42.3732	26.0397	46.8512	64.9713	21.0035	20.4661	20.3459	52.297	40.0678	47.6905	12.3365	17.4496	25.4314	19.3442	30.7443	10.7237	6.98415	36.0964	4.1837	20.1168	2.62991	45.3576
AC067956.1	8.24201	1.04451	18.5586	31.3044	5.3145	17.1381	5.87472	3.25279	5.24969	22.0237	11.0608	10.2256	16.1046	1.30364	2.29974	14.2219	0.650604	1.99453	3.87053	48.6827	1.01729	11.5246	27.9732	18.6573	2.86438	21.4891	3.0502	2.44708	2.07278	1.12377	20.8456	1.16788	3.68525	2.98387	20.3191	1.44245	2.47887	1.52993	2.56275	7.47705	1.54017	20.6351	1.212	0.503918	1.72774	25.5856	3.14494	4.37294	30.6458
AC068039.4	104.771	93.5795	65.8726	51.1293	158.426	126.468	88.9524	75.519	88.8809	95.8886	64.2762	100.178	78.6684	74.3423	78.1235	79.3984	61.4392	150.31	70.0206	82.9759	79.9024	60.8699	70.904	82.1251	72.4556	94.272	126.455	90.054	217.355	51.4274	85.9676	73.4442	52.3738	131.084	75.5212	80.9262	147.574	70.5237	164.132	112.473	55.2546	98.2469	44.0262	57.9577	86.3374	104.205	14.5351	71.4216	126.015
AC068138.1	90.2842	71.8222	55.8415	105.054	128.419	123.735	111.167	85.9977	22.9583	137.773	85.1519	63.8873	95.8432	58.8167	61.0101	52.1641	20.2524	28.723	102.819	70.3762	76.0069	45.5951	88.7843	92.1023	79.4347	76.5347	135.715	90.395	45.8746	98.7833	121.215	69.0869	42.2757	72.901	86.3388	99.0059	86.8973	82.2782	81.5512	60.804	39.1052	44.6821	31.3614	17.5895	66.5124	65.1768	25.3934	65.0593	77.266
AC068831.3	16.5525	18.1456	28.3572	37.1949	125.894	115.818	29.1112	15.4238	10.3045	96.2577	22.8929	106.14	54.541	48.5903	44.9413	51.558	25.1358	50.3303	76.5627	14.1759	56.4812	61.7226	61.1618	15.7081	15.2424	79.7255	89.3672	7.59923	28.7087	16.0331	10.8385	12.6633	59.7274	7.17078	52.7347	7.78621	13.1583	7.72314	5.3961	13.825	9.8935	26.6227	18.0401	5.47714	21.522	53.4198	9.01697	37.1568	23.8654
AC069277.2 /// AF279782	4.43692	18.0031	3.28409	41.8023	3.58771	13.086	28.221	2.87651	7.63152	6.10205	1.37259	1.87156	11.8792	2.74815	17.0763	2.09409	1.62744	3.2474	5.99791	20.5752	21.5507	7.97572	3.27004	3.55614	7.64592	24.0547	31.4173	49.6675	3.4433	6.57294	7.4275	5.42591	1.68359	6.05903	7.31586	2.36056	2.81471	8.94813	3.25442	4.6709	4.49657	27.5401	1.89312	13.3888	4.08347	4.34494	2.12932	5.19267	14.5187
AC073283.7	36.2844	39.1245	16.2241	14.7053	23.5754	35.4452	27.4994	38.3715	12.336	146.845	35.9701	27.1151	71.9343	11.701	21.7407	18.2659	7.00423	22.8521	28.0589	15.833	17.3627	68.6406	58.0669	25.9628	83.1066	51.3737	52.8396	28.0611	57.6138	16.9617	71.3686	34.0456	75.3366	94.2939	28.4058	45.6694	27.5443	25.6965	15.1548	38.808	13.0153	50.2138	22.0022	8.54907	25.8301	25.3352	35.5573	24.0585	26.3172
AC073321.4	47.208	42.0935	67.2476	65.5248	82.2468	46.2733	90.7007	57.8564	71.3868	84.863	57.4009	66.6522	69.0134	62.1415	83.6938	61.5318	25.9751	33.0943	138.866	92.2317	56.8778	54.7414	85.7044	5.70227	106.601	36.2388	93.5642	119.934	78.6554	72.0943	88.5886	94.5177	22.7789	45.6576	69.2038	66.0619	52.0354	77.6007	43.1829	62.0354	69.7748	46.9537	24.7855	3.9635	14.8829	76.7377	63.1223	43.3618	49.6491
AC074212.6	46.4686	33.923425	27.94709	48.9365	44.55245	28.5005	29.95943	53.7224	33.35364	81.355715	80.5965	48.81455	37.954895	17.30715	47.535685	11.925505	16.36351	21.62607	53.06275	32.58899	49.38235	32.58615	21.16195	73.08354	64.3992	54.8157	31.52001	37.7413	54.9774	35.5056	54.696505	35.53835	41.0809	51.66995	47.22925	21.97965	21.2272	47.079895	20.83269	46.4327	52.721575	31.452335	24.46414	20.96485	43.09285	56.96179	69.330835	35.52433	83.57235
AC078842.4 /// AK094915	29.4743	24.343	31.9633	77.1679	112.307	5.17452	115.587	45.3368	27.798	72.9349	45.1882	5.32762	54.8584	25.187	50.093	28.5066	4.85318	26.0371	85.4695	19.4793	26.8313	5.36935	72.1269	33.81	14.4524	84.7717	16.7187	4.53356	25.1435	1.83563	36.8509	59.2385	15.642	30.5215	45.2643	35.8071	38.1772	35.6226	12.2461	9.60859	5.02247	39.999	20.507	7.19895	15.2419	13.3859	3.76962	58.5748	76.0834
AC078883.3 /// AC078883.4	82.4407	76.7043	22.9092	37.2046	66.105	74.2569	137.065	19.9803	121.167	64.3702	17.4922	67.4394	85.0489	56.3189	53.4362	13.8846	14.0972	20.8288	98.7619	69.5265	43.631	24.222	78.8196	12.6549	37.9042	91.5444	83.2605	65.3942	23.2958	112.914	60.7344	28.8222	3.88165	24.5106	120.328	61.1969	39.0548	31.0592	10.7797	80.1674	56.7313	26.4637	14.2224	28.8303	21.0086	37.5227	10.034	74.9196	45.2567
AC079305.10	28.2503	93.4681	69.4184	116.452	44.1003	151.435	42.3389	56.837	114.53	96.2427	12.214	43.2427	63.6234	74.105	91.9131	48.3017	8.09573	104.177	89.4887	52.3899	104.642	112.204	90.6729	109.849	58.9466	28.2254	105.33	178.823	93.6789	7.75164	56.1007	94.1996	69.7427	21.3814	77.0847	32.9693	58.3276	15.308	13.4613	90.273	87.0006	71.8304	30.4294	3.09893	36.687	72.2516	61.0847	53.1563	101.857
AC079741.2	45.9416	58.9356	23.3727	53.6013	40.3608	70.7347	75.4096	47.7675	31.9169	76.8944	54.9989	48.9667	31.675	41.3043	19.6877	13.891	17.8909	45.706	99.9092	34.4384	48.8203	40.0545	57.6796	59.3058	16.1102	38.6011	73.9391	33.2377	54.5169	6.89975	47.4535	50.2822	7.41456	66.0337	40.0644	58.6561	29.6725	30.938	36.6127	33.3938	44.2968	34.862	14.0909	16.9839	35.5462	36.3114	6.27885	7.64542	43.6792
AC079767.4	89.8247	30.8334	33.6903	76.238	51.8617	78.6418	69.5689	47.0871	52.5715	46.4902	86.1941	36.4115	18.7514	56.3332	56.6344	45.3436	27.7994	6.20996	45.1471	55.5351	28.0525	45.5426	65.3652	32.4777	66.1524	42.4476	50.8216	44.628	65.5932	17.7291	68.4516	54.4945	28.7476	27.0355	48.0441	20.8161	54.4092	79.5841	35.8224	18.7729	42.0671	29.5734	18.9968	8.89207	51.2176	49.737	39.4474	52.6975	74.6186
AC079807.4	20.1895	13.3794	41.385	31.2658	5.10557	18.2894	34.0364	38.4277	24.3047	37.658	26.0193	5.51482	24.5487	21.9348	16.6574	17.8514	2.32817	11.4442	21.979	15.0246	43.3942	10.9938	13.9268	17.5739	47.8326	44.1524	18.7495	5.59564	46.1009	48.7761	7.63618	55.9414	2.80536	34.7601	36.3666	18.6401	7.95974	39.9975	14.9962	66.7306	42.2693	40.0152	16.8185	0.722093	3.6456	36.8427	19.3029	13.3486	7.24041
AC083843.1	328.9455	326.77	363.322	209.2425	216.4685	233.6095	262.591	407.687	269.866	347.4415	343.432	155.8245	305.6865	284.4355	386.983	533.412	197.5805	548.671	415.875	494.7405	457.432	739.3335	461.0685	343.7825	401.7335	227.563	390.471	331.4365	233.5975	282.1335	311.4105	287.7555	382.3485	352.25	323.9075	325.2625	198.524	408.5505	408.5255	339.5915	338.5135	375.9425	149.356	146.5635	502.6585	522.376	420.986	379.6925	407.135
AC083949.1	96.5211	79.1832	53.4249	143.525	108.693	117.884	73.1317	84.8249	19.5194	72.6223	36.7125	56.6094	78.7942	88.7388	74.9139	139.517	48.5365	85.4343	156.511	36.4445	93.3019	89.0812	77.5352	132.515	29.2748	18.29	81.6852	49.8173	33.814	68.9756	41.3871	24.8412	12.8435	76.8987	45.8729	94.5942	92.1507	50.0142	45.3819	84.9642	63.0852	15.52	29.0976	44.333	47.3722	135.944	90.2495	170.359	55.7884
AC084219.3	38.7254	30.1898	58.6932	11.2736	15.6698	13.4699	17.3159	44.9041	19.2175	82.9411	52.9847	8.37118	29.4031	33.7764	24.99	30.737	20.9375	17.5128	8.43507	23.0262	22.4407	35.014	31.6469	17.0145	9.93091	3.57958	62.4289	39.249	13.7089	48.7018	45.0326	36.5323	9.16125	34.3827	29.1152	50.7408	55.247	11.9122	52.9495	50.0701	11.0455	3.80361	14.2865	9.45546	10.6097	23.1239	48.8073	71.7249	59.0925
AC087501.1	9.34365	8.33294	7.27845	31.2911	18.3492	7.26286	27.0909	12.8509	30.7234	23.5772	5.9219	18.467	26.1709	30.5738	52.1807	16.6894	4.86734	19.3545	7.20028	34.9396	2.37237	4.47823	23.3117	11.9382	22.0741	2.65531	11.9462	21.4538	3.00592	5.27224	14.0002	27.7819	16.2786	5.68739	33.9527	2.58121	3.66775	22.2567	4.25968	9.71162	7.58562	3.00537	4.50732	1.21442	41.8992	17.3418	14.1424	10.3889	52.8935
AC090627.1	8.28271	2.74243	3.60242	14.0675	1.87747	2.7089	4.42886	7.1552	3.33029	2.25033	2.31395	4.89555	2.91235	4.89881	48.2564	28.961	2.65966	26.8837	34.7449	7.17281	35.7788	32.3203	12.1843	9.28528	13.4616	13.0241	2.25233	5.27215	27.6235	16.2625	11.813	12.7398	16.1047	2.38502	4.9158	3.12496	2.82263	7.92055	1.23041	21.6174	4.77597	17.4003	7.41571	0.355912	40.5748	9.63273	4.14541	40.7764	4.96426
AC091133.1	421.83	464.272	609.697	457.433	354.541	488.423	220.268	553.326	519.348	196.713	474.824	443.485	378.966	356.622	416.902	249.748	165.42	626.952	393.911	390.369	369.565	497.691	469.985	377.19	342.548	339.21	342.074	368.855	450.34	433.236	517.878	400.769	778.312	341.254	348.811	373.212	682.604	477.891	367.878	388.094	393.358	686.034	175.023	110.083	695.545	421.501	247.783	430.444	558.245
AC091633.3	5.94236	16.8587	23.7801	7.71742	19.6018	36.3709	4.8306	14.703	17.618	48.549	1.30568	34.7074	45.4755	4.9353	35.5826	3.76865	9.96989	25.9079	1.99312	24.9395	27.4132	26.6918	32.4671	37.7522	28.1448	6.31727	33.7707	33.2547	42.944	12.588	18.715	27.8244	9.77366	11.5683	4.12425	24.4915	9.92065	2.667	32.8535	26.4605	0.841735	20.8074	1.27956	1.38457	5.10439	30.1568	5.172	12.9421	31.8848
AC092155.4 /// BC038779	35.223	26.668	2.44677	6.71991	40.4219	11.1155	2.74962	2.95545	42.1636	12.812	22.2708	1.51447	5.33941	15.935	26.973	22.5816	13.2552	5.18406	5.5862	24.4454	25.2871	5.40276	4.96714	11.4041	29.4597	14.0559	1.43498	28.3782	7.38772	27.8556	15.2519	18.7101	28.0881	27.6262	6.52739	13.5705	39.0364	2.36091	3.06149	2.67865	3.23156	19.7614	4.69262	8.65655	5.67873	42.5902	20.288	7.3783	29.1099
AC092192.1	61.1656	16.8528	2.03619	23.3552	1.71276	7.96617	10.0104	29.3291	31.8386	9.10826	6.17643	3.06316	1.56549	10.6328	4.70129	15.8641	10.5632	1.41001	5.86177	24.5997	19.2468	13.5546	41.4138	3.55355	37.9581	24.9506	3.84038	41.7275	4.07769	8.01311	14.7295	19.5675	6.5831	4.31457	3.8906	20.1218	8.97474	12.2797	2.33583	2.73198	3.20274	1.90418	0.373884	5.30599	3.08307	39.1489	17.0493	5.19178	7.88849
AC092620.2	303.09	275.254	256.758	110.24	164.034	209.843	225.194	264.68	175.725	194.137	308.544	123.686	233.433	270.653	341.516	249.334	111.288	376.008	232.065	242.123	308.152	341.902	273.928	185.038	205.153	336.922	219.849	355.572	361.982	235.867	290.54	225.511	208.858	290.423	166.935	220.774	109.13	325.557	212.461	193.035	206.29	237.259	76.5067	107.676	177.417	153.349	262.274	229.191	291.189
AC092660.1	26.1524	58.816	31.6522	110.496	54.4504	54.6107	70.6674	56.3321	73.9455	124.748	161.541	96.0815	83.1214	6.60776	95.1212	55.5213	28.1103	53.7741	89.3268	106.523	95.7412	72.5211	23.6928	119.705	55.4287	54.0096	132.535	122.395	60.7464	77.0207	151.18	93.2646	71.0585	106.178	133.259	98.3285	35.2282	70.3303	142.7	53.3644	115.49	42.0091	21.3209	22.2723	22.0979	74.1092	61.2681	39.585	23.1357
AC092667.2	25.399	11.3801	13.4326	19.5143	26.1961	9.97958	9.79753	14.2888	14.1117	115.14	64.3515	16.5788	5.66495	58.4913	12.3977	11.3158	30.3586	16.1811	75.6165	18.3343	11.1802	26.729	13.6521	20.2008	8.37443	19.7695	5.59826	27.9071	10.67	31.733	11.0165	7.75888	7.22972	24.0741	50.3474	5.86414	55.7631	95.4329	47.7623	6.00986	15.4502	69.7276	24.0843	4.5539	49.1659	6.14783	15.4776	24.0131	15.9234
AC099684.1 /// BC040634	77.9172	11.0407	59.3291	98.9639	181.993	215.742	134.916	139.3	121.381	13.7329	111.351	201.296	176.684	54.9138	91.5984	100.115	40.838	12.1858	145.388	162.969	29.0794	55.0727	200.52	156.03	149.506	76.4101	104.332	133.195	109.015	43.7974	89.6033	87.3243	79.1304	137.734	224.684	120.111	112.711	62.2872	72.0725	57.5556	143.592	39.3073	38.6007	27.5912	45.3279	74.7666	98.2716	266.202	244.994
AC099850.1 /// BC017255	26.3428	47.1053	55.0163	75.6231	45.8111	12.2504	40.2373	64.8526	12.8371	69.225	38.8295	12.5787	25.3202	28.6171	60.0553	27.2393	31.2609	19.9111	37.2271	28.4471	68.8512	53.7058	6.59181	52.2712	28.0829	15.4937	24.0691	78.1583	37.6438	34.4678	86.5212	73.5381	60.3849	45.3405	16.1676	10.5719	31.2878	9.98786	76.8591	49.5051	36.098	30.6808	6.19979	11.5513	47.2817	84.2924	85.9892	9.71983	53.7938
AC100830.4	35.0288	56.5374	15.1702	21.7002	22.2487	35.3898	141.757	15.3507	124.867	55.1065	79.1473	105.328	29.8927	14.1978	58.0838	68.6309	17.439	51.8141	29.537	57.6708	47.699	57.3841	41.9567	19.963	34.3778	44.4412	80.3863	79.6997	20.0761	110.548	68.4138	72.3789	12.1737	111.24	22.4082	92.6257	20.847	40.3596	21.2034	70.5189	22.69	34.3459	6.26316	3.11299	64.2842	70.6141	57.0847	15.9821	16.6108
AC104537.2 /// TCEB1P28	18.0977	3.50245	4.355	4.7415	4.08101	6.39318	8.31113	11.6041	34.987	9.24741	7.40452	7.29647	4.31415	4.19271	9.12735	6.11545	5.36281	4.29971	6.20832	17.7104	5.53926	9.61188	15.2894	7.49639	16.458	5.13432	5.75427	7.54219	8.30605	10.241	11.9222	11.514	4.2484	19.0598	5.77419	2.94978	51.0626	5.39224	8.6784	12.0395	4.32922	10.9374	3.86638	2.62232	7.00169	2.64822	5.44522	6.22837	9.57968
AC104667.3	29.946	6.37599	17.1321	35.5244	29.5532	58.342	46.2487	21.9059	17.4171	30.2647	30.3292	3.71722	27.5841	13.3916	25.0992	18.0163	6.25601	10.3874	30.6291	16.8767	24.4202	27.4413	19.0862	22.4894	16.7517	20.5584	17.5986	25.8376	14.3267	17.7629	8.23148	13.9061	48.5187	19.2838	32.8714	15.467	30.4519	20.9184	11.2353	10.3778	20.435	10.3726	1.85961	3.59523	37.4941	15.225	34.9443	22.3177	23.7376
AC106801.1	204.777	92.2195	87.1547	77.0139	181.156	89.7047	167.98	105.433	100.889	176.725	188.362	102.718	70.0494	99.604	63.7653	46.3916	12.2776	47.2928	82.315	61.2218	62.2396	94.0837	135.573	116.774	110.105	59.3046	253.55	136.701	88.2951	104.568	149.936	131.839	94.5938	156.589	247.552	159.166	179.438	50.1215	143.432	157.825	125.985	106.705	17.7296	28.0746	46.8336	126.941	15.4213	19.8763	171.418
AC108056.1	14.0648	4.5904	41.5024	26.9685	23.2309	33.0395	42.6614	25.4879	9.2451	13.8708	17.8431	6.79022	49.4928	15.412	4.39254	40.5792	7.74115	27.3792	52.7049	29.2922	48.0447	10.1423	10.634	9.28696	11.1268	4.84935	10.0265	59.8613	10.186	25.8798	20.8412	12.7274	17.8473	11.8451	8.61025	8.47166	7.25171	64.7934	50.9964	36.0773	10.069	23.1575	15.8953	1.80985	2.90516	6.17561	32.6104	5.12007	26.2532
AC112198.1	237.8	424.735	352.845	152.025	233.545	281.386	209.088	503.417	207.525	6.2356	185.865	202.497	170.098	164.166	318.719	230.693	65.972	489.384	316.342	366.554	335.755	296.506	206.462	220.891	220.326	45.6476	210.563	238.055	101.071	353.591	321.028	306.534	420.851	314.194	316.998	187.328	203.916	217.22	370.524	230.783	104.861	331.058	40.241	41.4021	217.36	238.145	200.48	185.12	308.543
AC114730.11	12.926	3.74222	6.82453	9.85136	35.5121	16.2925	16.9356	7.53056	5.88089	3.21901	16.9014	6.45953	3.11243	4.53027	5.86285	38.361	1.42587	7.01248	13.5256	2.24283	7.61128	3.89064	7.27872	4.68682	12.4999	3.33641	4.51906	10.8594	4.85491	6.41538	9.08664	4.34994	22.2516	7.38414	10.3508	15.3091	6.88633	24.7865	1.80064	16.2979	2.81469	3.65661	1.55761	4.46109	61.0681	36.303	14.4489	4.62493	6.86969
AC114752.3	14.9071	5.43844	6.42227	10.5119	14.0006	58.0069	15.9294	12.0007	9.29162	89.7039	25.0868	8.1303	81.3435	18.4333	22.0299	4.55784	4.37188	24.4472	16.8028	14.4125	31.5504	21.7683	38.2163	72.8476	12.4829	9.46208	15.8392	51.6424	46.9772	14.3799	55.2641	23.1587	9.0434	50.5725	15.9949	6.57561	8.99382	53.2372	12.6562	5.84712	59.1755	7.46878	8.60933	16.5103	36.8148	11.4528	3.99957	15.7985	12.698
AC124997.1	26.5564	1.17472	3.8506	21.2011	29.3208	19.3657	28.0309	2.143	3.05988	8.67048	5.72774	4.23574	13.0562	17.536	26.0503	31.0686	4.15904	26.6278	64.9604	6.07392	0.731573	5.18169	5.20597	3.24369	11.7926	6.69481	32.0759	48.1625	31.0722	16.4063	1.11512	27.6035	4.18115	8.86568	33.2791	4.82911	29.7574	9.40498	1.26276	8.33232	10.133	15.2268	9.89659	6.00667	41.1263	1.45666	27.0146	21.9543	9.99554
AC128677.4 /// CH17-132F21.1 /// IGKV1OR-1 /// IGKV1OR-1 /// IGKV1OR10-1 /// IGKV1OR10-1 /// IGKV1OR2-2	65.051	96.5429	137.161	968.867	380.914	209.398	196.329	153.676	118.177	305.6	213.474	2737.16	41.8964	132.246	134.239	131.129	597.257	120.568	87.5078	116.988	241.636	110.724	127.806	216.1	330.346	422.341	175.871	144.21	713.91	183.424	205.439	267.189	150.864	371.481	700.323	193.757	211.827	1270.35	381.367	182.326	100.086	183.417	48.4866	67.2087	66.8328	317.454	242.606	111.77	202.816
AC136289.1	37.6444	23.3168	19.3067	16.3797	47.6531	19.8241	3.01174	10.4201	10.2063	8.59545	19.8779	37.8302	17.193	22.5061	55.6574	2.93953	7.81074	21.0509	11.7757	3.11949	38.8287	41.6908	49.4424	51.8198	28.1819	11.546	32.6789	58.6035	15.5343	8.64768	26.315	40.9103	12.6512	46.7583	3.71259	24.7582	22.1137	24.7707	2.93766	23.2687	25.6599	15.6548	3.9648	2.22486	24.8655	42.7464	8.46492	15.0115	19.5632
AC139100.2 /// PARD6G-AS1	35.4035	103.84	18.2498	22.4245	78.7852	29.3534	109.57	113.58	97.7463	7.95326	55.801	22.8966	24.0115	17.4285	51.2174	78.4239	8.17044	100.501	54.0479	36.3937	46.2277	13.8019	26.0458	25.0308	18.6683	13.5311	19.2456	139.134	64.3823	50.0035	28.4104	88.6001	83.4658	35.0748	95.0694	94.1906	26.9227	21.4865	22.4061	27.3745	103.262	37.1672	54.3704	7.99051	19.7083	92.6005	80.4844	43.8468	86.0491
AC139100.3	4.54223	2.40382	6.36506	8.73673	13.5072	37.546	17.8026	35.1525	25.4468	11.6352	25.0018	36.7186	21.9523	8.25607	15.8662	9.20825	3.0289	34.3923	10.9613	17.5666	3.0422	22.4882	44.7996	2.6891	16.0282	25.9252	6.26393	3.80335	19.7697	9.56251	9.29147	9.83557	8.72969	17.5557	3.18407	2.82184	37.6403	10.3266	8.79419	19.2604	5.10636	1.77803	1.12423	2.12475	3.09696	3.3609	25.5074	5.38189	15.7286
AC141928.1	101.8015	67.30675	81.75105	60.513	53.05315	56.93225	61.71135	57.1619	58.05725	77.57585	81.42435	58.03935	50.4023	66.1965	123.0305	79.7411	18.00966	72.03375	98.751045	95.482	116.2985	111.218	36.7437	104.76095	111.56875	20.20165	62.7159	78.4036	44.50425	89.13885	62.984	74.19015	74.1875	43.5216	60.2732	47.12885	71.84095	82.79875	64.18935	81.88665	64.05885	76.46245	35.1441	23.0686	95.3246	54.3918	52.48645	44.77072	98.84625
AC144652.1	125.046	152.926	108.728	69.7965	70.8921	119.951	75.9012	25.4757	30.7619	197.477	36.1138	81.5437	49.6588	40.6604	18.4879	19.0862	18.7422	31.5311	94.3535	62.2088	83.5412	122.793	8.57456	69.1174	92.1239	90.4631	34.4956	96.0614	72.3757	110.096	100.143	99.8792	155.304	105.983	106.599	55.8924	20.1737	99.9016	98.7302	130.069	64.308	56.3648	19.2003	17.9356	99.1099	39.35	80.5148	29.1291	67.6622
AC145343.2	61.4581	89.0877	88.5948	131.642	102.038	194.834	32.75	55.7176	61.6756	87.4013	149.034	35.6457	54.4926	85.8187	61.0359	71.2744	27.2268	76.0588	89.6272	72.3532	94.1539	72.5193	65.8405	68.4398	111.614	89.1317	115.433	110.611	62.6883	73.2858	29.8266	87.7114	71.1141	98.7789	38.9243	73.9292	80.0672	68.3853	40.5057	13.4466	75.3771	90.9403	47.915	31.138	76.7028	76.1004	61.6593	133.974	82.5204
ACAA1	8957.125	3364.95	4413.13	9820.345	8904.045	12471.23	8701.685	8682.62	13828.035	1397.971	9464.445	8509.56	10459.67	11351.495	6752.73	9662.23	2170.525	2329.99	9360.84	7948.875	2538.37	2683.3	12156.135	9239.125	10843.955	9249.58	8931.215	6893.43	8272.51	3487.57	5611.225	6046.44	6352.515	7530.445	11830.105	10117.745	11366.61	5045.66	5665.185	11300.73	11415.15	5246.765	3807.005	2337.025	2233.355	8442.92	9184.695	11687.265	8988.885
ACAA2	4322.651333	3093.256967	3849.660167	5470.774667	5328.226333	6187.184333	5828.723333	4810.274333	7065.3446	1710.0175	5260.908667	5485.418667	6182.904	5030.116	3369.0913	5483.055333	1431.211033	2179.298867	5258.141333	5114.147333	2933.594433	2169.6606	5678.858667	4406.223667	4882.072333	3894.010133	6237.125667	4661.769333	3255.3441	2933.241333	3657.182	4306.743	4491.630333	5199.3792	6482.018	5967.242333	6136.185	3434.223	3923.113	5824.6249	5831.295333	3534.830333	1826.2368	1477.588067	2306.554833	4700.731333	5170.690433	6414.499633	4796.203
ACACA	676.20295	647.8825	620.7315	438.923	463.38295	445.7448	499.821	356.77965	502.6685	477.66995	465.43	644.73135	447.1274	298.358	542.6534	330.9105	149.2353	658.1385	216.6054	319.673	851.1025	1166.0795	443.408	483.5975	586.527	444.0755	501.849	568.9375	581.99395	739.3695	630.3685	548.3175	565.226	501.2905	381.8795	460.62805	681.1175	614.1305	666.942	347.49955	446.74685	630.0605	139.0829	111.59725	571.6165	189.45725	390.2685	317.881	466.2657
ACACB	1110.982433	848.18225	1181.028283	568.8873167	860.3732833	841.8346667	976.6458667	976.6948167	938.7624	2177.668167	585.7565167	803.4102667	620.5271333	783.7305167	1140.6852	606.373	278.0726	1625.868417	729.3605	817.5785667	1216.264017	1553.153833	877.0109667	639.7928333	716.7791333	685.1881167	828.3803	695.4808833	787.7698	1252.1505	706.09445	837.7776167	829.1297	802.50945	630.1192767	840.7169167	973.7619167	703.7279667	966.13685	950.6328333	625.6505	1201.708667	324.99315	242.5613167	1658.439033	856.0012167	810.8344667	708.0685167	769.8738333
ACAD10	229.647525	170.7369	191.223615	229.955875	241.566175	291.2946625	241.023485	241.4447	323.7209	150.0434	283.68353	203.691575	256.7146	291.22315	224.52254	176.295095	95.88725	171.62705	233.0953	170.622925	116.73395	201.845	339.0609	284.7561	280.2873925	271.201275	267.92105	191.240625	196.663775	168.908725	192.57065	208.9098	191.99867	201.742655	269.66363	287.1437	273.760335	144.580575	203.219925	304.8923	186.243165	164.428475	88.04685	59.9545175	120.2612	218.993975	197.695135	318.029775	274.310375
ACAD11 /// NPHP3 /// NPHP3-ACAD11	7395.57	1447.73	2070.96	4849.14	5615.03	7572.6	5300.89	5131.16	8272.23	1042.89	5912.68	3756.68	6780.07	7222.64	4208.61	5539.22	1844.58	1388.11	4943.51	6279.22	1007.31	1595.97	6810.12	6389.75	7183.65	5315.1	7988.74	6485.98	3495.17	1581.97	3503.72	4320.62	3056.27	4951.06	5150.82	7253.39	4459.86	2733.75	3191.68	6972.12	4237.57	2602.38	1994.13	1465.15	1005.28	5269.01	4602.15	7799.53	5731.86
ACAD8	1908.59	1489.52	2041.28	2077.98	2517.23	2980.69	2356.39	2180.79	2791.63	1433.92	2384.95	2250.8	2385.22	2296.27	1571.75	1945.73	626.798	1351.2	2235.27	2150.08	1050.41	1415.32	2591.63	2369.62	2530.01	1808.86	2257.25	1979.32	1526.52	1426.74	1860.23	2083.42	2389.84	1602.6	2452.69	2455.54	2187	1431.92	1761.61	3163.62	2326.91	1461.15	694.113	588.17	1237.78	1985.38	2092.48	2353.65	1646.13
ACAD9	1224.06	888.1	821.341	1481.96	1309.84	1229.73	964.944	1211.67	1074.24	1421.15	1338.88	1095.94	1122.1	916.02	1111.55	1119.78	461.98	1177.49	1535.34	1353.63	1220.83	1159.03	1174.92	1006.18	1298.43	985.202	920.263	1139.65	1052.97	1268.37	1006.43	754.254	882.728	1198.14	1182.25	1337.49	1169.93	1006.52	1287.43	716.274	1106.72	1139.79	509.853	426.655	1250.84	1330.73	1147.22	1373	1098.16
ACADL	1231.83	930.3005	1135.935	1406.07	1224.43	923.3225	1520.375	1303.775	1630.725	677.832	1463.535	1386.88	1290.38	1418.575	1461.125	1258.64	345.267	1053.37	1252.165	1653.925	1428.465	1341.94	1547.185	1213.96	1415.43	988.557	1375.455	1305.83	595.9655	841.321	900.793	1441.95	1286.485	1348.105	1773.745	1488.455	1338.535	824.942	1233.585	1497.16	1031.1345	1208.145	439.6725	326.8015	1222.475	1539.485	1098.226	1431.865	1186.72
ACADM	16607.5	8710	11539.4	14008.8	18040.6	22074.5	18330.5	17495.9	26858.1	18356	19612.6	14758.4	17700.8	20136.3	16354.4	19633	4720.25	9198.97	27539.2	20595.6	9210.4	11421.4	19630.3	23842.3	23937.1	11673.4	18083.4	16000.3	7373.64	7961.45	11511.1	18672.6	11941.1	17658.4	21729.6	16127.1	14444.9	9344.93	12318.7	22050	15478.6	16310.8	5502.26	4840.98	9698.97	16810.6	15173.1	20594.3	21488.3
ACADS	534.195	238.829	412.07	459.916	446.296	737.885	647.706	574.716	944.803	667.268	657.397	425.459	732.652	521.683	430.018	549.514	127.62	258.373	484.548	409.427	271.899	307.379	968.181	480.254	754.589	553.066	654.914	305.337	563.054	329.943	439.128	658.349	450.74	314.663	540.201	634.475	812.681	315.288	612.536	655.018	575.433	370.614	231.78	132.396	337.68	672.271	603.937	654.776	902.859
ACADSB	4615.155	1577.852	2459.4065	1707.9275	5305.955	4954.59	4419.625	3563.44	4889.945	1722.467	4020.265	2726.937	4357.23	5926.69	2809.955	3332.945	1085.22	1533.748	3606.215	4926.76	1207.35	1499.8805	6394.345	4694.265	5038.565	3156.285	4741.845	3860.795	1734.4785	1382.718	2062.425	3615.435	2971.56	3435.94	2923.705	4861.285	3627.9265	1731.519	2990.025	6250.21	3547.425	2375.18	1307.1705	938.8075	1248.1665	4037.75	3522.045	5123.685	4178.38
ACADVL	7459.61	5607.46	7724.04	7151.29	6226.63	7375.49	7276.04	7300.23	10317.7	16452.5	6933.81	6843.95	7766.41	9252.6	7224.39	6206.77	2092.86	5742.44	6758.54	6525.87	5264.15	4582.96	8352.95	7837.25	9348.42	8495.93	8862.14	6300.5	6528.18	6265.79	6016.67	6232.72	4619.73	5683.86	6819.33	8914.37	7884.38	6067.19	6280.11	8459.47	9295.96	6398.49	2873.85	1971.58	5495.42	6661.51	7520.61	9403.05	7818.61
ACAN	195.453875	166.823625	142.501075	187.157625	206.566125	186.818475	303.92925	176.575925	180.9355	262.569	172.950325	108.15605	151.342875	125.11775	144.4102	108.2924	65.444675	125.2256	203.27075	163.44865	103.201325	120.9075	155.061825	170.351675	181.547325	234.6051	140.280125	222.1715	277.76065	113.328775	193.903	146.9663	160.52055	214.977	239.0945	165.86425	195.44825	174.4292	162.2755	162.4295	140.26415	61.9306	69.18135	52.151575	76.13985	151.980325	106.104825	142.64945	228.20675
ACAP1	79.50796667	41.19848667	87.49156667	148.6001333	106.0971	86.69436667	114.0858	47.82746667	66.30683333	90.6777	102.8389	115.3970333	71.66805333	43.82133333	60.53203333	69.64533333	28.79391667	32.46625333	62.71726667	88.92456667	60.78111	47.79033333	34.40696667	89.40646667	61.3667	65.19266667	59.03576667	97.39747	110.817	81.16346667	50.5297	46.44163333	84.12143333	66.1382	58.00013333	64.88866667	79.94886667	153.341	55.97793333	68.04566667	78.5324	49.41366667	18.17371	14.23746333	37.3833	35.9718	42.28415	55.8612	111.7148
ACAP2	567.0198667	590.3729	539.3773667	479.2992667	587.2785333	524.6174333	552.5183667	545.4516333	471.9145333	456.6073333	558.1053	453.5956333	554.9584333	580.6192667	900.7604	562.9524667	276.3918	711.5905667	591.9926333	584.5522	681.7883	609.5796	457.8987	547.7603667	540.3567	516.2868667	534.3389333	526.8155667	596.5852667	468.3508	545.3524	685.4035667	505.7083667	507.6161333	385.2512333	466.6035333	364.1436667	682.1535	551.5981	510.2667667	615.9095667	666.4784333	209.9763	158.8134	667.3960333	640.0175333	534.8937667	506.9471	546.7465333
ACAP3	233.6415	194.0056	205.49935	149.76515	159.55605	236.2457	194.2951	191.5566	221.53285	387.3006	172.6938	197.743	168.6281	131.60895	65.8057	54.69705	38.49565	93.2392	45.27335	79.0712	68.7668	156.28315	162.0424	199.5429	181.20095	183.87865	265.797	200.6495	405.71225	294.63705	188.00775	135.82825	124.96532	168.10525	172.03835	182.54845	217.8853	198.77515	196.5044	127.21655	151.14995	87.60315	34.233905	31.91565	92.5977	75.5671	64.025415	119.3745	185.4117
ACAT1	8895.861733	5448.339967	7280.454833	9150.1806	10833.3477	12188.4251	11874.64639	8955.037733	12196.32101	8380.096633	10506.17236	11267.10873	11332.03932	9956.325167	7895.699167	9689.667567	2609.207273	6118.7309	11539.61473	12106.45997	5351.982737	6347.8158	11753.98237	9206.698133	11267.4007	7585.171733	10135.6684	9120.6135	5088.163213	5830.8155	6435.557433	7496.53754	7883.558267	9874.5458	12220.1533	11199.28397	11501.55193	6178.899517	7642.276833	11661.32024	9363.800867	7771.181467	3271.871033	2918.995667	4584.105633	10148.84023	11394.3709	12981.97273	11369.25447
ACAT2	1399.89	1024.01	876.882	1109.67	1699.47	1225.61	835.86	1087.57	1533.54	300.133	1222.26	1248.71	1218.09	1064.54	1089.17	1430.31	299.519	739.938	1075.37	1627.64	1125.88	713.444	1276.34	1369.11	1092.57	844.104	1100.26	1969.34	911.988	947.178	1243.16	964.903	916.993	1349.17	1640.7	1503.84	1301.42	1236.98	933.138	1073.38	1167.39	1205.18	372.417	334.227	844.695	1448.33	1229.85	1594.28	1335.36
ACBD3	1362.37	1706.8865	1443.3435	1748.0155	1232.0235	1290.4075	1422.759	1564.522	1235.1855	1891.7465	1499.1575	1650.1515	1491.3685	1648.157	1765.732	1739.673	589.874	2189.21	1410.61	1783.0835	2305.363	1935.048	1649.389	1423.635	1546.1335	1517.762	1426.68	1378.415	2369.0165	1769.716	1685.21	1619.7485	1611.704	1677.05	1217.1365	1272.451	1511.795	2217.2775	1652.356	1472.315	1960.266	1967.8525	643.9305	504.0615	2231.8285	1622.2245	1782.678	1468.097	1361.473
ACBD4	776.626	273.843	433.515	741.585	587.101	763.165	608.384	810.457	918.455	301.014	776.637	213.039	601.082	451.218	508.403	579.908	138.793	260.61	356.547	502.491	264.193	309.082	705.437	523.422	715.372	609.902	575.26	746.387	424.568	409.394	480.382	599.425	322.731	542.125	517.095	749.097	636.072	475.312	492.923	645.736	498.624	403.62	125.205	74.8924	270.629	547.435	352.902	416.768	600.635
ACBD5	2506.217	2222.96	2494.275	1931.8905	2247.979	2921.5585	2082.7885	2383.833	2607.5215	1964.7795	3390.3825	2314.399	2511.9805	3134.09	3024.518	2376.37	969.6125	2632.975	2267.321	2811.4675	3057.4115	3222.285	2684.725	2590.187	2800.9665	2762.0185	3474.695	2866.3105	1639.7615	1745.0285	2344.5595	2610.8255	2665.2095	2272.5015	1767.3455	2083.4785	1778.435	1884.6465	2607.045	3718.5855	2943.387	3091.306	1093.087	832.462	3093.825	2351.298	2446.1985	3263.105	2749.645
ACBD6	1121.19	1219.73	1178.84	1316.7	1040.42	1047.17	1265.93	1170.15	1140.25	960.338	1061.3	1098.48	1019.44	715.882	874.403	1211.84	312.026	760.666	940.861	1030.28	957.472	784.864	1030.69	1224.78	920.427	944.695	1223.74	1346.44	1200.98	935.92	939.497	1034.04	1207.88	1274.96	1654.23	1323.38	1356.14	1044.42	1020.96	1034.22	1161.04	907.302	285.318	250.935	805.536	876.87	892.049	1228.84	973.43
ACCS	552.663	417.09	557.472	569.756	490.937	722.33	373.125	760.109	643.167	488.221	308.943	684.257	495.652	496.665	362.217	519.326	164.347	331.213	567.171	577.694	418.927	414.858	536.852	398.635	447.558	692.038	442.708	438.204	645.081	452.611	305.273	229.916	380.492	476.865	496.588	523.215	815.814	476.423	604.073	519.264	668.205	387.585	125.83	138.696	430.913	300.464	426.758	502.979	732.307
ACD	385.955	298.846	251.393	356.282	269.425	180.586	104.032	352.559	291.268	137.612	338.409	239.871	300.543	287.761	299.7	226.558	98.5728	253.847	308.87	200.481	292.245	297.709	223.802	162.098	277.928	385.55	398.177	288.425	504.368	425.731	306.156	384.454	266.897	325.046	383.122	158.227	263.393	396.559	351.721	289.9	297.033	255.96	76.1324	79.016	331.901	222.873	222.57	235.613	302.094
ACE	359.88395	71.83725	97.26055	245.36275	509.63765	462.68295	247.38105	206.76025	702.0036	102.2328	185.51655	169.9279	375.18575	82.7333	164.1262	110.63465	6.821895	25.47708	114.91325	166.9714	39.315	20.76525	381.32205	226.43235	280.65295	211.74345	554.45405	198.83055	310.6865	132.8852	157.0424	162.0625	164.8313	272.7182	383.54215	251.94395	397.7402	176.2122	157.7489	542.9884	341.07995	117.2648	34.8311	27.18834	30.596545	156.1383	212.6603	142.5455	361.7265
ACE2	6972.39	1025.3495	1475.235	6638.935	7594.385	6746.955	6180.83	4138.33	5527.505	118.624	5176.545	4767.245	6651.92	5074.275	3452.435	3769.67	1187.14	460.122	4047.69	9369.81	104.3603	509.573	5556.635	6629.35	5962.12	3163.365	7339.94	5271.745	1965.57	1933.905	1885.735	2581.15	4653.88	5484.02	8902.34	9249.68	7671.205	3364.85	2790.165	7065.83	3875.725	3112.94	1428.605	1424.905	70.6183	5837.53	8320.875	5189.2	5301.4
ACER1	12.92	1.66118	9.36419	5.58263	22.5015	5.67273	20.2301	3.8906	15.2326	10.3949	4.30282	8.86244	3.29433	2.95621	3.87441	8.80773	5.76646	3.91293	6.82587	11.6946	12.3556	3.59234	33.8978	3.17914	10.8559	9.6266	9.60527	14.6669	4.01344	35.4417	9.88996	4.22272	14.8678	6.19782	13.8206	3.74346	4.24725	13.2704	3.40572	18.6527	10.0014	6.11418	1.63594	3.37595	10.9062	9.27537	4.42712	7.20013	16.3894
ACER3	553.2148167	411.20766	429.9950167	508.8118167	538.3036333	526.7634333	555.5663667	527.6986167	593.8471	267.0878	603.2701833	518.4312667	567.65805	609.7748333	536.0965333	499.76585	220.71285	526.91195	530.6576667	648.7860333	432.8086833	391.7322333	518.3520833	561.5607167	595.3334667	721.2575667	609.1287667	512.1469	521.0395667	407.6695667	514.8765	560.6257167	427.8954	568.9958167	383.1862	577.98715	642.0984667	626.9814333	505.54975	631.0913167	656.6001167	502.2728667	219.2918833	178.8370167	529.2087	484.6139333	623.8843167	757.5238667	480.3392
ACHE	39.40053333	25.57601333	23.78788333	34.06887	66.68031	82.28237667	62.81801333	21.73919333	26.31391333	242.62	57.8293	12.63344667	20.4575	59.99923333	43.22185333	56.22859	17.00547	30.20942667	38.32960333	13.04966667	22.11000333	26.09024667	57.99961	61.11303333	32.35316	31.16793333	43.46991333	39.33169	47.86763667	23.47602333	14.70993333	11.68219333	29.4252	32.08775	62.42835	16.9185	61.78908	13.16393667	6.970323333	23.77707333	16.49629667	13.61872333	18.49750667	11.73736333	8.392936667	60.66732667	21.90757333	44.57566667	64.83094
ACIN1	294.634	641.686	728.159	399.893	486.78	289.595	447.788	527.684	594.668	638.557	601.641	415.152	569.068	346.093	425.097	260.102	110.675	417.343	364.141	336.935	324.414	641.555	382.908	370.702	620.523	454.048	520.847	457.575	667.254	629.324	439.655	592.361	578.851	452.789	497.138	641.055	696.85	635.045	501.402	466.711	513.183	317.425	109.011	99.4477	372.446	226.551	415.702	282.736	553.982
ACKR1	222.143	262.88	124.014	592.682	189.123	20.4349	111.565	179.033	15.901	3204.87	30.0897	173.248	185.224	201.83	165.671	195.091	93.1369	24.3507	136.866	147.587	233.003	117.024	56.5344	184.65	31.8989	273.17	114.319	124.443	3175.79	604.914	655.12	152.447	9.6622	292.879	264.524	131.095	134.165	635.517	160.603	31.2075	286.805	206.476	93.674	120.21	18.7719	46.4466	139.032	93.4299	111.072
ACKR1 /// CADM3	72.8719	7.74453	3.60101	9.9504	74.797	12.1893	11.2951	9.42762	7.13642	80.6036	13.2433	5.5653	11.0678	8.15923	11.1402	12.9423	3.58046	9.12023	12.9043	6.40952	59.4701	3.75179	3.14361	5.68859	68.7643	7.18783	8.11704	5.78812	40.9364	1.43714	9.57257	3.32342	5.16904	8.06305	9.22674	4.44792	38.1079	27.0907	5.63419	27.1937	2.07868	51.4517	4.54196	2.98795	10.8989	7.62663	4.32607	18.52	39.942
ACKR2	159.7659	46.84836667	35.4874	81.22126667	67.6166	109.7423667	73.62403333	60.88608667	61.0854	59.86446667	86.23073333	42.42413333	77.80853333	64.49553333	86.88106667	34.82461667	18.64585	51.3847	59.41023333	79.46843333	79.89733333	46.1266	56.98963333	20.47986667	92.5233	46.86276667	74.71753333	98.88136667	38.17613333	61.5142	72.19166667	73.5677	81.271	75.2607	74.59873333	82.24403333	52.01953333	85.26966667	79.98556667	79.56743333	40.52061667	67.90743333	10.46659667	17.24216667	47.29846667	48.86293333	46.98582	74.52633333	63.7352
ACKR3	350.55835	916.3123	611.0298	411.25745	430.37175	317.767805	620.47797	618.803505	485.5216	2744.596075	477.2338	775.269055	794.7859	766.8255	730.62705	592.710315	137.380925	891.6873	510.936675	702.11275	953.2185	939.05505	366.82475	422.9061	439.63125	323.46651	446.09475	391.48856	2501.44505	696.4467	536.41635	686.21365	657.83115	942.4237	443.7112	319.36195	507.29455	543.933705	736.92891	506.931355	507.69967	810.481	228.35373	235.20287	631.86975	701.37125	808.8597	415.977585	429.46699
ACKR3 /// AK023507	178.958	105.514	114.861	82.0893	83.7528	142.114	95.4502	90.8598	97.5955	354.014	133.958	107.228	94.2	135.86	157.528	134.982	31.9075	198.54	137.794	188.767	131.431	137.155	131.978	93.3701	135.281	165.579	146.126	148.984	342.84	96.435	132.707	100.638	77.7852	182.928	79.3899	46.906	161.555	126.666	156.539	105.431	120.88	117.425	43.7497	56.4911	116.138	133.938	92.6091	104.481	169.059
ACKR4	55.788	117.109	207.112	162.571	90.2953	59.099	117.147	56.334	56.4474	111.113	77.2201	109.343	115.198	121.291	114.48	130.761	29.4027	116.484	96.5657	108.798	443.991	118.943	52.6004	97.4365	94.8534	107.816	104.546	88.7399	318.276	172.537	104.288	106.809	84.3888	88.5824	61.6729	94.7803	123.212	162.75	104.05	55.198	75.1672	192.778	43.3679	58.7593	191.724	84.8149	101.089	125.191	73.4326
ACLY	1755.452	1149.035667	1354.927333	1911.282333	1826.627667	2724.792333	2394.402333	1871.742	1860.513333	568.7673333	3024.686667	2143.844333	3384.38	1637.645333	1309.113667	1866.379	966.0343333	958.303	1764.709333	1615.785333	1039.260333	1019.886333	2014.818333	2239.987667	2397.591333	2588.858	3153.706667	1807.107333	1811.151333	1540.259333	2051.105667	1636.514	1225.265667	1380.226	1649.142333	1966.218667	1571.711667	1307.096	1696.578667	3136.893333	2435.671333	1147.703333	645.0316667	826.882	903.5936667	1779.788667	1632.002333	2138.344667	1431.21
ACMSD	7658.57	1627.64	2552.64	6419.59	8853.05	8755.51	7685.34	7439.14	9944	166.672	7358.8	5312.27	7954.9	8594.74	6915.37	7622.99	1640.01	847.209	9827.24	8862.63	143.844	630.082	9602.24	7084.88	7403.91	5400.85	8184.11	6822.99	2928.95	2350.35	3861.9	5587.82	3706.03	7639.12	8926	10474.5	7116.02	3406.35	3901.68	8087.94	5673.33	3416.09	2158.77	1578.21	250.049	7474	7493.28	8514.34	6900.9
ACN9	1181.34	584.594	596.932	566.463	757.53	992.961	466.775	791.22	747.047	216.556	720.365	448.411	830.864	928.911	943.305	952.177	362.177	900.019	706.437	860.728	891.909	538.268	391.502	1134.91	910.613	501.086	787.517	977.41	376.367	415.909	867.074	967.669	606.136	825.154	710.896	449.614	406.084	629.32	682.539	692.532	559.404	1000.39	325.794	194.635	1126.32	750.254	503.09	750.573	1054.05
ACO1	3385.2204	1219.2795	1892.7025	3417.477	3817.2935	5862.209	5371.08	2686.61855	5323.727	830.13335	4352.8565	3120.29765	4368.4745	4395.80305	1824.02665	2838.6564	1136.46145	752.2588	3572.2903	2893.4306	881.243	839.53535	5087.09	4042.644	4816.641	4879.713	5409.9565	3524.534	1861.755	849.88595	2302.0865	2949.45175	2702.142	3003.38095	2919.76365	4421.80785	3772.7225	1436.779	2251.324	5344.785	3595.8495	1263.3464	1301.4295	1480.3475	962.3044	3379.41895	3108.62535	5838.0935	2667.1205
ACO2	4691.2235	1928.63295	3567.2988	4477.9205	3937.364	6295.5055	4738.567	3337.04965	6897.1713	8456.364	5331.3387	3705.92605	5527.399	5483.941	2570.1443	3174.7267	1033.38455	2285.221	3326.542	2833.5635	1148.15675	2034.2939	6329.3785	5480.18	6023.252	4857.37645	6503.342	3404.8765	2894.5745	2521.266	2171.3635	3753.97815	3814.22515	3040.12705	3433.4335	5379.9105	6585.9148	2271.611	3753.465	5465.75025	4269.23815	2582.43245	1779.88165	1689.7384	2010.2825	4228.3605	5145.01295	7398.079	5210.4364
ACOT1 /// ACOT2	3629.84	1339.63	1397.46	3063.63	2905.35	2201.75	3149.36	2991.12	3945.89	1678.11	5368.27	1636.71	2713.76	3842.42	1444.09	3192.99	590.206	1400.01	2881.12	2256.05	1008.26	897.951	4955.82	3610.59	4065.97	1907.11	3676.63	2085.11	1876.78	1789.3	2135.73	1661.98	3040.81	1859.97	4323.6	3269.5	2850.67	1264.51	2970.19	3738.02	3090.61	1485.16	935.243	1052.46	734.946	2035.07	3003.43	3178.62	2537.46
ACOT11	242.220875	167.6578	182.817625	236.9477	289.5405	323.08375	231.907625	303.7775	294.15185	89.284425	236.95115	229.478775	209.00475	179.825525	274.595575	188.890425	58.634525	209.723275	208.890925	258.578525	129.8611	354.99455	234.198225	232.7722	298.90875	176.643675	226.276525	230.1935	109.468975	199.679525	169.322825	175.155975	201.2154	214.083625	241.89435	245.467525	299.979	142.75145	170.572375	239.057825	143.57915	215.939525	52.846775	58.102775	155.993625	242.3687	298.352625	305.158625	264.62525
ACOT12	330.992	134.582	151.699	269.625	188.628	386.032	430.217	226.711	190.492	22.8511	372.043	113.66	216.867	361.346	170.768	178.891	77.9952	92.6224	315.078	228.276	467.434	119.399	432.711	298.068	373.094	264.992	205.149	185.574	192.032	217.54	180.52	291.117	167.217	67.9212	126.695	160.086	206.252	117.067	207.877	275.565	194.623	139.895	130.349	61.561	183.35	174.847	236.727	387.756	432.681
ACOT13	3071.83	1091.16	1594.02	2608.78	2047.43	3618.52	3182.99	1757.32	3326.51	863.431	2871.47	2105.19	2989.17	3199.84	1993.87	3017.13	635.316	683.202	3211.27	3678.95	591.901	706.604	2847.05	3203.12	2861.96	1668.5	3313.63	2350.81	1406.67	734.68	1651.51	2113.35	2103.48	2062.38	3809.83	3276.96	2356.44	931.379	1029.78	3407.47	1873.27	1610.72	933.436	664.84	649.88	2171.14	3327.69	3379.58	2900.94
ACOT4	1081.04	393.362	418.339	870.381	1076.77	1176.71	1073.78	1084.3	1611.1	165.697	1055.97	1193.47	1181.72	1113.14	472.205	714.1	137.436	217.011	875.992	1088.36	201.672	246.052	1418.59	1026.03	1097.46	697.072	1285.21	1011.78	557.746	481.202	565.2	805.45	562.211	822.886	1830.05	1220.45	1244.04	377.997	728.981	1210.31	665.935	361.822	219.719	170.234	93.6289	859.851	971.873	1089.41	1050.81
ACOT6	222.314	40.2962	49.2292	117.266	356.965	264.833	168.335	212.674	461.971	9.67494	250.194	189.386	234.897	206.249	316.572	176.576	48.0112	7.20687	186.666	285.564	8.54834	6.83671	331.725	321.426	120.2	109.858	245.761	157.862	25.9597	56.7028	99.828	119.213	76.0966	413.902	466.388	320.455	420.252	65.2858	160.748	312.008	78.3047	69.2169	38.4092	30.582	5.95964	226.222	284.244	198.202	310.451
ACOT7	1268.513	422.69365	607.0225	2918.952	1330.79	2477.5005	1920.3255	2413.3475	3224.836	140.79635	2925.747	1822.319	3015.9515	2678.245	1145.611	2249.4305	629.15115	192.3052	1573.6185	1671.691	205.0624	186.3383	2376.749	1390.223	2549.8775	1886.781	3026.1595	1783.496	1157.0575	556.4895	811.5315	949.0785	1333.2815	591.863	1973.7645	2579.2175	2760.7315	661.3065	1341.5425	2713.457	1100.516	452.18925	763.50365	612.1645	214.838	1650.6685	1225.9175	3366.0135	1681.7385
ACOT8	578.0725	641.068	670.164	656.345	789.287	765.6605	827.689	802.8595	883.721	626.5105	640.456	609.5395	727.2415	722.3195	678.6245	596.809	229.25135	514.266	694.2995	714.8675	936.115	775.296	791.6215	711.6265	686.233	709.7345	825.127	769.9555	428.44	620.591	667.715	624.2625	618.7105	688.308	1009.1605	808.972	582.8285	436.114	521.063	689.1455	624.101	667.0425	218.62195	206.2742	708.7615	716.2175	653.7065	753.3275	669.481
ACOT9	1798.21	903.978	1329.26	948.314	1347.49	1454.76	1221.29	1383.24	1424.94	1559.77	1481.72	739.126	1321.82	1352.87	1526.97	1140.93	439.7	1304.35	1401.7	1435.29	1613.69	1595.53	1359.79	1267.33	1332.82	1661.15	1743.27	1334.81	1683.92	1115.03	1486.63	796.827	521.843	1765.49	1450.33	1475.23	878.65	1294.37	1095.28	1315.86	1306.35	1749.15	452.975	376.938	1382.74	1184.07	932.063	1408.46	1239.71
ACOX1	1236.074244	596.370112	794.229474	1314.799	1278.85258	1891.97574	1397.716864	1259.853542	1663.644198	453.71078	1410.71292	1077.107674	1369.54596	1668.531138	961.210476	1031.0691	342.040496	635.519478	1180.760776	1579.53948	632.806898	754.721474	1845.926702	1629.37332	1605.547726	1371.516546	1594.551172	1340.34578	923.93762	739.785768	1038.293726	946.662214	835.25006	1155.99916	1206.41458	1502.47068	1280.631564	708.375574	881.376052	1557.457352	1357.172288	788.38868	479.004262	394.078236	775.046924	1203.539018	1387.06886	1528.624492	1116.70002
ACOX2	2713.33	749.411	1203.89	4421.42	4246.79	6127.51	4007.46	3406.51	6300.03	505.706	4882.88	3862.36	4579.48	3914.98	1804.79	2296.64	946.667	374.393	3103.09	2564.75	184.006	424.326	4750.1	3438.84	4025.54	3124.66	5150.18	3573.59	1990.92	1200.6	1839.25	2517.65	2680.39	3014.56	3498.29	4009.42	4894.49	1635.81	2088.83	5496.78	3322.41	866.466	963.683	874.829	340.422	2340.71	2264.24	4592.9	3543.15
ACOX3	551.5205	387.8845	349.1195	417.958	472.6025	453.5835	562.817	327.309	335.2645	283.3952	302.7525	375.202	257.825	314.6235	344.9215	335.0835	97.7291	302.302	383.3905	292.711	337.493	422.332	487.1115	481.096	580.2655	431.118	453.843	478.447	349.5955	464.3605	397.682	286.259	434.8955	395.4985	488.3475	386.786	471.7665	367.365	431.881	340.11	321.6375	484.883	110.09255	106.32825	277.6195	396.1145	245.75175	387.545	441.397
ACOXL	28.144185	22.69486	26.699755	17.1627	23.99299	41.03812	13.28934	12.251935	68.9985	30.147885	37.5114	10.274345	32.326525	34.450195	73.52865	44.54708	9.6497685	54.34595	57.291	32.723285	68.66885	38.228655	42.7973	23.25375	30.219325	74.61315	39.08205	29.491725	39.88794	26.64375	28.62611	5.31215	32.601065	33.94745	49.91768	28.47273	38.912035	37.90626	9.90697	48.9885	28.6241	41.3602	10.096745	9.74262	20.78406	49.15455	70.1232	59.5663	71.5425
ACP1	1658.23705	1392.1922	1591.492175	1718.441425	1773.9217	1946.028425	1789.19505	1757.634325	2155.249225	1503.7806	1872.63475	1703.522425	1861.702008	1866.040225	1450.7142	2093.143375	519.59825	1584.33705	1916.013425	1867.136175	2002.548403	1499.52925	1711.636425	1939.96475	1573.346173	1491.618575	2072.964725	1673.2075	1396.8848	1377.669425	1539.0831	1651.799725	1763.89735	1630.13725	2032.225475	1808.12365	1848.03815	1780.186775	1735.96305	2035.405328	1785.697775	1610.8442	644.9467675	475.279325	1521.6492	1834.608925	1855.14315	1875.17345	1789.665025
ACP2	1657.4	325.452	1134.5	1968.19	1851.13	2580.66	1768.21	1557.7	2174	561.462	1836.98	1268.48	1797.28	2033.81	1646.71	1208	611.622	1016.8	1653.78	1541.09	1033.49	1497.48	1955.01	1793.96	1931.06	1445.2	2258.85	2027.8	1157.49	1201.04	1367.02	778.623	693.594	1783.96	2038.38	2173.78	2349.31	1249.46	1329.33	1970.8	1336.84	1110.43	506.684	492.264	1138.96	1441.19	1406.12	2126.37	1688.55
ACP5	1366.35	422.629	644.842	2509.66	1553.43	2165.23	2140.98	1285.21	1954.63	86.9433	2921.68	1788.82	3215.21	1577.43	547.593	1647.45	608.118	120.572	2117.36	1261.22	162.663	113.128	2653.75	1470.39	2107.11	2292.01	3547.61	1636.53	1933.9	399.3	1051.78	1131.4	1098.67	632.648	2238.58	2068.32	2071.94	568.544	1232.54	2781.39	1068.92	453.707	630.606	437.76	159.701	1133.35	807.191	2485.93	1217.44
ACP6	1154.76	742.5	1235.8985	1161.5335	1382.0325	1038.2355	955.804	928.4325	625.3025	252.827	1389.612	876.7467	879.8335	656.1075	954.683	821.964	263.30875	713.207	1365.9715	1141.23	614.2874	807.315	1290.6775	1139.565	715.669	679.137	1143.9415	449.1935	581.2532	1029.116	1044.0155	1342.2935	1370.641	1022.399	1725.1585	654.37165	1017.909	775.568	1056.904	1293.6735	776.5325	1110.4995	299.28625	249.9431	596.8205	718.573	728.437	974.766	1131.3795
ACPP	533.8688333	439.6868	501.9212	527.2335	621.4265667	521.5142	325.8456667	632.0536333	425.5949667	43.19946667	686.1444667	783.0942	561.8125667	475.52292	507.6430333	790.6200333	183.3263333	607.37352	560.2817333	450.5603333	579.9752667	275.4528233	433.3620333	511.6906667	734.9092667	249.2534867	402.5578	611.4799333	79.5244	397.7341	375.5043133	493.7296	452.8685333	1082.4321	955.8204	407.5710333	572.7412667	462.9467367	953.0420667	367.4855667	372.15445	418.7106667	126.3890967	44.59259333	576.5216333	565.469	461.1788667	379.3601	746.3044667
ACPT	281.027	145.012	182.522	216.402	231.837	292.759	267.671	196.947	183.839	220.774	191.106	216.434	188.784	102.786	205.062	134.302	52.9903	181.702	278.834	225.817	188.653	193.802	204.065	152.858	157.083	233.376	244.923	251.451	185.039	272.123	202.476	177.403	152.235	152.145	329.809	238.781	202.992	167.555	171.281	123.84	156.067	180.569	83.5298	44.1093	157.194	225.811	150.07	172.462	217.839
ACR	104.427	10.8316	73.8838	24.6364	85.4212	141.48	72.1321	61.3006	17.0843	27.9473	58.5219	22.783	28.8741	35.7634	18.098	5.23166	19.0843	15.7164	26.2242	12.2946	9.13123	13.2548	28.6769	76.4344	31.3993	31.952	22.7589	40.4444	17.2811	16.8562	18.4976	28.0804	13.2446	40.9976	30.9062	75.7303	20.4588	13.9687	8.07303	28.9107	11.9358	9.99093	7.46339	2.36736	4.86266	41.0327	49.2771	24.1234	55.2592
ACRBP	81.37639333	105.86747	75.7133	62.75826667	114.1392133	114.9901733	162.0924667	93.08569333	102.2675667	79.8464	116.3506667	62.29263333	120.5155	93.68473333	75.40423333	89.67027333	45.29304667	66.41989	101.7752767	64.4829	86.18512333	44.7878	120.7492533	103.8710333	77.7647	105.18777	75.68356333	91.17898333	88.73650667	63.178	88.94408333	85.87781667	56.28604	82.53615667	94.91602333	104.72034	109.7620267	88.32114	77.8786	102.7707667	136.8024667	77.80726667	29.82313	33.80559333	57.70403	76.5102	81.5167	95.11796333	121.2833667
ACRC	200.233	218.579	252.554	174.989	170.689	177.015	190.136	240.352	241.23	395.826	232.782	272.031	228.602	172.913	247.827	225.274	80.1964	261.88	223.431	240.859	197.412	238.877	140.445	166.467	167.601	276.597	166.006	236.396	250.208	265.569	250.553	253.213	176.555	243.806	205.475	234.658	214.531	318.802	243.438	176.772	234.957	302.395	84.6774	67.6183	287.32	192.034	311.78	162.727	236.958
ACRV1	93.45736667	39.884	50.99821667	81.2543	79.72556667	83.07343333	98.43181667	56.98618333	60.23625	62.04481667	73.82983	48.30633333	59.99275	41.63316667	54.08021667	44.3841	23.31725	40.7656	70.21031667	51.06906667	33.6881	34.14603333	52.0623	61.99978333	73.78355	62.61011667	62.25304833	59.14231667	48.6862	58.64445	64.22306667	68.75026667	50.64478333	78.7862	94.66371667	58.99486667	59.88851667	50.68513333	51.36010167	74.15445833	50.588285	41.23631667	16.68393667	23.70075	51.2428	56.6777	59.24826667	66.42975	78.91693333
ACSBG1	12.18355	53.0806	23.24695	52.8312	15.6715	86.0766	78.86355	67.40575	62.02775	49.06624	69.0126	55.1589	59.85116	6.1061	53.3971	53.5345	12.89089	47.9142	10.064885	30.91085	59.09945	29.26767	46.50745	79.18685	18.4388	61.0493	32.51775	54.6589	35.678	59.11785	46.409745	57.192	33.9054	53.8826	58.51595	22.35943	20.707875	58.760155	25.183	61.35465	31.79405	19.33218	15.20865	16.29611	9.371575	20.22085	30.15405	79.60275	57.81508
ACSBG2	299.701	80.937	138.899	210.433	414.16	388.118	213.901	252.047	398.71	95.8514	259.911	249.308	214.061	172.931	289.665	286.531	53.1574	93.8013	252.079	315.464	16.968	46.0285	318.359	218.82	168.37	126.717	293.674	231.347	101.457	107.872	163.124	181.286	155.109	357.659	527.18	257.461	273.199	183.942	119.285	162.494	189.602	132.723	58.9149	32.512	27.7115	195.651	237.343	252.327	323.831
ACSF2	6438.4	993.039	1503.01	6115.21	6029.93	7267.21	7765.92	4331.51	9602.11	586.508	8316.05	5669.13	7103.85	4967.46	3007.34	4187.49	1383.88	425.577	4478.67	5002.73	208.82	400.794	8235.87	6107.12	6554.81	5922.87	7111.93	5103.28	3473.13	1500.69	2408.65	3019.95	3189.78	3733.65	5327.71	8138.43	8182.28	2050.12	2682.16	8203.01	4268	1601.35	1586.16	1622.31	203.487	3506.63	4342.58	8198.85	5509.99
ACSF3	178.5221333	126.8371667	78.82256667	125.2577333	137.1862667	130.3309667	159.6024	111.3233667	167.0864667	141.3758667	112.0642333	112.6087433	191.3272333	116.4791333	154.0621667	90.5379	46.53763333	95.81416667	143.3782333	164.2289667	88.04026667	107.5392667	129.2802667	121.7625333	145.8059333	219.3448667	165.769	118.8915333	135.4502	147.3697	142.6421667	82.49743333	91.11056667	120.0642667	177.0749333	144.3438333	119.8587967	128.3163667	128.4387	93.651	104.5116333	105.7661	51.7353	37.62217	72.53996667	90.57693333	89.0873	121.7383	126.5055333
ACSL1	10899.595	8761.925	12416.95	7265.09	9569.68	10963.825	9970.48	10302.745	12983.4	9916.865	8242.415	9845.56	12142.955	12718.105	10476.285	9171.625	2942.895	11779.85	12321.885	10858.025	8522.8	12270.595	12400.735	12114.255	11545.685	11052.55	10923.51	10180.065	5061.12	8029.44	7789.76	8999.585	11654.15	10004.84	10942.745	8580.425	10103.155	5382.865	9412.475	11020.1	10652.96	11681.415	4039.92	3337.94	10926.825	11908.225	10831.78	13230.39	11755.02
ACSL3	2557.5	2627.393333	2719.586667	1780.03	2141.883333	2428.823333	2119.043333	2487.263333	1934.883333	4461.85	2192.173333	2127.266667	2094.403333	2168.876667	2407.106667	2202.036667	749.8523333	3118.046667	1971.216667	2278.963333	2680.256667	3093.046667	2234.783333	2309.56	2061.56	1906.663333	1896.493333	2444.336667	1723.28	2193.66	2352.9	2609.713333	2439.306667	2180.133333	1628.156667	1781.336667	2540.433333	1980.686667	2239.91	2544.293333	1960.513333	2605.946667	666.2303333	561.3103333	2901.21	2213.756667	2474.966667	2446.776667	2292.33
ACSL4	577.9033	270.3498	386.5497	229.4854333	499.5775667	339.9816667	442.6310667	377.9241333	316.5361667	172.8888667	571.7903333	209.1486667	513.8609	391.1255333	489.4621667	373.5498	311.6171	423.1946667	447.6055333	335.4737667	544.6069	349.6634667	340.8251	642.8597667	522.5448	526.1746667	279.1631333	389.8284333	253.1181	312.8915333	665.7236333	418.727	260.3095333	577.5654	256.1330667	345.6618	347.0793667	469.1473667	406.165	433.8706333	564.3669667	533.4418333	248.7664333	161.0882	432.3034667	437.6618	423.9793	397.0379333	516.3842667
ACSL5	310.989	481.994	431.9685	669.2275	319.5055	211.8021	253.99495	329.5195	205.2695	398.1965	305.204	399.7165	176.588	236.6525	391.7345	290.2145	150.563	425.1615	259.0275	226.2595	517.2725	352.3	178.5955	237.964	241.3635	515.0765	334.3	281.663	527.3885	610.2435	483.5245	437.6315	347.963	533.475	258.651	249.7995	303.51	730.5765	433.9085	216.1395	440.042	473.5805	136.58425	120.2266	403.31	375.329	406.029	289.296	295.598
ACSL6	116.02676	86.945414	117.659964	72.795472	104.930866	114.062834	111.5201	88.89586	79.885698	79.099762	89.56062	82.00314	76.834528	67.206362	120.26244	65.4075	37.497944	99.03422	90.13422	78.83198	71.13654	77.910128	80.8025	103.38118	91.07579	58.384398	71.449524	88.05888	20.397362	92.698202	100.15804	86.3938	109.3336	95.18926	109.54974	63.047154	90.37292	79.39852	85.69552	89.84682	96.94318	112.46058	30.59342	16.959208	38.960088	96.289994	100.22822	71.982854	101.204052
ACSM1	9.79451	8.06402	47.49335	14.75875	36.5885	18.39075	30.190845	22.26718	24.4098	43.47942	9.710515	5.058695	9.389215	36.33305	17.764115	24.681925	7.670505	10.05109	46.4154	44.8601	9.657355	24.351255	14.0119	13.92642	33.0607	40.36905	17.49895	9.79696	18.96055	7.06136	8.74812	48.78645	9.58592	30.730665	31.89285	8.447055	17.013185	19.17765	16.72575	68.38395	6.71175	16.181	4.742015	9.412455	5.656735	7.371855	35.27155	34.8509	13.95855
ACSM2A	15977.425	6111.083	8596.7525	14848.78	18783.145	20289.57	18538.28	17718.045	21971.535	570.72295	20413.04	11852.1	21654.165	16797.655	11734.44	17983.575	5966.371	979.2635	18497.838	19196.21	170.5432	1099.892	18254.75	15936.363	18683.125	14296.27	17638.575	16333.45	13365.415	5920.352	10617.251	13865.3955	10888.135	17024.595	15765.795	18343.85	13483.08	10709.4355	12607.9575	19995.665	12350.855	9333.5255	6267.4205	6203.8635	31.64194	15064.815	16571.35	21245.075	19145.245
ACSM2A /// ACSM2B	10566.43	2980.285	4796.48	12622.45	13078.8	15077.05	14100.1	13457.05	17486.45	382.316	19400.1	10321.465	17502.4	16985.65	7729.075	13775.3	3631.91	430.232	12292.05	12317.2	84.63645	562.099	14527.4	12254.45	13456.9	11533.06	14986.9	10979.025	9482.885	3313.61	6289.43	7771.03	7422.74	9558.57	11736.95	16721.35	13848.75	6254.55	7294.54	18146.35	10968.745	5062.425	5202.26	4567.15	12.780525	10094.965	12354.7	17096.75	13402.8
ACSM2B	1603.59	307.031	539.707	1975.49	1807.28	2184.8	1846.56	1201.39	2503.4	15.8296	1400.78	1412.34	1854.22	2165.71	877.669	1785.67	480.191	46.3118	1948.21	1473.57	24.4326	77.7041	1851.15	1325.14	1977.3	1142.63	2812.16	1501.2	1049.83	317.309	735.625	1404.43	906.382	891.476	1631.2	2599.41	1817.34	457.832	775.906	2701.28	1532.39	439.849	519.434	436.27	40.96	1248.09	1143.88	2587.99	1553.29
ACSM3	2057.195	886.8365	1106.4225	2029.69	1090.998	2454.12	2395.03	1863.565	2318.65	36.183165	2536.35	1521.8515	2363.14	3597.07	2638.14	2399.845	577.9545	1078.5185	2541.03	2069.76	699.578	851.2365	3078.265	3723.89	2531.175	1726.4655	3111.42	2152.445	937.0755	1081.8685	1302.2305	1937.855	818.877	2514.695	4771.11	2930.365	2725.36	1647.675	2204.49	3752.725	2519.8	2089.825	901.822	773.4655	628.6645	2516.015	2513.385	2526.7	2788.035
ACSM5	766.4753333	338.0048	265.0058667	734.996	746.981	884.9353333	706.274	729.5943333	1156.553333	215.6983667	749.2973333	751.29	797.5543333	813.9003333	294.9286667	484.484	187.7633667	121.4281	723.34	636.051	72.0893	82.94743333	881.5413333	654.7956667	754.6066667	751.068	676.7833333	498.45	583.3413333	209.2874333	442.399	482.118	552.5693333	718.7646667	1038.183333	675.406	819.0346667	361.2833333	498.8676667	796.1513333	752.268	257.3033333	246.0865	182.3737667	82.39043333	526.9513333	457.099	773.1036667	584.2173333
ACSS1	259.16812	313.968064	373.06164	214.818278	363.26094	240.345146	332.85564	333.189786	289.382836	256.83316	237.87232	424.44337	306.723708	175.847164	356.728846	272.91184	81.140832	451.23942	293.01734	325.33198	288.235108	485.810502	305.295892	266.0928	242.44822	251.060884	302.85642	248.564242	182.05722	492.258116	314.219686	275.503776	443.9648	363.48662	301.67892	330.79286	401.7947	280.278384	309.240222	230.53284	238.70908	377.70906	91.698622	58.989472	326.539474	354.338082	264.217922	291.553818	277.0108
ACSS2	3460.28	1342.39	1485.47	3618.68	3399.17	4183.62	2795.4	2560.7	3006.75	3634.9	3252.87	2423.07	2833.79	3345.89	1951.91	2929.19	640.013	968.917	3261.29	2627.56	751.19	1059.8	4048.96	3075.59	3964.32	2839.79	3576.9	4023.42	1988.06	1595.61	2193.1	2468.96	2136.78	3703.59	4069.45	4233.59	4443.89	1911.95	1924.15	3069.67	2706.22	1576.91	1030.3	717.751	849.48	2745.15	2807.56	3613.9	3170.28
ACSS3	1462.331	1370.1595	1527.421	1334.385	1956.805	1569.9335	1769.68	1629.304	2170.845	665.598	1774.42	1555.2915	2018.025	2023.5	1455.8245	1468.403	491.651	1238.2785	1395.841	1868.65	686.965	1170.8065	2220.905	1781.257	2012.6	1492.926	2100.29	2280.725	1017.0465	1257.0725	1352.177	1319.84	1977.42	1532.839	1675.745	2054.545	1625.21	1253.047	1300.095	2351.33	1904.96	1084.8945	504.503	562.9765	928.1555	1497.781	1500.253	2102.74	1714.898
ACTA1	32.6739	738.691	54.4258	10.8201	65.4535	37.9826	35.3393	58.8966	2.86696	87385.6	11.7502	26.4345	7843.62	40803	54.4733	236.524	26.2679	34.8105	104.873	109.531	49.2913	11.7232	15.5075	44.6421	10.4135	78.7302	7.32659	12.7041	11.4549	46.2081	15.0998	53.3679	12.0002	171.141	21.2673	39.7091	3.90538	139.147	11.1942	51.7499	28.2758	6.87558	5057.91	188.487	11.537	3.95147	56.8175	17.1579	117.442
ACTA2	6038.8973	13425.54735	5023.6196	4178.12135	6528.678	2717.27475	5982.9055	4567.88875	2675.846	9312.69645	4393.3581	4124.64025	4553.73085	3721.29795	4168.0157	5893.1419	2760.21875	4743.76685	5726.3725	6839.68625	7457.70965	3503.5869	2689.809	4208.86345	4441.12105	5808.12555	4050.0628	6436.25125	11902.868	4587.68007	5032.5793	5147.5549	3325.95555	8402.58645	5204.4525	5005.0782	4560.6595	6500.629	2777.1625	5718.14185	4991.3106	6478.43705	3721.7344	1928.4515	2101.98535	6073.7446	6889.096	3193.4008	3327.9735
ACTA2 /// ACTA2	18.2337	418.466	13.435	34.9191	7.44363	7.67239	37.4438	34.8815	12.1863	169.656	8.79885	8.49464	40.9387	98.0535	209.621	8.3181	96.5722	153.171	125.652	246.065	241.423	98.4808	93.8484	84.1553	91.6536	156.581	119.59	143.859	298.608	38.6225	65.1448	67.8163	28.3927	75.4157	4.42338	10.8346	20.1558	160.913	109.128	52.0245	73.2168	193.74	46.5451	82.8067	46.3254	86.7525	132.967	156.691	102.175
ACTA2-AS1	95.0938	135.348	50.4574	92.272	90.845	107.596	140.602	128.451	37.1308	199.186	73.7626	57.3611	90.6902	54.4882	101.019	57.225	49.7143	117.202	114.842	85.0687	70.5609	73.8992	107.695	81.0495	75.0634	82.6906	107.584	132.69	153.895	57.5046	101.403	63.476	72.3614	146.014	164.648	61.788	84.2742	82.9842	82.3081	60.9425	73.6768	127.026	36.5321	28.9067	43.3846	150.693	59.2387	42.0324	83.9339
ACTB	17429.84833	19060.13667	17091.55	19027.7	17602.505	16009.89167	17740.17167	13249.93333	12704.055	12942.38667	12136.58833	17595.48733	14812.87	13373.62667	12569.49617	14776.207	5916.870667	14810.06667	15356.69	12393.6265	18762.35	15493.71833	12893.0095	15163.12833	15816.855	19088.41667	17040.56167	15083.77833	23296.57833	21073.93667	22763.52	16130.31667	15695.77167	17502.90333	15916.39833	14729.37167	14977.30667	18755.28	15444.76	14242.32	17207.57333	17973.50667	6120.8825	5190.8045	16457.08833	15881.365	13432.125	12580.225	14522.885
ACTB /// ACTG1	25501.25556	28018.83333	27346.86667	30449.53333	33829	30569.92222	29825.91111	27507.02222	31094.35556	25946.38889	28397.25556	34089.73333	29917.75556	27673.02222	25810.53333	34550.46667	11860.70778	29308.4	33805.43333	30343.13333	34063.98889	29015.15556	28444.07778	29605.64444	31020.77778	30724.12222	27807.55556	28426.28889	32227.72222	30873.83333	34453.82222	26349.5	29984.4	31472.27778	27995.55556	26807.88889	34876.65556	29680.52222	29631.12222	25824.22222	29000.72222	33101.51111	12370.83333	11590.8	29468.38889	31771.94444	30795.84444	31649.26667	30322.37778
ACTBP9 /// ACTBP9	138.133	109.904	105.274	132.428	178.997	183.828	124.829	110.764	162.584	192.334	163.273	79.8497	143.332	158.626	155.033	115.32	47.534	139.629	115.874	99.8038	64.0748	35.3568	66.0074	100.758	173.409	143.446	203.227	57.5336	96.6854	83.8415	164.371	134.428	92.66	138.333	213.947	135.045	102.368	45.0958	124.28	145.123	124.526	43.0117	55.3674	30.5148	44.0718	140.3	44.3422	89.884	82.8334
ACTC1	582.992	1671.89	289.007	323.963	155.042	271.335	628.593	196.322	190.411	24998.7	306.81	152.126	274.132	6090.82	229.632	1270.18	134.618	208.451	414.953	544.166	321.577	146.993	259.663	333.88	481.326	519.683	154.073	334.1	855.038	139.132	284.07	365.13	139.51	374.415	297.615	260.599	282.729	1397.7	236.028	331.091	254.591	269.354	723.775	133.138	168.139	308.436	330.268	195.112	337.619
ACTG1P4 /// AMY1A /// AMY1B /// AMY1C /// AMY2A /// AMY2B	950.528	1062.28	1002.57	743.897	1819.53	1415.9	1165.67	1687.33	1278.11	1761.13	1121.7	943.53	1336.33	667.636	844.957	1264.74	644.469	1445.51	396.222	1136.56	983.153	1108.6	727.261	596.927	713.734	849.226	1096.19	787.344	685.817	463.812	904.408	665.572	1151.16	1022.45	439.742	1228.7	522.729	1342.21	991.099	2276.83	1099.72	925.425	440.682	441.765	1122.02	669.433	1031.59	1133.83	1035.62
ACTG1P4 /// AMY2B /// RNPC3	1311.36	1323.36	1513.32	724.881	1115.02	1281.4	1073.09	1426.93	969.961	1113.12	1243.09	1197.69	1366.69	858.427	1325.48	1288.04	610.332	1948.47	773.914	1559.21	1061.89	2184.39	1006.89	992.046	929.754	1334.78	1014.86	1216.1	990.963	1199.77	1101.26	1350.17	1254.68	1146.5	783.72	901.834	758.951	1422.54	1459.86	1617.05	1387.75	1171.65	490.183	413.491	1441.96	909.329	1010.58	964.858	1340.93
ACTG2	87.61975	1598.592365	71.92355	51.17565	31.87544	98.39975	88.277	126.94555	37.5492	753.94705	99.767	48.95532	561.103625	207.19501	94.550165	59.6073	32.260255	32.815045	125.082	124.73085	589.40855	56.9763	34.81295	122.64685	95.455825	82.690935	80.9726	62.49418	635.83955	41.5929	42.739895	150.1878	8.35719	124.6047	100.05675	53.01195	79.48035	157.545295	42.84596	105.63	75.41805	184.826655	159.67745	28.194795	30.28278	117.16525	82.75055	73.0681	36.42935
ACTL10	59.7729	96.2835	106.037	99.2582	96.9349	142.396	115.105	28.2245	78.5283	60.4535	27.8712	94.1257	62.9396	84.0048	130.477	79.8595	29.5331	102.228	87.0245	71.8311	141.954	123.932	106.372	52.0886	84.7991	90.5495	90.4984	125.795	151.957	124.419	136.856	149.238	96.1396	78.1536	100.429	111.176	93.3793	82.02	136.263	79.185	106.696	41.0403	46.1702	29.3815	127.963	82.8569	69.1701	119.376	115.698
ACTL6A	1089.67	1472.33	1494.3	958.433	1031.34	1119.8	1044.57	1349.78	590.042	614.125	862.469	719.182	1070.33	1139.24	1763.95	1315.7	526.947	1688.45	1420.89	1197.8	2076.95	1802.56	998.993	1421.94	1091.33	717.828	772.583	917.08	910.739	1121.91	1226.41	1521.93	1294.13	1209.8	1011.11	592.696	567.161	1334.98	1283.08	993.871	824.656	2010.19	426.497	321.752	1841.55	1230.48	1104.13	799.426	1308.93
ACTL6B	8.92235	3.036605	4.01985	7.46747	6.929195	16.626405	8.66623	4.38045	6.109985	10.643335	7.928055	3.674695	4.160985	28.723605	7.269115	11.230465	2.318315	3.47153	7.91533	29.88989	12.246165	12.684395	5.39528	7.139425	5.084435	5.6065	11.783	5.645575	4.064775	3.826645	7.880585	4.08885	3.432845	5.234575	6.0351	7.373025	10.51373	7.944395	3.913705	13.60226	4.114875	5.6068	1.682667	1.69494	5.66625	4.103795	12.486225	13.733895	23.529555
ACTL7A	82.9446	10.7175	19.7992	71.3173	12.2972	20.25	122.647	44.5219	19.9922	145.856	17.9122	19.6673	20.4617	15.8621	45.1154	25.1305	24.1026	79.0951	21.9126	28.4798	12.9155	15.5719	16.1209	38.9952	22.2299	20.126	70.4476	14.097	19.6842	12.0309	112.622	17.0767	10.6521	37.5241	26.935	20.4435	72.454	17.5852	15.5085	14.3645	70.7973	55.4722	5.05506	14.161	55.6358	31.6398	44.8325	13.4482	29
ACTL7B	62.471	7.53128	9.45268	13.4115	16.6033	18.7788	11.4673	50.1503	83.5238	9.26446	15.0293	13.7233	12.657	24.436	21.7263	12.2574	3.27726	19.9625	8.84731	26.2644	12.689	13.9751	29.7986	17.795	57.476	14.8866	14.3613	87.1094	15.3373	9.7276	21.2953	8.42382	11.3517	19.9315	15.4958	17.2247	13.4831	54.146	14.7948	12.354	10.6585	15.9411	8.50696	13.0308	14.8536	74.6951	28.9051	15.1527	10.3228
ACTL8	22.6499	6.2115	11.0126	15.8319	17.3489	27.3364	15.5089	14.2355	29.4537	23.8789	18.7662	96.0643	17.7725	9.30331	10.9158	20.0446	4.50871	7.00041	10.5891	9.05536	9.14418	10.5484	18.4247	14.2615	25.6795	16.0721	10.9604	9.17004	12.2955	10.7931	12.6128	12.1294	11.8419	16.1265	13.4819	22.8265	14.3372	10.2468	12.6298	9.98749	12.0662	10.406	5.08739	4.268	9.67114	17.5161	12.7068	33.9003	13.3529
ACTL9	10.6152	16.7336	22.6011	7.15439	8.45305	2.59183	16.015	48.2802	4.68056	67.1647	25.0238	7.74023	45.7737	4.57856	18.4974	22.5717	0.933845	40.3243	22.4838	14.0798	5.00643	29.1258	7.63662	6.27563	35.3229	24.1551	26.2396	7.97269	8.55686	5.17145	7.9238	16.1174	3.10784	26.0765	7.74397	1.96642	2.14943	2.86191	7.35438	5.11511	3.70126	4.72223	2.26273	1.1339	20.6312	39.6706	34.2718	11.0086	7.3901
ACTN1	922.0702	2515.5678	1513.12175	720.56955	685.562825	423.0003	660.7965	574.43325	509.983825	797.288	443.34135	814.89425	649.11325	387.16225	868.06495	434.3655	333.940425	890.27485	477.9965	571.34475	914.4965	1021.654425	389.1415	687.52425	687.37275	1235.42125	552.1206	712.132675	1978.32025	1330.770775	1188.53375	1173.54175	878.7315	987.02525	609.423	605.1376	744.60275	1016.382525	860.62975	647.654	1045.591	943.858875	417.4177	250.60705	1369.2865	780.70375	607.6391	395.3597	454.94255
ACTN2	56.5724	58.60615	35.03112	44.2108375	63.3576775	95.203875	92.939225	38.016825	44.9782575	28181.1	64.348925	51.7924375	181.41775	2244.016	43.4283	43.3802	11.13225	36.105375	38.68924	33.9414025	38.87372	40.42325	30.25135	52.976675	38.4506425	46.1652875	42.421125	66.048725	27.745305	42.7732075	48.612825	49.9532775	36.6009525	55.8757	52.5668425	40.468575	40.755355	41.9964925	51.212975	31.07812	33.43834	25.51879	290.379	8.02552	53.90695	38.09606	53.077825	24.6847075	72.2842
ACTN3	21.2748	52.6055	17.5688	15.7951	59.7911	85.1937	118.929	31.5416	54.5268	19034.6	119.098	58.5218	91.567	1034.98	42.5652	81.61	23.4838	75.3495	77.2115	48.8747	56.9497	33.8201	15.9007	6.68627	127.629	56.9953	3.4697	61.6234	69.6994	51.8098	93.9131	42.1266	7.07853	77.9952	32.1105	50.3661	70.2069	48.4116	72.3636	12.0894	87.2813	37.2526	123.463	34.0943	7.95309	60.2969	38.0112	73.8564	11.3764
ACTN4	2412.16	1860.33	1754.6	1461.81	809.15	1113.45	1084.72	1240.81	1810.46	650.577	1576.74	1189.16	1096.21	1216.04	696.703	948.991	453.607	1021.02	1246.65	755.054	792.33	962.819	1745.23	1563.88	1694.02	1430.96	1312.82	1063.86	1625.75	1469.88	2008.71	1552.96	1876.74	1166.57	1514.69	2023.53	1245.43	1203.09	1019.73	1169.79	1183.25	1188.91	541.252	426.043	1050.25	880.819	991.263	1130.83	1572.77
ACTR10	5730.1	5163.95	5259.32	5675.82	5990.81	6194.17	5513.53	5925.48	5777.71	6062.96	6016.25	4603.05	5179.88	5865.85	5462.09	5383.65	1830.09	5885.39	5471.66	6115.18	6185.44	5564.02	5098.95	5671.13	5257.72	5367.42	4934.89	5307.47	4880.33	5712.89	5462.97	5723.55	5813.59	5901.42	6556.88	4132.47	5466.42	5667.11	5847.85	5465.54	5424.17	6298.66	1944.39	1536.59	6574.16	5411.02	5887.22	5479.72	5676.86
ACTR1A	727.318	789.4795	878.5435	732.1975	786.813	762.498	830.245	680.777	654.711	1377.91	624.0645	696.3655	573.0185	730.172	655.246	565.6405	204.6765	771.017	581.6825	567.426	657.9815	811.0425	741.183	793.419	662.5065	790.7415	728.1165	639.9645	833.5865	1013.4305	684.6605	782.8155	841.529	723.2975	758.4385	748.926	715.4295	632.653	800.9735	607.8245	673.503	695.517	229.692	189.7595	816.9625	627.914	558.0345	678.036	642.2535
ACTR1B	1728.48	1550.53	1870.28	1592.01	1636.39	1711.78	1614.65	1372.84	1767.01	2332.51	1568.2	1587.09	1250.37	1035.12	1211.12	1154.4	338.453	1191.44	1188.5	1075.47	1177.07	1509.42	1248.95	1445.86	1533.19	1318.5	1671.7	1450.61	1570.06	2219.9	1734.56	1355.51	1479.47	1336	1547.01	1874.64	1791.64	1262.65	1809.43	1435.43	1503.15	1136.51	435.722	286.312	1662.72	1058.49	892.185	1124.36	1561.13
ACTR2	1372.032696	1140.449931	1363.47572	1304.104249	1246.157109	1057.508547	1136.333737	1281.609371	1148.384114	1061.208889	1212.049151	1317.67656	1419.447489	1673.516543	1354.7466	1657.057794	571.9291514	1571.144857	1560.896021	1544.523971	1897.143286	1644.5732	1600.739057	1637.774553	1365.261704	1335.316343	1485.839797	1506.614316	1338.057807	1266.955867	1384.223986	1143.363461	1130.125857	1311.942729	1042.936117	1358.46405	1242.559833	1854.355324	1367.962839	1357.776104	1750.138449	1789.048271	677.404528	533.56045	1732.245606	1790.0353	2032.141919	1732.820203	1266.317343
ACTR3	4041.4604	4367.32	4064.78794	5152.19346	3841.88162	3346.12514	4290.06136	3722.3572	3128.53128	3158.96596	4260.12844	4365.64614	3720.758	5131.63536	4468.9032	6091.4815	2025.14104	5143.8746	4766.1854	4117.52592	5212.55732	5006.3252	4037.5736	4612.1194	4138.47334	5435.28678	4183.48202	4454.35078	5381.998	4660.14836	5319.7484	4149.1064	3840.05096	4280.9142	3936.24004	4194.5431	4244.6009	5701.9188	4538.4002	4156.7368	5403.9152	5991.327	2056.79426	1624.67804	5679.5112	4871.86274	5379.33346	4544.1452	4043.33846
ACTR3B	346.0475	343.3005	313.0785	317.7375	375.6355	275.6645	404.6805	293.7345	391.505	339.221	273.0145	356.621	300.6095	235.8935	319.2995	380.4555	99.27465	422.9425	364.0865	225.92	231.8245	355.2005	296.9315	319.6575	355.6335	274.864	248.8935	209.102	195.4425	327.7365	344.4365	335.8345	215.341	256.993	320.4215	225.278	331.5595	303.0295	331.7975	241.7095	296.593	361.67	101.5835	80.7109	302.204	315.984	338.2395	260.857	365.2205
ACTR3BP2	139.973	89.0986	84.0727	105.468	132.758	164.084	84.6928	25.0216	73.4975	116.254	156.273	71.7989	104.353	27.7016	109.243	64.6376	29.4054	71.0668	109.962	109.612	61.703	59.185	32.5476	85.5814	54.1104	128.552	76.5713	132.066	48.1344	67.067	87.2422	74.1818	53.9693	90.9038	126.963	53.0078	69.072	38.9209	41.0226	70.4626	57.2514	66.4626	31.583	21.7779	37.5784	97.4294	29.4917	83.0392	100.212
ACTR3BP2 /// ACTR3BP5	74.74395	34.67925	48.549525	41.40888	66.885335	46.36995	45.82949	46.405545	40.51905	61.36923	41.525075	23.603595	40.01718	36.46178	58.558145	27.49302	14.38053	46.04156	4.36748	26.44021	43.79985	26.30952	35.60385	58.1918	41.50145	26.39502	65.7655	64.8313	43.753945	45.95726	64.764405	55.315975	24.891935	53.97869	37.0533	51.192195	35.11405	49.73505	53.9512	50.52645	62.72475	23.040245	11.287893	7.4882165	40.82395	47.323625	32.077125	55.07795	53.6284
ACTR3C	472.759	477.085	451.184	408.236	353.186	474.639	507.052	530.716	490.903	91.1019	589.105	424.649	441.605	314.345	520.501	378.654	134.407	494.507	674.298	416.947	410.772	516.982	415.805	607.314	364.883	408.218	390.734	331.115	131.915	333.951	404.191	585.251	495.239	392.661	481.438	567.09	406.838	344.146	292.198	474.103	343.361	544.668	148.179	120.745	575.373	491.092	274.652	411.543	473.959
ACTR3P2 /// ACTR3P2	72.0382	1.7361	11.8983	9.35777	6.04404	14.5405	20.7787	11.6893	28.0515	49.5014	23.0344	7.28444	22.2591	20.9773	31.6758	23.1074	6.2415	23.2086	4.22609	7.68287	63.9281	26.5465	2.60543	47.1692	19.3873	38.8905	21.7936	60.8308	21.2153	14.5288	22.2914	4.93778	17.9128	36.0991	31.8558	25.8283	0.862885	67.5541	37.7532	25.6233	14.6547	27.2517	13.8445	10.9888	6.83476	15.9681	37.5393	3.49471	18.6192
ACTR5	192.4135	225.9295	212.9325	248.8575	265.757	358.3105	291.6695	258.087	256.1565	205.3655	324.3835	293.81	349.255	256.28	226.1015	279.5045	93.65735	212.5745	317.457	235.535	258.4615	207.55885	253.1125	279.9945	285.482	312.6425	240.167	234.101	256.387	223.378	267.2995	196.102	234.8185	204.7015	309.7455	292.091	289.969	297.7055	242.593	220.486	271.5845	264.9568	100.47055	89.146	200.317	217.291	261.961	316.5035	251.184
ACTR6	840.8586	1025.6485	984.5504	751.45705	746.573	802.5935	913.384	822.148	858.89505	757.7505	1034.2225	801.8548	862.5724	1207.4515	1123.632	1168.7377	396.20975	1156.99475	1010.1265	1192.26055	1306.6105	1343.07605	916.488	1079.67035	1102.8225	1002.873	920.94315	1068.641	689.6055	808.4308	881.0987	1059.5784	1018.94815	890.802	904.1135	873.2825	675.0117	1176.0165	918.5755	921.52095	991.1219	1136.395	438.97565	351.3792	1504.3265	1106.7425	1334.2935	1166.3755	1225.1335
ACTR8	565.2325	443.4465	559.6955	615.0215	554.541	664.391	689.1205	476.6415	542.035	242.896	521.515	672.878	576.3165	686.885	559.83	717.784	215.2785	627.5615	686.2935	545.1055	563.533	482.8185	604.7475	547.6345	617.2805	622.46	513.2525	531.366	461.463	477.712	514.1135	438.1825	495.8625	549.0045	505.8595	615.1125	562.943	515.4655	526.6945	633.308	598.721	665.547	254.624	175.3725	575.8765	659.621	626.0525	785.4875	574.596
ACTRT2	15.2389	4.99457	4.51932	6.35428	8.96326	7.8413	23.8311	10.3074	6.65464	36.8756	11.4264	5.21122	7.15651	3.57786	3.56088	7.08016	1.40719	4.9712	13.3011	7.06776	3.82074	9.09182	10.8031	7.36586	8.36384	10.182	5.32503	10.5761	5.74204	13.4976	11.5715	7.87003	4.66001	9.89284	8.59696	10.1345	9.41593	7.14102	6.63989	5.6165	6.22777	3.80734	7.70617	1.77566	12.524	3.4981	8.51817	10.6506	5.14854
ACTRT3	236.502	166.322	267.349	225.553	220.832	206.9	261.538	219.461	232.202	77.1023	224.011	228.625	206.821	218.049	253.61	251.325	68.9513	264.788	260.582	216.646	300.637	210.076	277.901	159.503	277.22	255.486	249.502	171.344	221.747	161.098	201.103	218.851	228.678	172.539	184.784	280.247	195.725	205.887	188.841	193.581	141.361	209.456	86.4959	46.0452	254.67	259.97	169.515	151.881	188.292
ACVR1	2430.08	2325.22	2386.75	2437.1	2352.24	2288.85	2547.91	2469.46	3341.43	1471.03	3127.92	2465.32	3728.16	2532.41	2066.25	2953.96	1091.95	1378.06	2008.43	2409.61	1331.1	1531.91	2844.44	2931.7	3328.54	2433.97	3443.61	2781.42	2519.63	1813.12	2278.72	2825.06	2478.02	2154.26	2335.57	1899.79	1574.01	2255.16	2369.81	2804.64	2797.2	1963.7	1182.53	874.836	1497.16	2451.19	2278.17	2335.87	2231.76
ACVR1B	1407.1	1101.3875	1296.554583	1169.082367	1353.7462	1513.12195	1341.378583	1407.228033	1891.137283	260.6780167	1301.770667	1239.132547	1121.90175	1133.38225	1150.699683	1139.0242	351.3033883	1274.983683	1417.654867	1216.4707	1247.113662	1232.9107	1510.7819	1288.691033	1674.8211	1138.3678	1191.24159	1032.776417	764.30715	1297.2715	1327.316883	1174.722815	1244.787617	1303.472767	1400.960553	1447.205983	1492.998317	884.8073	1264.122983	1325.050883	1047.16515	1200.123633	392.9235333	320.4981167	1192.250267	1321.85781	1278.986383	1512.175067	1568.705333
ACVR1C	66.60695	81.87885	38.11755	33.10255	20.74478	61.48005	105.6277	84.2342	93.6534	185.624	125.9684	80.01195	44.1521	108.87165	67.3665	35.4502	28.20125	38.422	68.2378	101.33825	67.19835	34.671745	73.73745	79.6363	69.45805	107.3302	76.8659	121.41205	107.2315	37.4321	62.5526	90.7007	81.23375	64.1036	80.9009	92.12605	69.64695	93.40825	64.74135	149.5091	69.88295	35.5137	39.25495	29.27565	28.3809	80.9773	84.39565	75.2411	77.54965
ACVR2A	450.016	536.175	583.7775	476.6415	627.3165	646.5725	476.5395	576.302	472.4305	603.932	451.8685	598.6765	590.9015	583.2635	524.1655	633.063	199.3705	537.551	653.58	607.1935	557.0185	728.226	653.7535	509.7755	522.5585	710.689	527.608	608.0515	537.2335	416.615	511.6955	507.766	547.5995	726.3385	461.1415	657.985	501.0095	549.231	651.238	475.73	561.626	543.2795	178.8825	153.0015	586.784	656.181	766.1435	762.4585	582.9025
ACVR2B	197.4439	265.2793667	284.0211667	200.3242333	233.9570667	215.3782	266.849	288.2563667	203.8043	276.2988667	226.5668	298.4358	222.0516	269.0624	341.1881	230.9175333	107.5986333	376.6562	314.0777333	244.7172333	300.9108	352.9913333	228.8365867	207.3104667	235.1630333	294.4463333	213.662	221.825	301.8840667	287.3948	316.4616667	255.9289	303.1892333	293.6915333	302.5483333	347.2964	321.5803333	262.1271	222.4197033	199.638	261.3306	196.4486	88.704	78.11369	344.0236	294.2717333	353.6375667	309.5229	286.4442667
ACVR2B-AS1	169.497	132.625	152.851	152.355	225.222	218.322	254.031	179.196	105.212	282.837	170.838	144.681	139.315	113.969	137.669	122.129	17.8362	126.261	154.637	138.421	88.7345	168.16	205.001	189.212	178.488	186.069	110.503	155.712	103.597	113.732	162.162	170.112	175.277	159.122	193.737	172.85	163.761	125.492	151.396	151.973	123.913	161.174	30.7427	34.2069	126.782	93.0036	126.258	131.945	244.897
ACVRL1	474.9855	633.334	365.894	498.7995	291.685	250.844	251.995	334.1465	311.2845	615.6745	255.248	291.859	227.248	260.9795	342.934	258.012	121.73575	361.269	237.2425	226.797	252.0085	293.161	189.4085	280.094	325.601	368.8495	258.62235	233.7865	576.8755	447.561	425.1375	245.958	412.2665	364.5235	216.587	241.437	255.47345	308.1105	370.8995	207.3725	275.90085	372.984	142.70205	107.53425	434.4695	271.883	303.958	186.588	298.2385
ACY1	83.5732	9.78698	9.50835	9.98018	19.2853	23.8842	9.10443	28.967	14.5465	44.458	20.8762	31.643	16.7766	34.4882	9.57172	6.381	4.32613	11.486	5.40482	23.5825	4.14086	12.7206	52.8028	16.3178	9.63823	6.43296	8.53384	11.3724	10.5075	10.3658	15.6514	14.2175	9.9806	7.00363	21.3371	59.318	11.8498	40.9863	9.78036	18.7914	8.56099	9.16769	3.18558	9.715	15.4087	15.0765	8.23892	5.53927	12.7226
ACY3	897.7185	275.42	281.513	860.865	828.889	942.812	735.223	859.1735	1394.26	33.6678	728.291	789.3045	681.5945	1035.2835	798.6725	762.767	115.2755	53.6778	785.842	710.2025	13.110265	44.44975	935.497	762.665	845.3205	396.154	969.107	805.4455	352.128	470.948	434.43	644.498	408.438	916.0215	1864.46	1019.002	1095.006	441.9255	494.013	628.7495	556.407	506.606	223.4195	124.86205	21.93	565.718	773.715	815.196	831.1795
ACYP1	342.12	540.853	383.797	335.102	224.381	298.533	258.604	469.997	338.738	791.007	289.004	546.795	319.72	345.635	434.667	485.119	125.093	667.291	363.808	182.617	645.277	797.436	321.512	268.349	248.681	318.084	282.247	355.576	444.714	478.204	446.918	186.127	209.184	384.265	473.21	333.194	333.87	555.105	477.588	319.339	358.212	542.469	153.351	143.627	556.37	575.099	443.951	370.627	367.847
ACYP2 /// LOC101927144	443.552	483.669	394.538	493.402	380.017	289.217	479.127	417.103	342.48	6578.89	430.156	414.77	395.169	842.594	469.814	398.946	124.632	417.106	347.789	357.518	405.213	539.407	537.584	406.257	357.852	309.422	337.125	459.117	496.293	692.443	504.44	522.058	576.907	435.309	362.173	320.253	445.584	401.096	453.285	362.083	382.317	587.347	201.43	101.392	553.295	368.666	381.608	274.051	327.331
ADA	95.39105	129.6005	133.1861	249.204	111.87635	52.20685	72.28205	110.12105	81.087955	399.777	117.67615	133.7696	151.4225	119.185	79.51545	109.2426	52.69235	99.5274	89.27415	135.06135	140.2424	102.1	55.6261	106.0402	90.0264	205.505	127.9495	138.5676	372.034	132.6727	152.9035	101.8743	87.54195	91.0364	187.892	139.5105	150.6212	203.0535	121.5744	60.26815	110.9362	161.231	34.42045	38.2846	125.3772	139.8585	144.21845	90.93145	67.6182
ADAD1	121.09905	45.4874	71.3202	59.94275	98.12475	110.13425	113.85015	73.2976	100.33185	100.9055	86.4524	37.391525	63.087325	33.606475	83.63455	72.1994	36.6623	66.4341	72.88225	83.2494	78.20735	47.635045	93.68915	88.4757	54.0902	45.47585	60.3497	99.9237	72.3776	63.60465	114.4449	94.94035	57.9269	120.54495	125.04695	84.18245	52.04755	77.1565	59.2608	49.20884	80.97855	53.3026	21.39776	19.17274	82.2617	63.8354	81.75865	79.77705	53.31335
ADAD2	77.4803	55.96	74.7877	104.78	56.0085	93.6514	91.9129	80.4222	40.1824	44.2681	52.0835	20.8598	67.1458	32.2175	36.0073	70.513	23.4573	67.9875	187.405	80.6479	91.4989	87.7433	66.5436	75.6755	126.351	101.429	24.4052	131.412	72.9844	93.671	101.82	58.2336	30.5951	30.6483	61.8177	27.7056	53.0267	5.57863	19.7575	98.0418	37.0182	100.419	12.5651	17.4886	145.723	76.2631	26.1392	95.5436	57.2212
ADAL	249.2723333	304.3363333	351.3946667	289.463	270.9683333	283.1456667	273.284	257.239	325.1066667	259.9833333	209.6196667	313.7823333	273.3346667	285.055	260.2046667	288.6266667	74.5788	235.982	266.3396667	283.23	286.846	414.286	356.954	299.8296667	319.3496667	187.6412	309.4803333	272.0536667	232.9156667	304.0073333	258.1393333	339.464	334.5193333	337.488	415.2423333	258.21	317.7626667	279.765	286.746	272.8793333	193.9874333	395.8763333	81.38026667	80.2853	368.865	293.225	305.696	307.854	334.4296667
ADAM10	1270.2692	2476.096	2050.109667	1419.797333	1473.393667	1273.7077	1272.665333	1751.061	1197.417767	724.7272333	1329.461	1702.944667	1137.119333	1519.395367	2435.580667	1831.215333	651.8628667	2760.416	1447.619667	1616.508333	3872.809667	2835.04	1282.506	1340.2741	1364.226333	1515.454333	1340.363333	1618.916	1091.015033	2119.715	2010.238	1713.620333	2026.693667	1840.045	1021.5519	1260.602	1516.1676	2295.564333	1943.119667	1279.258333	1817.763	2711.010667	674.1746333	518.0479667	3374.324333	1950.539	1878.254667	1405.929	1759.750333
ADAM11	36.16155	8.902795	13.478	19.75705	25.29035	40.0411	23.35235	24.8297	58.5619	50.1147	44.1074	54.0018	15.60685	48.2777	19.71055	12.06246	6.294585	16.40605	78.81215	40.760015	16.80628	17.36255	41.57975	20.04295	14.48685	53.2988	32.1243	16.63055	25.31105	36.4509	11.719985	26.26825	35.13956	63.2181	62.31895	42.7425	39.2121	32.39905	22.8659	43.008815	33.018	49	19.5233	13.677955	16.62335	45.21395	16.4101	60.6759	54.7957
ADAM12	38.33644	109.10068	54.71816	67.8863	30.09982	51.45842	48.459112	64.35068	46.01765	117.36962	22.15478	108.93532	73.4919	26.518116	77.15322	110.40896	33.38164	93.26734	50.83946	51.487412	90.39158	54.29168	55.1218	59.83188	38.90982	54.778	38.92088	73.00538	754.93894	175.14446	167.10316	76.51562	43.15662	76.26386	52.25468	65.18262	61.34518	179.7591	50.01466	42.950422	64.6928	94.91764	29.9218	39.37698	55.56526	147.0503	68.34274	58.21348	63.25084
ADAM15	115.7318	80.416	85.9709	127.9355	118.2943	145.6585	108.02985	84.8614	96.0212	125.45245	119.27	87.3827	73.3658	58.76755	80.74565	28.23375	21.99657	46.58235	100.13045	110.984	63.135	61.0885	82.5889	91.5305	108.79315	86.3691	94.4552	138.7455	91.67665	127.8175	109.8809	91.15725	64.65105	152.9625	117.5347	81.9236	74.9658	60.0413	68.3385	84.68425	87.64045	71.942	23.232035	16.46775	88.7978	91.8439	80.28965	50.24265	101.22725
ADAM17	354.7114333	568.5742	549.4211333	340.7336667	360.1406667	334.8162667	356.1128667	456.1073333	361.684	443.9062333	369.3762667	431.3446667	354.3060667	378.2614667	387.9347333	330.1227333	155.6145333	580.7843333	350.2088667	366.2837367	567.9334667	544.7906	324.691	322.906	370.7677333	468.5422	388.6203667	431.3336333	480.4224333	574.5293667	472.421	396.3902533	452.1539667	327.192	324.2391667	388.3374333	368.7019333	592.7842333	462.537	332.7516333	478.2955667	479.1810333	138.8172333	111.9749533	566.9258333	399.7878	434.0592667	369.6717	452.0103333
ADAM18	18.2724	21.96225	24.74605	24.84167	35.37162	50.25415	57.2194	16.483035	32.68095	17.98653	37.9877	46.43135	6.465325	10.372	29.967615	17.604965	2.686197	18.53153	43.30187	12.722815	23.062	22.21075	5.72529	40.8279	43.37885	33.89435	30.03385	59.76615	25.734	9.818515	25.84405	12.371545	9.13649	8.24646	35.34385	29.85205	9.96653	61.364	13.770815	26.4774	26.8011	10.287055	8.32178	3.3995655	28.8711	48.41065	44.8159	15.462	43.48925
ADAM19	95.90365	92.7204	79.61005	127.0879	129.073	132.77585	89.23865	57.61155	130.83575	197.81745	149.84155	161.29415	110.39955	64.933075	123.00875	76.431	57.5521	76.70558	134.07155	106.53275	80.80595	72.84495	70.187215	72.74783	124.4751	67.6193	76.868645	60.1295	144.41105	53.6903	104.5854	113.185	97.7547	97.26585	129.57555	127.6858	113.70385	119.57575	94.4618	68.62095	77.50905	83.48395	42.41835	32.00845	69.4525	73.05961	66.03045	74.680615	98.0688
ADAM1A /// ADAM1A	192.839	509.301	280.161	239.932	142.369	248.503	213.538	353.509	254.086	309.35	203.693	285	258.012	216.313	345.732	239.646	160.988	398.419	152.293	309.426	410.825	469.62	221.8	187.641	341.692	242.857	271.807	241.972	337.816	311.369	299.383	277.349	348.015	293.496	159.235	226.062	205.105	288.431	315.936	246.562	265.978	389.825	114.376	98.3018	341.31	221.122	339.07	166.214	330.19
ADAM2	7.09307	5.0835	3.35717	13.7941	8.66329	30.5423	58.1251	19.0907	9.60649	34.2528	3.18095	45.8973	10.7121	1.82909	11.678	38.6757	3.16544	6.90675	7.59474	3.29455	6.93283	12.1411	16.3638	5.68383	28.9388	32.6747	17.0723	31.936	19.4821	22.2241	12.2804	13.1589	2.4183	33.2545	4.59064	7.42557	8.05888	43.7957	3.38819	63.7392	49.7932	16.1645	1.96461	1.20902	10.7304	19.3511	2.54234	1.94653	30.6319
ADAM20	71.71205	34.1749	40.27413	46.1628	92.85235	18.37415	95.86665	23.28105	55.51206	45.98715	33.6399	28.9119	13.729785	48.30365	36.84875	43.03485	19.0821	23.9607	56.98785	27.87909	39.2668	71.6585	43.6823	45.21205	25.38525	9.84298	60.54667	51.17885	39.9801	24.641905	19.85235	51.77665	17.144325	81.7048	48.77765	32.08785	72.499615	52.5725	46.94835	50.21435	27.1789	37.77315	20.17815	22.303175	47.7744	30.00162	32.37355	36.4841	63.58485
ADAM21	46.91355	48.5478	61.46985	41.24485	8.99737	11.136735	60.59665	39.85365	35.19665	61.3252	50.140795	35.509	43.6797	43.9782	49.57575	10.81105	13.7267	36.28055	40.3056	38.97295	41.15	51.14575	36.8193	25.062645	24.617805	38.7033	47.39809	60.0523	38.52255	55.12335	45.93285	39.32155	28.7491	15.996185	40.21615	37.64675	41.6338	73.4354	43.5243	27.06966	46.463875	20.35258	4.19387	11.641285	45.92465	16.684305	36.7337	33.17901	40.829165
ADAM22	111.31159	226.728475	140.7914313	90.3527375	102.5854375	91.5383	71.25303625	133.2537425	85.0053	78.96937	89.7449	92.2285575	99.54934	59.19354	174.8165338	93.36163	40.4840475	188.3696125	88.41184125	121.549825	178.091325	150.0814563	92.42055	89.7582425	114.271175	80.45975	85.46319	122.0879625	82.85415875	125.62292	143.2373288	110.4474088	124.347565	110.5938338	76.1358	79.55095	91.87680125	137.3294075	164.3783	99.48591375	113.9583563	147.2015538	42.05272125	26.30103875	278.4340038	105.4266963	116.5816775	100.947475	102.5379125
ADAM23	103.27355	28.4578275	45.612805	48.5175375	69.28365	61.1652525	94.540725	63.4586275	59.3364	300.60955	64.558445	65.06732	80.4955875	73.4399	105.9974	41.6276	10.7354775	96.608275	42.6168775	68.10545	34.989425	35.999925	65.4104	69.433325	53.946975	42.734125	41.14867	70.032675	50.522875	76.859725	40.446275	74.98855	30.93691	81.163275	52.971325	46.079375	71.6366	58.437425	69.678375	62.246575	36.4039	54.524875	24.00245	9.8436975	26.753125	70.92345	50.593525	58.0185125	51.3085775
ADAM28	50.2836325	98.7001	71.7999	186.659975	133.233895	89.5071	89.903075	143.885575	125.2873	30.901235	129.36699	123.04505	186.66805	151.141	144.88235	162.90255	100.157775	117.769145	117.977955	125.926075	119.0189	59.964975	139.437875	121.82345	100.178555	139.37745	151.026625	124.9988	97.1066	71.8144	91.32131	81.7695075	101.420465	104.482775	119.8249875	136.681275	135.3390025	246.109785	110.059125	179.6653025	227.912275	98.025325	51.0207275	54.3002625	103.12625	139.117675	149.750155	143.97312	120.50525
ADAM29 /// LOC101928551	68.508	40.0574	25.5576	39.0593	49.0531	59.2772	71.0392	85.5189	12.7971	18.6721	35.7259	31.4428	22.7335	19.8891	46.0732	47.1961	1.0456	19.3869	48.257	36.8856	23.0223	22.1211	41.7352	41.5014	70.7922	43.1597	26.4401	36.1203	20.7274	21.595	63.2451	31.4077	14.4027	32.9035	7.89363	49.2729	38.0853	7.3846	39.5523	52.5898	19.5691	27.2891	15.3995	2.77971	32.4518	81.7342	49.7346	38.376	48.72
ADAM30	34.9397	23.451575	38.235815	19.52431	13.0923	46.29686	53.19555	20.22805	26.603715	43.5042	55.227295	17.010105	47.66585	5.649032	10.411685	20.2312225	7.9841	29.86055	41.1382735	23.632685	19.74317	10.66415	49.93815	18.038505	42.26058	25.50087	10.955345	26.72655	16.0676	30.110115	22.3995735	28.3992	30.24775	6.562455	51.27448	20.07688	23.5114	24.030965	31.22535	11.15595	27.57766	6.398395	18.73575	6.97382	37.511155	14.684535	18.526485	23.2722235	38.03295
ADAM32	90.1849	52.2103	41.078	7.12558	95.8953	41.9184	13.9129	30.2219	9.19646	36.7951	20.869	14.8911	79.5991	78.5308	61.0218	45.1538	4.14215	16.817	55.9607	17.8317	62.725	31.6373	68.4679	48.5989	61.8013	51.2001	8.59671	13.1439	45.3793	22.0057	18.9966	41.5203	19.3342	13.6028	100.78	67.1511	31.6273	30.4092	51.2388	61.1999	5.11816	38.9366	23.501	1.30558	51.2626	58.9584	8.48706	51.555	10.5683
ADAM33	386.832405	426.87345	369.25603	255.55971	413.88688	257.40794	327.11645	233.4948	297.592405	936.94625	208.64756	392.070415	414.24835	289.46597	295.462075	237.304	111.523985	524.30415	410.817935	248.84811	311.90095	332.416285	241.5628	300.37401	144.81015	337.03665	285.938065	286.963855	970.989	373.96775	295.253725	171.326685	234.26146	397.41381	309.75901	331.60275	295.51145	321.0205	277.543675	238.229275	276.759445	298.3471	112.62686	118.968415	371.8171	250.148145	254.11252	211.186265	359.650835
ADAM3A	18.0458	6.05173	4.88393	4.84703	5.40943	33.8288	6.3507	5.10547	7.11669	32.6406	50.4267	3.51868	3.14418	5.39824	21.1515	15.8855	0.503233	2.52759	25.7736	12.17	4.33341	5.11925	38.0712	7.79656	1.76368	3.69775	24.8048	9.84766	3.30813	14.4401	7.30502	15.9055	1.26742	8.10102	3.31386	19.7512	29.5323	6.30604	3.44697	1.73095	50.3885	8.19456	1.92367	11.0155	9.93339	4.57099	2.00106	16.1597	15.9347
ADAM3B /// ADAM3B	15.3904	31.2949	6.91974	29.6077	8.33128	59.2242	40.8716	29.6775	32.4235	3.83107	4.00163	57.701	9.4535	24.9258	17.4677	7.7167	21.6733	51.6888	14.2388	66.6565	21.9291	11.9199	7.14254	14.3147	12.4066	19.3714	32.6623	18.0452	4.81151	7.50863	10.2165	4.30289	20.4446	4.77628	17.0787	17.6397	32.9764	12.216	31.8783	3.20041	7.39951	2.04248	3.72377	9.40058	9.43672	10.1384	17.1325	17.9525	30.1177
ADAM5	85.12015	60.27925	56.7831	73.53285	101.1791	146.8735	29.87505	50.3708	81.8363	91.832	94.52675	58.07675	47.9491	44.57935	20.85055	39.3251	24.86715	39.59185	76.0569	83.18375	29.92965	55.4486	85.33335	88.2301	70.67505	47.19375	57.5154	52.64855	33.61185	25.79551	12.14163	40.9525	57.85655	45.7009	55.19245	63.4851	96.0851	78.85055	53.15405	59.4724	45.9919	31.592465	16.1814	19.1508	19.91879	80.3632	36.77775	40.804875	63.7017
ADAM6	42.24	72.9344	20.1343	63.2479	94.8479	130.194	129.156	72.8424	33.8532	62.5039	58.0888	8.27098	93.5297	13.2604	85.7088	85.2472	26.259	34.497	102.314	53.6429	94.8185	89.5458	64.2422	104.77	29.0426	50.2115	115.18	81.9703	31.9336	68.2018	105.977	61.9892	41.2587	33.0843	46.4068	26.7734	47.9948	85.096	86.7695	52.125	58.5041	19.6587	23.2647	21.341	71.4934	48.9284	44.514	34.5968	77.9286
ADAM7	28.42446333	4.587876667	8.32873	16.1012	39.4128	38.8209	38.93736667	12.40532667	33.83716667	23.2563	18.89171	8.200833333	30.27462667	24.59286667	14.25525	41.68323333	2.558286667	16.25246667	45.26923333	20.09260667	7.98953	6.465893333	42.09783333	10.54274	18.38529	19.39430667	43.44108333	44.88316667	12.16851	5.93746	13.27656667	48.54276667	17.83535	12.92210667	10.69662667	23.37186333	7.19944	18.35273	8.155113333	8.71054	26.14680333	16.36493333	3.64438	2.625886333	15.92312667	18.48724667	13.84101	28.10205667	12.18054
ADAM8	47.46565	57.7095	41.70795	122.76965	98.50485	114.134	91.1817	82.26795	91.94605	60.036315	108.48435	97.4844	57.65485	61.91016	70.4041	43.24355	23.081515	51.15585	69.12535	40.41535	48.51287	33.7063	97.79035	63.59678	26.3818	110.97905	61.72915	78.57175	72.7504	77.73655	68.4428	63.90125	69.60932	127.1515	87.44155	60.7314	91.56245	77.03511	48.36324	38.62065	80.2258	32.12845	19.80509	18.9691	15.627235	64.85725	51.19701	46.9349	97.4766
ADAM9	2015.912667	1548.147333	1499.477167	1701.414733	1719.8314	1744.1681	2308.5237	1642.581267	1316.2251	1571.3663	2174.0782	1527.395633	1895.216433	2770.574333	2766.9418	2341.599233	779.597	1492.5374	1504.530233	2295.955767	1447.7377	1696.4805	1825.6628	2018.967733	2429.141067	2651.5935	1616.466567	2066.6106	1890.984533	1172.0355	1857.53	1998.923467	1570.970033	1525.6895	1804.6047	1723.168633	1545.471333	2344.619233	1688.2816	1806.249833	2139.0853	2327.792667	1021.852333	701.5788667	1902.619267	2634.876267	1897.492767	2882.538167	1680.630333
ADAMDEC1	57.5549	24.7433	29.7193	182.83	50.4354	13.6626	38.3193	33.3629	20.4848	29.8579	58.7761	123.786	36.2871	32.1985	42.9809	6.17089	63.2138	20.9275	73.305	41.3958	36.7202	34.1848	49.0741	44.9804	36.9015	52.7938	57.0699	47.9783	49.7367	36.9087	70.5626	47.6342	25.2332	43.1045	120.454	60.0068	72.4193	494.04	40.5181	17.3579	38.9319	43.5233	18.713	23.2295	17.3055	221.537	19.3317	34.043	16.1265
ADAMTS1	1008.0884	1128.411	893.6035	794.1925	513.0493	522.44895	455.9847	584.93075	797.7525	1137.916	672.44485	737.134	606.5343	779.391	996.087	607.8115	273.5079	1239.2345	569.75205	599.86595	795.4745	668.1555	412.35785	572.28465	667.3065	1278.7725	669.77085	583.7491	919.372	994.1705	1535.2255	808.8688	594.7455	923.3565	341.38975	613.5619	1074.458	1195.5515	908.545	377.02185	1627.276	1081.4965	363.11745	270.89515	1011.472	824.427	1191.5105	849.0985	1000.733
ADAMTS10	196.4962	152.94798	257.87904	165.31175	85.0534	134.7441	213.7521	147.472305	149.30613	208.6805	145.2669	100.9837	125.647765	150.16741	138.897525	50.0646	64.802535	152.97001	184.249995	74.54165	117.338585	116.62765	56.53896	191.007365	139.00925	132.26531	121.3829	127.86535	242.7542	107.620575	158.5294	140.23096	129.579105	169.228955	91.4771	178.2078	127.06095	204.34555	165.26086	132.869085	92.96005	154.720305	40.475645	37.79801	107.00627	146.419545	145.5934	60.43923	205.800315
ADAMTS12	147.467	209.7911	111.59915	130.3445	134.0177	123.7281	163.099	83.3283	104.55465	195.616	181.444	141.0495	151.97015	77.883	168.386	151.106	64.1465	111.61805	104.3542	93.8762	93.49745	159.20425	74.35075	71.88595	180.1215	143.415	71.9074	142.7545	434.325	166.8877	168.9655	114.285	152.9309	133.35905	101.2237	122.44	112.574	180.064	82.6069	98.0049	103.48265	98.95165	27.128	55.82145	164.2155	187.4675	131.9689	107.2546	79.18715
ADAMTS13	189.265	132.0435	81.74155	138.9355	70.9545	102.61815	122.8365	131.237	72.04495	156.4005	84.7854	82.5728	132.9815	106.8035	205.384	86.6377	37.76075	75.85255	171.795	86.74385	92.4146	93.08055	170.318	100.488	127.91175	128.963	129.02495	114.7315	126.074	125.83305	82.7865	108.8615	103.9051	116.15	154.454	98.9259	100.41185	135.3473	141.9305	61.78905	101.2689	95.89795	22.168	32.94465	105.89895	98.40725	67.9911	46.68735	124.865
ADAMTS14	34.8015	16.4255	15.4014	67.9148	20.7994	18.1305	28.1679	9.06079	61.173	57.2303	17.9633	15.6436	46.2013	54.4407	49.6828	101.68	23.5834	51.329	19.877	40.7495	57.5322	60.5699	39.077	45.7027	53.9281	58.8146	63.3211	100.613	182.287	43.1859	19.8251	37.8597	78.0812	9.11701	149.456	11.1329	57.5909	69.6762	20.1166	10.8567	48.0961	45.6106	6.74329	17.8704	79.3769	27.0823	50.6948	89.5427	61.1754
ADAMTS15	313.6117	557.3859	979.0483	127.81055	389.01195	247.91952	296.2318	449.6379	336.952755	113.675495	157.3041	435.047855	266.92507	108.04257	566.76545	149.464415	37.78735	768.8212	245.5633	339.277465	269.596525	696.297435	138.92955	184.6628	279.12814	72.690635	185.11924	216.004415	348.448155	781.970415	244.335335	397.744405	821.526395	292.89665	240.4149	291.83339	375.121395	217.96	538.619945	190.421815	192.587015	525.412835	34.45163	33.502515	517.76635	267.784335	244.99738	342.055095	322.301515
ADAMTS16	43.6007	98.4925	105.213	51.9146	172.488	39.764	30.5851	21.931	74.7844	22.6672	73.4249	137.882	47.7263	23.3456	29.6194	19.6657	51.9886	103.526	17.7639	17.3567	59.3076	22.2017	129.537	23.6925	103.145	148.468	61.2354	100.448	154.378	155.701	134.24	57.6507	72.2976	147.179	19.8485	100.566	186.011	149.105	117.699	47.3581	100.06	118.167	41.9563	30.5686	10.7742	81.1299	59.6978	73.8492	48.9499
ADAMTS17	121.7203	155.6728667	129.2121667	72.204	154.9545333	143.2914333	91.473	132.1205533	65.4057	136.9704	118.4209	158.8615667	165.3695	62.32446667	128.1694333	76.1139	25.34447667	167.0621667	106.7365333	95.2439	150.1984667	139.0049333	87.1923	107.8119333	77.0337	44.0484	106.6638	87.85166667	103.3609	150.5478667	61.54856667	88.71013333	218.6670333	81.0828	71.9224	145.9108	106.7816667	78.24173333	111.5468333	94.85906667	69.60286667	115.1636667	20.86494333	24.93198667	95.2811	104.0951033	108.4831667	54.06124333	180.0462333
ADAMTS18	69.37915	68.43215	50.2644	41.8384	46.17725	32.614315	45.8092	45.61585	47.22855	106.5752	66.51675	61.5587	43.15174	44.058	55.98385	73.6345	24.34365	81.84085	56.161	53.6368	103.17115	57.0888	25.8076	36.456295	33.631	70.66235	36.7559	68.30865	132.0029	59.71355	109.557	48.89015	41.55555	61.2116	34.17605	42.56845	70.2212	51.061	59.43125	38.64125	39.3259	51.9765	22.0885	18.91055	32.4948	68.04305	56.04555	49.8693	41.86141
ADAMTS19	10.414675	13.228455	5.84599	4.649825	5.577345	25.28122	14.55308	9.15564	13.85322	37.343755	32.7746	31.05375	34.5048	25.209675	10.776405	34.1457	6.20269	1.758555	6.45158	18.53003	15.81745	7.92938	27.00495	32.60005	21.28585	19.94456	16.27829	10.171435	17.861555	4.380127	3.838305	11.773855	15.72318	34.402025	20.9825	5.02184	22.386	9.742775	8.76091	11.063195	12.610005	3.8043075	1.2181815	5.38566	4.31774	9.34992	6.29834	3.97775	18.2445
ADAMTS2	144.1425333	97.63733333	84.4713	86.17713333	136.303	84.31613333	73.91386667	58.95466667	99.31486667	352.4396667	98.64866667	97.6718	132.1323333	74.29093333	50.46396667	65.6376	35.3725	96.63363333	74.09976667	49.40803333	42.0757	62.17166667	43.31906667	98.95396667	77.52973333	168.6646667	106.7753	59.5989	1215.8134	93.7086	141.6613333	95.5078	82.61836667	95.35933333	62.34549667	75.41156667	106.8461	109.2952	99.56346667	64.67481333	43.2272	55.23953333	28.68776667	37.964	86.50816667	73.23246667	64.1397	48.43795	66.49733333
ADAMTS20	16.12414	14.230135	28.37598	29.475175	19.4374	15.69043	26.44665	23.03519	36.55905	33.235345	36.87265	35.36025	17.795155	9.19808	20.073735	34.31255	4.69134	11.885915	42.93445	14.212495	19.72416	11.904795	18.82595	7.837965	33.85721	38.1322	35.542	23.36935	9.60987	34.11531	27.123445	24.43305	12.3664415	32.09155	31.571015	13.5079	56.21545	36.76235	25.938115	23.9939	13.612705	11.37011	6.54678	5.97887	23.304855	9.436815	22.92825	10.092115	22.06659
ADAMTS3	115.51	231.299	250.831	167.436	156.223	72.9161	164.615	139.989	97.2869	140.613	95.39	178.846	137.812	181.578	246.478	167.153	59.3052	282.287	58.691	178.044	206.673	268.92	82.6936	123.669	123.809	111.937	129.974	216.379	423.908	224.703	247.943	367.063	107.858	216.738	92.1289	80.0868	162.776	197.135	123.256	105.929	161.629	217.889	84.9633	86.4626	249.766	161.876	155.449	71.0376	99.6451
ADAMTS4	180.682	50.009	101.23	150.44	171.946	143.378	208.739	95.4888	104.208	171.212	156.737	62.1986	120.003	97.991	87.2573	108.283	54.6686	71.2768	138.096	107.919	92.3619	131.836	163.932	119.625	152.2	92.2354	135.342	183.373	103.86	164.555	162.009	144.128	128.827	147.107	167.916	68.0941	135.455	92.5537	143.063	94.0572	113.147	93.5918	26.1913	23.9235	148.622	138.278	71.4589	101.771	179.096
ADAMTS5	590.203925	450.4425	462.148675	564.5842	437.4812825	330.02105	449.55535	559.178475	358.837925	852.54875	549.489675	440.398425	476.279275	687.401425	588.0375025	726.55605	321.8944	960.004125	497.0225	634.755025	799.026625	818.957925	579.5860575	479.71375	517.86065	467.52755	398.63135	526.461225	1228.478175	718.91325	618.7282	750.91135	469.779175	618.516075	416.659075	393.061675	404.8036	695.034375	560.201075	488.222675	564.03885	741.057175	198.8224875	191.6515	463.9774	729.720825	654.001575	555.485875	543.5818275
ADAMTS6	115.8058667	86.6112	95.29503333	60.35043333	45.2987	39.0362	60.2322	63.09732	37.15261	112.0889	53.05738333	99.3425	38.04777667	30.34440667	87.28650333	60.54863333	23.46613333	144.8953333	74.24383333	101.7905333	128.7741333	115.2643667	36.75286667	56.42306667	46.48767667	49.39256667	39.24074	108.1345	124.6392667	109.0585667	48.4922	53.62355667	67.09406333	95.9262	25.6219	16.60563333	40.66836667	86.4269	76.96403333	43.97987667	65.13136667	106.1268333	17.82445333	25.19623333	124.1304333	50.14723333	61.41843333	51.2791	57.19106667
ADAMTS7	29.09766667	37.9259	48.2027	44.93413333	67.4249	45.60696667	49.33737	46.57923333	38.64163333	32.3822	22.06946333	61.25477667	26.18283333	24.70051	14.28363	37.33118	10.37802667	22.20273333	63.431	21.9025	28.22611667	25.5119	47.41316667	15.29445333	19.27156667	42.38616667	24.91126667	17.98892667	22.65183333	48.89846	53.81324333	44.9639	31.65682	38.71923333	47.00583333	40.2087	35.79706667	25.14309	34.15489667	33.872	7.242506667	33.07246667	5.932206667	14.74939333	48.56301333	35.86396667	10.94114667	10.65731333	36.86796667
ADAMTS8	27.82353333	99.9753	152.6781	11.26369667	67.24423333	26.74103333	66.33636667	29.32513333	35.12684667	69.07091	16.97923333	42.23616	39.46633333	24.42997667	88.3363	63.8291	8.58945	100.9411667	58.21366667	51.46756667	64.90195333	119.3914667	57.64583333	47.3663	26.1683	18.4888	79.03813333	30.42886667	47.63323333	198.4203	26.40036667	87.756	41.07676667	34.11503333	55.30528667	20.14572667	24.89593333	63.17176667	65.94393333	56.14876667	59.80353333	111.9197	13.95641667	13.23790333	75.46203333	116.2085333	48.86106667	41.26638667	15.95068
ADAMTS9	195.60775	236.8682925	245.048575	216.18115	249.2219475	219.7695075	219.17857	301.22813	234.7347125	237.2107	346.605925	285.798455	244.884075	291.7875875	247.39242	280.2868425	83.159615	252.2725	297.5819425	279.62046	297.215675	255.330275	225.8684125	224.6951	237.915195	280.854575	245.5077	280.3584	297.8643225	345.621175	276.9143375	224.2132025	216.4126725	314.55245	234.493415	242.467125	334.8369	234.3581	273.6225	239.038425	268.3087925	302.873525	85.0750175	88.162575	219.001475	217.1916875	229.379675	288.4145	267.4079
ADAMTS9-AS2	246.68194	464.66054	291.92388	129.95026	184.70924	179.80328	207.37176	327.51476	187.83622	134.89484	274.65284	288.81836	174.17592	139.7226	270.11482	228.4382	119.13566	545.157	188.88658	256.4893	472.88418	430.63474	178.89962	123.22296	194.27176	369.08116	228.454666	377.89996	210.0116	315.59456	358.72386	257.36978	432.05392	279.70846	147.35236	256.69956	253.2031	391.76902	443.4965	222.6358	238.78702	197.63162	87.74094	80.92274	393.5442	218.41494	340.7359	152.93746	256.99944
ADAMTSL1	71.66314	84.15818833	43.29039667	57.64579167	61.81974667	62.00927333	44.07033333	58.27037667	48.40841	50.29405167	73.38357833	57.349895	58.46534667	35.236	55.58461833	50.19456167	27.19660667	64.20266833	35.6449	37.86621667	39.00098167	33.20388167	67.92908	60.72034833	59.887285	37.23904833	40.117445	56.56063333	128.80947	84.95626333	76.606305	75.4289	52.89519167	81.71681833	41.40659833	41.48760833	47.164735	60.72578833	39.48945	61.28884	69.06145	48.06385833	20.04216667	15.80923167	23.18213667	55.27879	45.63924833	55.85498	65.42545833
ADAMTSL2	145.788	289.695	375.538	19.4549	128.095	12.2376	27.2002	90.4176	102.485	14.4933	82.3858	142.214	16.4918	19.7862	114.885	12.366	29.0511	183.998	12.3186	11.0554	13.2254	197.278	15.8361	124.868	24.8545	186.826	116.182	31.7882	65.3127	472.108	211.214	86.3957	197.845	66.3929	30.2295	31.4562	227.428	264.157	131.08	23.0375	16.5794	146.119	26.4377	51.2423	109.684	18.0909	96.5257	17.5343	22.2138
ADAMTSL3	420.178	458.67855	283.54265	332.96595	303.91555	222.31205	286.96855	303.379	258.2719	260.2764	240.9228	276.29675	294.66155	278.6719	394.84625	300.62955	166.71239	487.4068	174.9385	293.10075	166.42885	297.8254	235.75325	315.686	289.63	253.3559	260.1604	371.36985	331.949	451.02445	202.8363	325.02835	245.45845	283.99315	241.69735	243.96395	274.50035	316.687	451.1721	322.9844	387.9495	341.785525	142.57854	133.048175	283.41965	460.33965	275.30125	166.6949	318.51975
ADAMTSL4	63.5396	58.43	41.46625	56.905	43.95185	51.03451	54.53865	54.07025	62.6812	261.4405	68.2462	64.17325	78.28055	78.73625	69.9755	51.31135	18.87715	39.90535	55.4007	32.50425	54.1705	80.0977	54.57945	61.21215	90.8048	128.8915	92.42925	105.55355	101.11265	67.2596	88.65205	50.53495	15.9814	39.6845	49.822	62.38375	43.86635	73.3789	35.5214	75.8273	62.33765	37.4525	28.1809	12.228905	84.859	56.1836	63.86155	66.03225	46.4315
ADAMTSL5	55.5242	8.26119	21.0525	33.2284	24.856	19.6693	54.2798	19.7836	28.4741	92.5923	13.7147	18.015	102.205	13.3074	14.0514	17.2619	5.02364	45.4104	17.1245	10.1343	93.2693	16.8223	94.8235	22.5169	22.5978	16.6258	76.3671	14.7515	84.4756	11.6673	25.129	13.9152	51.1351	8.57641	79.0388	31.5391	19.9709	19.4667	21.34	15.7443	10.6844	8.90335	7.99801	1.64718	19.8166	16.4231	66.7943	17.5111	108.035
ADAP1	722.774	558.411	730.816	678.2285	738.6975	879.819	881.4045	792.1675	789.191	238.0755	587.157	630.226	657.95	436.589	442.07	373.0965	111.20705	432.0815	644.21	540.0845	597.689	692.5045	702.4155	618.2015	696.3855	660.747	629.4485	598.4815	575.338	733.4295	643.78	714.0845	580.383	789.2735	904.525	856.0515	955.0905	635.5945	676.3675	501.8765	562.6205	555.108	140.3843	122.2786	511.898	377.961	414.9155	567.4115	667.553
ADAP2	374.634	211.014	192.664	507.5	329.8965	321.2155	310.34	217.068	381.4615	231.869	234.7905	406.591	428.117	332.1905	232.3245	273.0995	156.51685	168.50845	236.599	203.8745	144.0008	170.882	341.429	253.268	316.127	622.636	418.5	371.2635	489.756	234.4865	259.6485	282.0225	230.318	248.162	228.4	309.216	427.735	380.0905	269.678	383.148	310.843	194.711	164.2926	119.6627	141.731	268.1965	302.139	242.673	236.812
ADAR	4552.77	5642.14	4347.35	5358.89	3175.65	2964.23	3815.01	4200.49	4519.23	3191.7	4130.45	5395.32	4260.67	2871.77	3170.73	3030.13	1476.05	4184.16	2975.09	3096.76	4656.67	4609.78	3780.14	3385.18	4030.19	5811.77	4144.94	3881.26	4769.03	10557.5	4528.53	3766.74	4443.1	3694.35	2908.6	3668.58	8899.88	4868.6	4539.6	4474.56	4311.45	3537.05	1252.67	1125.07	4855.99	3843.76	4617.98	3554.45	3758.78
ADARB1	138.33418	334.155916	162.407396	137.34244	102.274372	100.49444	114.09498	143.38662	100.2474	237.21126	101.18836	111.01952	118.251522	93.95087	135.09628	86.056454	54.665622	187.26034	111.07528	137.21944	99.8082	153.53924	100.35932	114.0727	126.62212	125.1952	76.37189	91.821172	255.74268	166.895114	133.613604	129.717446	145.24648	138.69906	103.10244	122.995592	157.74004	134.050394	161.37888	114.89074	142.3485	125.918862	51.586368	44.19044	207.002762	122.423692	140.87228	89.74924	83.2974
ADARB2	60.2187	22.3645	14.2369	15.86785	25.9909	76.21885	76.11125	41.6952	54.431	33.9577	48.66705	12.5789	48.7265	23.88	32.0327	21.3406	12.9321	37.4375	55.9841	46.6066	30.16965	20.0675	87.60555	35.63425	18.7016	18.59055	56.3741	37.7528	36.59345	24.71555	44.22515	11.64212	29.06005	44.4298	50.8038	18.137	41.0005	78.4792	81.0756	21.1007	38.8991	37.21255	8.008585	6.723015	27.26015	42.3832	35.9679	28.98795	84.64225
ADARB2-AS1	248.691	99.1492	198.75	265.894	329.595	275.867	352.334	218.94	206.985	200.424	282.46	211.373	221.041	200.983	192.732	204.3	78.1906	107.123	297.832	273.467	87.6978	103.798	290.594	277.327	334.457	289.424	333.372	314.459	249.809	168.73	265.307	287.534	218.959	220.789	307.728	293.381	263.596	209.563	206.943	336.256	223.259	161.661	79.5008	82.9885	152.688	243.946	212.482	262.248	258.34
ADAT1	292.82	388.254	360.623	238.204	319.133	329.976	337.368	256.704	304.917	256.757	261.172	316.778	241.243	223.719	468.329	308.553	154.817	387.202	300.171	354.828	443.151	453.683	248.79	416.09	254.34	206.847	236.044	290.419	260.1	346.044	263.065	292.901	330.665	372.195	197.424	281.627	401.127	294.012	314.461	239.456	364.15	468.906	113.332	111.947	481.951	200.713	237.957	210.609	414.381
ADAT2	108.09885	133.2045	119.81405	100.30175	105.5952	104.26355	140.8557	155.518	131.268	154.4165	114.9555	90.62035	97.20245	86.35585	111.925	99.34245	42.0358	139.814	98.7892	144.9269	169.448	150.542	111.44765	123.9572	106.16095	125.577	96.1373	129.78	171.075	141.557	144.9436	141.80515	94.59425	101.5377	82.87105	114.1872	79.8318	151.868	138.8222	81.083795	114.807	109.35995	39.999	41.9358	124.0165	105.82355	103.9869	53.7176	90.39955
ADAT3	386.147	303.7076	346.507	322.2975	359.471	444.1865	351.615	346.5005	333.4325	304.1625	311.078	286.05505	421.643	224.782	187.3854	174.8744	105.2962	251.3005	330.126	345.7435	250.1365	275.01185	327.934	275.8602	298.14825	282.7489	276.176	364.9085	240.60645	364.0615	329.3845	329.429	250.649	394.8385	443.997	353.472	367.95425	291.5755	385.046	279.904	285.566	242.116	89.1348	69.436	205.59585	196.09755	193.3922	302.934	325.1123
ADAT3 /// SCAMP4	325.912	336.121	287	256.795	217.184	286.245	290.268	261.407	318.91	153.509	261.522	242.481	300.293	186.878	207.881	195.048	49.4976	224.097	242.637	197.122	220.067	292.142	256.511	271.667	244.587	236.954	363.337	276.516	330.444	337.353	325.32	376.42	266.821	218.576	309.409	347.154	245.275	287.175	352.207	238.69	212.375	276.668	71.9916	54.5193	304.97	160.509	195.789	251.589	247.589
ADCK1	567.701	315.119	387.746	463.796	525.738	600.049	435.745	365.125	489.99	438.063	605.285	373.654	476.706	403.417	462.289	295.408	151.621	519.749	377.3	377.747	245.06	415.587	518.757	398.027	557.951	387.244	409.514	386.84	376.519	444.699	496.313	388.272	350.487	469.643	435.095	388.343	485.195	288.641	302.92	591.874	369.034	326.502	149.614	113.495	281.553	417.989	366.343	561.13	556.129
ADCK2	299.076425	368.45805	472.0968	296.8584	281.851325	258.616375	326.95315	283.549275	281.17875	315.022175	254.067675	362.38095	202.035125	212.9376	319.848675	283.53625	83.98135	408.226525	320.599725	235.67285	366.946575	409.804225	239.032275	313.01885	331.75725	270.53225	304.731	285.24215	286.878225	380.90082	330.887675	350.57095	402.2066	273.693425	362.9049	313.4186	352.941125	332.7455	386.344325	248.96905	323.50945	380.633675	92.011375	70.51285	409.235075	296.173075	229.357775	228.0024	270.19315
ADCK3	1465.36085	1149.06245	787.8176	1535.44475	1179.7416	1401.1469	1318.13785	1286.2412	1448.438	11574.4425	1406.6427	1760.8817	1762.11505	1703.01575	1182.40905	962.41985	385.304945	828.45365	1025.3774	1056.92775	903.3827	1036.5381	1351.04645	1270.63745	1726.8759	1382.7864	1743.88155	1279.88435	1053.772	918.0967	855.18795	1058.45225	1274.703	1066.63455	1455.27905	1563.6357	1139.9028	934.1736	1149.36935	1649.98755	1122.10005	760.5136	455.13725	382.59138	880.97645	1306.1699	1185.3528	1611.43615	1239.3176
ADCK4	236.438	73.0948	215.0657	215.9051	341.05835	254.13025	252.89275	277.9466	183.15515	245.29105	298.8247	169.84715	159.47145	231.242195	208.60075	236.9377	116.757195	235.27035	326.2537	150.12345	307.8866	290.96385	376.4888	230.6985	182.767	275.459	255.92095	253.7267	308.39025	224.53144	152.75015	64.40125	101.3951	257.44745	202.43545	230.0273	224.10055	299.6236	198.9716	160.32345	276.4784	163.80845	89.4788	50.1779	177.0766	283.17385	158.5893	324.36445	298.48985
ADCK5	111.664	126.027	97.4863	95.5259	14.7295	18.0866	175.026	135.98	163.562	74.071	127.843	130.748	63.616	75.5043	107.739	146.415	38.0535	94.2594	107.296	104.318	65.9707	97.3733	22.8828	88.8166	114.74	160.851	116.451	194.357	83.4268	127.047	32.6372	140.337	86.2682	133.946	174.86	21.8139	60.5201	96.6514	89.1491	143.65	79.5253	77.9321	31.2557	15.4641	65.3839	63.3359	71.584	120.137	97.4942
ADCY1	124.21108	127.560702	103.00535	63.60222	123.04166	127.99602	142.29434	59.07868	102.4578	138.22514	90.19504	77.432172	113.84244	65.49822	85.845172	65.504772	33.809444	113.885356	61.35416	69.53186	67.748912	164.563072	113.27824	76.46336	82.42372	107.471452	69.999438	80.281054	141.227002	67.34874	115.79692	115.17228	109.90838	84.17738	85.42764	103.69068	82.5441	48.713106	82.97898	100.780028	79.73324	72.35616	28.193152	23.981904	112.132566	84.714638	63.362606	84.474882	60.94018
ADCY10	31.10395	18.10625	22.15995	28.4792	33.500205	35.7899	43.4132	16.06997	15.85528	80.37495	21.47365	36.1112	30.7246	30.65535	15.44105	25.27175	6.941775	32.71175	40.6255	39.78525	21.10459	24.4387	27.4988	13.2624	32.06935	28.9988	40.2689	26.15175	20.10939	36.54385	33.7547	14.94405	25.33665	35.32125	15.89835	13.19656	27.03385	20.078355	19.78126	45.22715	17.607055	16.741095	4.76733	4.928157	28.8632	43.8766	5.43747	34.7357	34.5878
ADCY10P1	218.09305	180.3058	168.2418	165	106.26355	103.7119	99.65515	149.1599	124.27955	178.861	139.116	115.60885	109.01055	48.7549	82.8931	88.4487	37.17	130.95995	94.9972	114.2975	85.4382	120.1	74.5954	90.17175	129.56755	126.147	100.1798	161.6721	125.58985	166.208	117.4467	129.24505	105.6363	143.63675	77.7331	85.45905	112.1699	142.688	173.31785	165.0285	78.42595	93.5013	47.1549	35.19965	66.2696	65.6742	118.0993	62.74405	136.29365
ADCY2	107.7519333	76.05258333	66.86966667	83.57592667	146.7828	71.99413333	125.64981	95.04886667	83.125	4351.240333	53.50193333	115.9975133	115.2723667	262.4850333	103.2716667	97.34736667	38.9901	77.64003333	102.7613033	56.98248	71.02952333	70.37836667	111.947	113.9699333	98.36016667	76.52016333	122.36451	105.3000433	93.16796667	34.86973333	78.69864333	91.92873333	67.9102	51.05503667	71.47786	111.2834	86.60043333	45.83806667	100.839	82.96018	83.6086	91.38453333	68.02953333	28.92645	105.0378333	76.6512	62.95968333	40.4003	84.43441667
ADCY3	173.1065	198.914	180.748	139.4175	176.1265	165.00585	157.3243	150.205	128.3668	233.114	191.527	177.923	134.85315	91.3353	192.0385	112.19895	65.01775	205.046	228.684	74.59135	246.2365	149.12145	186.9945	174.4645	156.8075	148.1675	147.2945	160.9604	326.602	222.015	213.5235	163.2155	157.8195	181.578	125.4165	120.8375	223.1725	167.741	178.5055	98.0633	132.8962	132.5145	55.8204	50.5848	228.9505	139.019	105.86265	173.56925	148.2525
ADCY4	184.722	227.366	314.453	222.675	297.783	167.189	65.5771	365.208	369.993	1125.04	188.092	349.002	472.779	143.405	179.857	188.443	117.723	340.639	91.9727	148.208	419.377	411.785	211.702	231.725	230.973	281.358	352.14	366.455	650.096	582.072	399.997	230.163	349.128	321.082	162.495	281.067	355.467	268.361	309.446	235.294	238.677	347.054	87.5717	111.187	206.374	249.562	281.207	241.395	350.006
ADCY5	82.1183	120.419305	51.8349	22.519225	73.0988	139.32625	68.70315	59.09765	81.47675	18.8766	88.33595	81.087375	34.93415	17.57085	121.05788	65.27315	8.655625	132.1585	95.9376	57.91515	157.9671	113.212975	26.62505	40.26565	115.58445	68.84135	23.83365	38.55725	56.7188	99.2395	85.9059	26.9904	105.735475	26.2595	35.49685	61.30139	94.4555	59.13175	122.29305	17.9074	51.17565	104.1806	15.550595	6.20698	125.54915	24.8458	57.4513	21.14795	103.58615
ADCY6	645.622	609.267	940.185	420.392	448.752	479.909	580.773	645.349	611.087	465.39	445.834	571.371	483.083	315.39	452.715	345.72	118.077	698.552	375.104	402.191	450.3	775.487	474.531	422.587	607.661	613.178	457.833	527.567	499.2	789.439	760.433	547.452	630.268	607.285	450.578	415.224	488.722	565.777	709.938	366.472	393.757	488.024	145.478	125.674	524.686	362.867	320.226	300.328	632.016
ADCY7	105.8241	131.52725	48.9707	244.1726	151.9498	84.011975	99.8496	69.9739	115.6385	256.0174	75.11215	164.716115	88.70325	83.0453	101.9903	135.1329	71.305805	66.03702	99.2984	89.9481	73.38755	67.00815	49.59795	100.56065	75.90625	197.40555	79.3611	117.7828	321.676805	101.52275	134.42655	90.991905	55.5358	68.17685	66.34095	72.41261	116.27255	280.853415	108.00885	88.040395	119.0085	76.349225	44.98525	49.527495	65.0884	129.06375	74.749075	61.4823	94.31467
ADCY8	52.1089	14.9931	52.5892	55.0837	66.9105	13.0084	57.5612	34.6912	57.5862	21.979	61.3966	45.6432	2.64648	30.9745	3.80732	3.82042	2.38908	17.5349	23.1037	66.618	26.1337	18.9232	58.9507	22.6307	17.2131	13.7067	15.0926	38.3354	37.2251	14.5376	29.579	76.4403	33.0061	62.995	78.819	49.5162	27.8274	62.3132	46.4298	9.87863	28.8461	39.3584	3.78591	10.9623	16.5601	4.44975	46.3291	82.0176	22.6245
ADCY9	757.5919333	534.8675667	655.0073667	797.731	774.9588667	1045.1161	783.3493333	671.2479667	1072.1092	1340.870267	923.2757667	854.9296	991.515	779.9180333	521.0639333	451.383	233.8241333	417.6126	603.939	643.1022667	383.7324667	466.8936	919.7989	615.3405667	900.6035333	988.8538667	978.9002667	730.786	798.1869667	507.2646333	566.8136	675.8454667	692.4752333	538.8124333	511.1485667	983.9046	838.076	412.4413333	692.9646667	1075.473867	708.2295	369.9099667	247.2791333	225.7117333	414.7479467	623.0750667	545.7913667	1019.865733	716.2644667
ADCYAP1	14.05643	12.709535	21.6111	10.92921	26.41885	45.46655	42.7529	20.78514	8.96013	54.55983	17.51896	6.647645	30.77215	29.62555	8.121415	32.53785	1.906965	5.02108	10.177105	13.89719	9.97347	3.90063	7.62697	16.639265	11.89269	25.34905	15.2663	35.6966	6.66821	8.40722	22.05014	35.316495	18.60525	20.93259	42.929	22.73525	18.18145	31.44895	6.87501	4.819355	9.532005	26.518335	9.068565	3.05302	4.39137	6.59994	17.090145	10.332415	40.43375
ADCYAP1R1	97.45285	36.712385	76.46175	68.4172	32.83199	36.45005	99.5503	39.06065	31.16115	94.31	52.72215	32.53282	53.50395	74.1605	71.03425	60.4838	19.7496	60.9222	90.7167	97.5642	52.29745	35.48375	76.598	72.838	89.7888	49.35405	53.589	48.0011	74.1129	41.50375	66.61885	71.4743	51.1166	26.6074	108.98915	74.45565	37.2061	55.98315	37.90155	69.2521	52.9102	20.699	23.593055	10.36654	56.63005	69.15145	62.56445	46.2864	90.82525
ADD1	1410.0495	1881.933	1541.36175	1598.9415	1697.18325	1627.54725	1405.43775	1496.64625	1911.72425	2086.38175	1440.37075	1475.3425	1765.237	1550.605	1562.9395	1161.6	647.54775	1650.52875	1350.31425	1183.6195	1508.745	1607.88975	1898.54675	1568.29675	1807.93275	1932.9085	1964.8635	1519.67875	1895.8795	1909.834	1550.606	1532.627	1556.2125	1438.30225	1145.918	1498.453	1544.814	1350.46325	1710.58825	1540.6265	1265.98125	1643.99125	623.250125	533.10775	1766.604	1521.58925	1225.365	1349.28125	1488.436
ADD2	75.87440833	39.043615	53.06782333	69.99328833	59.01143333	83.79012	104.4803	68.64018167	66.281715	122.5047	104.1133	60.33891167	60.7637	53.90331667	52.64698333	59.88213167	13.91481667	46.377005	74.13704167	54.95329167	58.24375	33.70639	61.43017667	62.95826667	79.1449	60.97719333	91.1439	49.54936167	138.05455	47.82466667	81.32648333	56.36278333	56.63811667	61.67673333	114.62785	77.89971167	84.95142667	83.75665	47.15034167	57.05641667	45.38765667	49.41832833	24.46620167	16.18636333	36.67767333	65.33283333	61.852495	59.071555	90.86016667
ADD3	8612.38	6119.02	6199.1225	8526.475	7419.8825	10094.7025	8342.1725	7341.8325	8804.165	2915.2725	10209.635	7563.7175	10357.555	11520.8675	8424.85	8635.1425	3498.9775	6438.925	9062.59	9996.6475	5430.245	6892.945	10552.4175	9669.855	10513.8575	8300.6875	9710.3975	9718.6725	7452.5725	4783.4725	6326.84	7944.8375	7495.5975	6964.03	6886.9875	7864.4825	7681.58	6651.1175	6998.0475	11105.0125	7715.2875	6885.59	3395.685	3322.89	5472.1975	9850.6275	8339.04	12897.305	9444.53
ADD3-AS1	37.9467	44.18188	20.19572333	40.04436667	43.77523333	65.6229	60.31619667	66.28396667	77.40493333	40.95296667	60.93423333	33.69175	34.07673333	24.39508667	61.14127	38.55086667	24.33586	31.98354333	54.587	34.3936	53.99428667	46.94946667	40.61030667	80.62566667	37.95043333	37.66006667	69.07719667	36.41522667	69.99393333	39.83682	31.90049333	53.60763333	34.81483333	40.65763333	59.45923333	51.01378	31.74493333	69.60433333	37.84021667	49.29948	29.96364667	35.5239	24.22137333	11.69842667	50.86346667	23.66487333	38.30710667	72.60793333	39.45061333
ADGB	17.7369	40.7159	21.0715	31.0762	10.3367	6.78335	57.4757	41.9008	4.51146	1.75608	28.0068	0.681739	5.0757	42.9399	33.5223	4.99662	11.3311	20.7056	31.4457	38.1693	17.4343	10.4198	10.2387	4.73155	19.2158	31.9618	11.9546	12.2058	23.3538	45.7941	62.9745	11.8913	9.87433	38.1862	8.54463	4.81042	48.2676	4.0181	39.7624	7.58332	22.71	23.5344	16.4999	4.18374	29.0381	6.48376	15.2289	4.42603	16.1096
ADH1A	198.756	118.343	85.5677	146.544	155.36	138.647	140.922	202.824	126.791	251.603	72.3801	145.394	100.892	93.7811	123.836	189.954	50.8964	100.272	193.954	140.538	240.248	151.693	115.29	167.506	155.375	137.098	113.653	119.718	89.3243	149.52	198.754	225.096	120.919	130.758	137.36	90.6989	168.013	146.842	136.416	131.982	119.466	199.117	64.2388	27.3303	131.45	182.768	160.418	74.8699	147.548
ADH1B	3359.752325	5566.649065	3410.6053	3915.429178	2169.691362	1946.121748	1904.139975	2317.959488	1864.349012	3453.573168	2093.034025	3642.271005	1919.742842	2030.009725	4183.304238	4792.27743	1917.658185	5753.72215	1948.82452	2499.979275	5027.903863	4938.569085	1053.96655	3610.902978	1963.2182	1988.938448	2009.991768	2761.679788	2343.8174	4314.755318	4242.057038	4757.651573	5128.433165	5603.03087	2744.932893	2336.809327	2369.7423	5627.488755	3546.535268	2316.1816	5183.415333	4569.316	1394.542401	926.5887538	10740.83504	3566.561555	4831.604818	1181.780833	1666.38712
ADH1C	462.935	630.446	1268.01	690.469	614.797	202.897	274.373	1008.97	379.27	863.188	471.964	515.31	376.283	471.314	1562.1	939.253	221.531	1009.53	1000.34	1184.66	9884.38	998.392	879.859	604.88	775.097	384.326	404.418	840.566	647.258	713.292	1827.74	2142.37	877.763	309.306	534.425	355.233	1252.12	2455.49	1748.94	298.145	966.828	2142.3	729.207	116.726	1488.05	632.614	1163.47	921.972	1441.91
ADH4	90.34872	66.79240725	85.78158	62.53505	86.621065	101.238305	78.564155	77.4735625	47.8668925	95.2527675	75.0521375	63.6617475	62.8123075	101.372485	191.3192	107.3402125	45.82064	146.717115	78.166375	88.0045625	121.576085	73.9797125	89.0616625	78.840645	92.50603	87.59813	90.309595	85.078875	105.02514	57.790715	66.5658675	49.2638575	65.99954	104.486635	67.2625825	47.5036875	49.8661875	86.51636	65.9404425	77.1397325	115.6674625	72.19653	42.62947875	21.8242725	122.8309475	93.103215	70.67408	59.27589	83.8412625
ADH5	8767.775	6413.555	5502.495	9304.04	8748.575	9161.085	9436.175	9365.045	11261.73	3772.365	10852.04	9224	8818.64	12249.025	7694.02	11517.335	3377.785	6833.135	12178.56	11107.42	6895.59	6689.01	11691.29	9703.96	7351.3	7007.655	9274.255	8967.63	7790.455	5654.005	6595.135	8282.235	8783.32	7607.78	9417.93	7752.82	10025.01	6201.045	7585.235	12168.25	9398.065	8182.275	3753	3224.02	7282.45	9774.24	11221.795	12720.055	10369.725
ADH6	2622.409	576.573	651.697	2929.98	2339.2905	3858.805	2851.4535	2621.768	3318.889	123.8869	3519.22	2621.927	2979.175	3639.015	1897.622	2418.88	777.689	85.3111	2680.865	2468.3445	66.17775	160.4441	3053.765	2976.27	2635.835	2047.7605	3434.735	2683.31	1385.8345	620.879	1554.0775	1676.5645	1597.441	2257.2945	2724.915	3518.66	2979.507	1115.3555	1557.866	3690.695	2367.6385	855.704	1025.047	691.8435	32.46515	1910.325	2278.43	4191.39	2233.216
ADH7	113.318	46.7063	61.534	83.699	74.2049	93.4537	98.1315	35.5408	66.213	105.105	18.6991	16.3993	74.1126	59.0926	111.29	45.2922	12.9286	72.1995	54.8733	8.10436	70.2908	54.1364	111.989	50.352	69.3979	58.7898	58.5744	95.9282	87.2527	42.9079	79.13	85.1518	8.26876	109.617	65.0951	51.7104	32.6811	15.4997	7.28294	62.8306	4.02367	58.7462	19.8638	20.5065	73.0601	78.6522	51.2659	88.5457	48.9055
ADHFE1	1581.76	940.692	908.576	846.538	1191.81	1420.94	1623.71	1467.92	1919.04	4555.93	1331.21	1276.55	982.525	837.364	948.437	1173.58	397.63	1233.58	1019.22	1155.94	796.286	1106.8	861.786	1023.32	1375.02	656.254	1438.76	936.697	877.502	969.83	917.729	952.857	1477.02	1196.48	2177.56	1393.35	1211.11	958.826	863.211	1449.03	1090.31	1237.45	388.366	342.637	670.209	1049.29	1394.05	941.304	1270.61
ADI1	10862.75	6509.136	6888.506	11540.48533	9783.523	13574.297	14481.99	10698.01633	16817.82467	5894.407	13512.258	13423.03567	14475.848	15631.21933	6982.429667	12214.52167	3669.370033	5582.233333	14145.492	13094.16767	5142.577033	5873.236	17451.86667	12502.86033	11352.916	10198.57733	12868.32867	10382.063	6880.364	5843.202333	8596.109333	11034.441	7867.013333	10726.74067	11989.807	11844.329	13065.959	5492.410667	8338.047667	15083.87567	9985.538333	6587.635	4483.7324	3864.095867	7155.368333	10909.10833	10622.58567	14380.40333	13934.76933
ADIG	80.69745	11.23469	16.696405	30.72105	44.411555	27.339205	46.06895	30.94775	20.6388	24.14612	26.50895	40.9439	30.6671	32.1354	29.388205	39.9979	13.634845	27.5405	35.8845	42.899375	41.17095	25.88305	52.50242	27.966345	24.8755	52.94665	29.00975	31.6167	21.55943	19.2826	38.4744	8.21351	34.099	48.7336	107.78586	14.1875	27.736	16.68005	26.0437	6.364685	45.61182	12.24451	9.940205	8.6173	20.6813	22.1041	16.235545	51.2153	56.9065
ADIPOQ	28.1146	690.092	30.3965	43.4449	17.1417	47.5768	64.1168	46.7242	26.9173	6207.4	22.0995	695.014	1027.83	657.414	42.7674	4.98524	20.3266	38.2218	52.0046	26.5845	926.635	17.2067	29.7559	322.031	76.8592	171.196	31.971	39.8104	25.4982	28.6115	46.6472	23.9231	28.2684	46.7717	15.4595	32.9966	16.8718	44.8028	32.3083	31.2841	12.8101	182.028	43.5999	427.683	30.4443	56.8523	78.9752	390.352	46.1497
ADIPOR1	2255.96	2643.89	3288.51	2629.09	2497.2	3311.42	3075.77	2337.68	2541.55	1999.91	3072.46	2498.04	2823.69	2067.46	1958.12	2159.65	660.964	2185.64	2241.04	1974.31	2262.1	2477.79	2542.7	2755.29	2507.75	2277.07	2883.16	2364.44	2116.52	2889.02	2584.22	3223.42	3203.25	2332.38	3386.81	2454.13	2427.35	2214.79	2603.22	2760.31	2564.6	2092.41	685.541	475.779	2513.41	2060.23	1879.04	2330.82	2497.29
ADIPOR2	2533.09	2030.46	1122.18	1994.29	2513.69	1864.33	2010.04	2021.54	2073.47	1852.32	2570.77	1742.88	2203.18	1905.91	1310.42	1843.04	715.875	2125.1	1959.51	2107.32	1805.26	2604.08	1828.39	1606.46	2464.64	2348.91	1918.55	1842.77	1988.37	1976.26	2151.88	2122.3	1588.21	2033.99	1919.54	2259.03	2295.27	2201.84	2739.5	2386.81	2598.94	2165.31	670.551	552.475	2149.49	2205.77	2046.82	2077.42	1641.54
ADIRF	1081.91	882.473	784.175	736.092	1148.05	1026.67	975.509	1351.83	1148.79	643.378	691.972	1019.42	506.135	1237.74	1495.18	1176.36	269.608	558.769	1516.69	1492.82	311.313	440.511	914.065	1061.57	1179.64	384.571	555.3	825.833	1059.28	608.202	609.856	1164.58	851.879	1581.87	1635.16	1035.79	669.687	554.768	757.636	430.862	810.076	884.091	211.121	173.648	267.859	1098.55	1219.49	737.259	1091.18
ADIRF-AS1	201.225	275.477	119.698	92.5277	79.3583	202.593	134.898	115.691	199.592	197.569	140.105	131.53	118.593	131.059	170.796	111.64	43.8902	140.384	122.572	110.955	132.442	268.184	150.503	247.248	204.117	134.471	93.5006	266.671	233.114	177.839	84.6621	119.982	180.118	127.017	135.873	146.298	165.469	220.683	201.857	137.075	75.4538	130.927	58.2063	22.7637	203.347	160.892	95.615	152.19	202.821
ADK	1064.941	1108.581	1349.354	1018.9465	1151.2845	1159.3125	1162.095	926.786	954.337	926.5295	978.632	1056.5465	888.221	1174.669	1260.268	1157.849	362.43	1061.675	1379.328	1103.9615	1445.709	1306.219	925.641	1341.302	1109.7855	861.536	964.9995	1230.7795	796.625	1066.319	1055.5025	1121.101	1290.807	1153.485	1469.5515	962.4885	1054.5525	1133.1385	1153.531	1060.15	1219.0985	1453.677	429.5965	306.39155	1200.5185	1269.944	997.015	1074.0405	1115.9285
ADM	2486.72	1029.09	1183.67	4524.79	2496.38	4342.11	2189.69	1591.35	3540.53	1198.32	4575.89	2567.3	4561.97	2409.55	1192.02	3662.58	1212.53	723.696	2202.99	2216.53	748.222	1199.17	3239.69	1746.39	3352.54	2310.6	3257.44	2409.92	5265.68	704.568	1784.56	1817.98	2919.29	611.225	1823.07	2171.9	3151.37	861.507	1278.36	3650.36	1188.04	871.228	823.928	1271.74	4365.21	2539.59	2407.36	4784.21	1936.65
ADM2	266.323	155.894	290.377	259.176	188.201	349.512	275.297	138.245	287.376	192.165	332.291	227.693	298.12	159.346	42.9249	38.2949	50.2188	128.443	119.765	148.67	169.156	155.851	293.851	106.437	253.788	250.538	298.438	348.302	243.081	312.599	165.301	272.429	259.819	274.187	321.867	319.413	199.36	150.146	254.455	223.23	208.793	133.501	76.0104	26.2711	49.308	189.404	152.645	215.304	252.932
ADM5	34.121	10.6421	50.3442	17.7525	8.36559	23.967	15.2024	40.0288	11.5846	47.4068	13.3568	11.5855	18.357	7.55541	10.8826	10.7158	3.63988	11.4878	18.9626	12.1563	10.0669	10.064	10.2048	8.9674	6.59124	17.2403	13.5673	16.0775	206.768	25.5233	27.3376	21.796	11.5236	12.8135	14.178	6.14326	25.5191	79.0163	11.5297	15.8732	10.0956	19.0289	2.06143	7.3585	76.8223	9.58417	11.9794	15.6287	9.06959
ADNP	1546.0645	2905.035	2455.34	1557.4155	1656.948	1512.193	1550.9945	2078.6	1686.71	2330.891	1625.009	2081.26	1860.885	1615.3755	2091.4935	1703.398	712.5945	2682.645	1600.976	1675.327	2744.97	2562.593	1476.8045	1659.8085	1694.6905	2000.785	1617.679	1875.295	1881.118	2363.618	2283.82	2098.08	2210.615	1861.21	1371.721	1706.251	1871.338	2084.045	2440.595	1530.6125	2096.26	2418.285	597.6555	484.335	2339.885	1934.853	1819.3455	1388.7145	1575.6025
ADNP2	622.5805	832.225	773.0985	749.884	642.977	576.4385	833.6495	800.4635	784.4935	276.4055	707.0395	869.4845	710.5125	667.116	681.7295	805.7215	259.2515	952.265	707.3725	925.9745	977.845	1082.32	829.0155	631.0655	665.528	806.8445	745.139	804.245	963.651	813.956	808.489	803.1225	814.823	697.625	728.3555	821.016	1106.019	932.4865	796.054	878.9425	726.591	776.9975	267.544	210.508	908.5375	811.4615	835.6735	914.6635	716.85
ADO	1297.62	1314.235	1428.76	1279.74	1245.395	1253.495	1374.4	1264.845	1187.265	1312.98	1287.725	1392.01	1229.89	1084.99	1397.83	1229.67	443.818	1413.25	1393.44	1244.135	1324.5455	1188.96	1115.73	1338.88	1238.765	1199.26	1092.015	1405.125	1071.895	1342.885	1377.65	1421.85	1128.53	1384.04	1242.505	1146.965	1111.55	1200.65	1256.655	1198.2	1226.925	1326.0875	428.22	331.224	1358.389	1300.535	1029.714	1220.58	1091.59
ADORA1	112.13205	101.8286	110.26315	141.1355	199.961	156.7215	206.3645	176.223	156.0425	113.33	185.3955	89.22115	136.222	74.54395	140.5985	88.3805	33.91915	74.7688	177.1525	127.5795	99.77285	74.811	113.3475	166.106	137.341	89.3735	100.80475	128.4585	107.763	95.15885	141.99505	109.2941	119.5845	136.807	152.301	134.4165	143.9305	98.78765	75.8258	120.261	59.67455	96.5441	48.4126	46.7303	56.34835	121.844	54.36995	122.13005	162.5735
ADORA2A /// SPECC1L-ADORA2A	95.1754	318.25	250.409	304.397	184.639	126.67	142.291	117.173	178.519	238.262	147.169	257.43	159.527	121.026	160.603	122.67	63.914	235.047	205.147	185.019	277.677	237.309	53.1424	198.47	86.2789	283.287	171.1	142.692	210.897	344.875	242.134	191.585	210.822	189.061	192.728	140.969	134.589	223.946	178.603	152.342	195.545	226.809	37.3587	41.7821	394.359	177.815	190.494	129.766	144.171
ADORA2A-AS1	369.724	140.06495	181.4775	294.501	355.1335	485.2715	320.283	275.48	447.1025	34.940165	201.298	295.8455	157.9132	279.543	246.7585	209.284	58.85685	19.70425	81.08755	204.9478	13.80369	18.293185	235.337	333.8805	352.6735	215.7781	96.663355	336.435	139.1135	122.50415	102.83185	213.8335	164.15905	409.978	483.3395	457.649	419.8495	83.779	130.476	315.097	202.18	125.7741	78.08585	41.1559	21.2834	196.9386	178.877	275.6525	216.78905
ADORA2B	21.0363	69.5753	59.508	15.5192	65.9255	27.5045	17.761	18.9759	21.8503	18.636	23.5721	12.6046	20.1575	77.421	58.8049	67.176	16.6822	89.3163	46.3954	31.6277	11.5708	22.1334	15.0877	17.9225	14.4343	105.171	86.6929	118.179	95.4013	45.0985	34.3781	83.8387	78.1062	83.045	148.011	27.7197	35.9529	11.8909	91.1405	70.5531	15.3539	69.2742	5.84661	35.9263	40.0174	93.2572	11.8072	46.624	107.459
ADORA3	84.5791	126.8844	55.376785	196.5705	92.65705	79.071	98.22465	64.2005	90.77345	70.9775	77.87615	93.328	57.7994	71.7365	155.7855	170.5563	49.3946	91.4027	167.29885	68.72375	59.3623	69.7031	68.15745	133.6276	78.3843	195.0807	43.22515	51.2768	100.5833	152.1169	72.5857	112.57175	35.95125	107.7512	121.47945	69.3642	133.7488	262.34465	151.63445	85.0992	213.68425	189.66465	76.88785	40.1874	59.2412	166.63935	109.1665	51.93115	76.24635
ADPGK	741.9766	730.6215	667.6638	827.299	685.274	789.542	675.43519	809.129	808.3494	537.524	739.9825	916.593	795.8032	493.222	740.7718	594.613	325.09065	684.5765	725.662	729.11435	736.87535	746.121	728.90355	746.28585	868.2595	736.08325	838.0662	807.4819	686.261	790.2867	640.43255	471.96685	606.835	743.669	727.8495	570.15825	786.757	754.0865	767.812	658.5285	756.0885	714.0635	239.75035	247.5276	603.074	763.8715	602.92225	813.603	808.77395
ADPRH	116.7252	125.8688333	172.4570667	155.3176333	114.4765333	176.0293333	127.3345	161.4203333	97.8194	163.7029667	135.7675	103.8543667	100.5105667	58.83213333	112.6233333	134.8806667	58.0482	156.84504	174.0986667	116.9683667	152.5202667	144.4625333	153.0629	150.8956333	146.4845667	128.7203667	108.4965	106.2724667	182.227	175.1783333	147.6724333	114.6228233	93.06119	165.9286	142.5857	107.0129	101.7850333	145.8493333	105.2416	139.7447667	108.3632667	117.4268667	43.18363333	39.395	197.5281	119.2621	118.0097333	105.9467667	135.8829667
ADPRHL1	110.02225	73.72375	118.047	71.1874	188.297	115.4446	249.68	98.23515	121.5482	2617.005	78.9756	163.296	89.0743	143.2225	98.46185	84.7304	27.72495	95.46145	98.8588	101.5296	100.7879	63.57145	172.1915	78.2567	146.8845	177.194	198.588	164.738	115.6838	105.0141	63.33395	72.10585	99.12535	230.6025	171.349	134.4306	119.7956	169.6635	109.16015	67.55055	115.752	107.36325	51.44525	28.49715	61.9678	73.1373	96.1793	76.8113	102.2436
ADPRHL2	1539.1	1426.08	1733.49	2074.29	1754.68	2306.23	1865.73	1623.4	2423.77	1490.05	1735.46	1793.63	1680.06	1727.46	1797.11	1870.86	524.813	1271.26	2063.53	1755.19	1669.49	1458.05	1710.31	1984.97	1636.19	1163.44	1695.38	1801.55	1735.8	1426.76	1564.4	1658.55	1543.75	1736.83	1949.11	2297.14	2166.78	1188.34	1221.35	1610.82	1856.11	1520.63	528.168	551.684	1442.36	2006.44	1803.93	2367.62	1935.12
ADPRM	213.5641	313.352	261.9215	241.8155	284.66415	243.42765	192.3588	295.6205	272.754	422.4315	252.607	350.1495	227.694	282.5755	352.1695	255.696	81.8936	276.401	323.8475	255.014	204.8355	316.043	255.2435	303.449	248.9115	163.22025	240.1801	188.4428	240.67	261.53335	231.0425	284.335	282.4255	364.879	338.266	304.4167	244.5473	289.911	297.9505	192.3512	291.6555	225.2615	114.5428	90.61565	346.091	292.2915	191.934	210.8792	300.514
ADRA1A	48.1190075	31.5615275	44.416215	61.030105	58.369165	45.975925	43.4027125	21.05133	35.3562625	55.383475	51.6690175	58.26765	44.9180375	25.26919	47.0517225	32.12177	13.13856	18.3322475	29.9465075	38.8517725	26.04259	19.3853875	40.243005	26.4441775	35.07958	16.8367725	36.958275	31.14655	28.697965	34.936435	44.64867	43.4784775	23.468525	39.7384125	36.2422875	43.55095	36.5536275	32.06945	22.7577375	37.4085525	47.93279	21.18391	17.0533825	12.59296475	24.6737	34.887935	32.598985	21.45392	32.3683075
ADRA1B	5.12356	34.9404	46.6044	23.7132	18.7373	71.4728	50.6107	4.84974	3.21278	17.0027	2.1286	40.3049	1.33041	10.2703	46.7063	56.3693	25.8246	50.4769	39.1236	1.82384	9.02936	30.1486	19.3654	65.5016	41.0967	11.1532	9.75476	4.54985	49.7597	1.63569	34.7332	41.9852	5.10328	5.51012	2.85935	53.6961	12.4429	8.74815	30.9462	40.3767	3.49872	27.9091	7.26703	22.0782	7.88242	3.39068	26.6437	19.1474	32.4744
ADRA1D	35.26135	22.444315	16.4926	19.63955	16.02323	20.16065	9.831095	29.56204	28.50895	50.9981	18.90935	15.6245	24.737655	21.74048	9.2836	11.358245	8.35774	10.291855	46.69615	10.96313	9.2181	9.75701	14.2952	10.82226	36.47465	67.42665	49.8541	28.3125	44.71525	19.24465	15.85605	30.6179	11.37506	28.09815	35.9726	37.83615	13.94095	12.63901	21.58321	15.249855	10.25199	12.6022	2.943235	1.500165	13.26635	12.420335	51.90915	11.13859	31.86524
ADRA2A	326.039	907.965	849.464	567.561	238.551	89.9439	233.258	186.363	123.136	640.508	177.891	342.876	143.982	164.795	273.778	276.894	130.539	703.427	200.298	285.238	161.283	311.714	50.349	298.903	287.685	366.016	260.58	283.404	1054.79	686.776	677.297	739.983	412.515	668.505	256.544	110.884	277.688	503.914	589.966	207.399	364.219	400.199	67.5656	77.4198	412.632	661.042	375.219	106.7	365.427
ADRA2B	116.402	92.7685	69.083	90.3098	104.198	39.8371	93.5949	78.9437	34.3582	13.7676	62.8912	144.778	106.874	70.2575	97.4445	116.245	15.2071	60.0151	124.663	193.496	62.0077	34.7608	38.2053	108.775	56.6445	149.139	156.668	106.919	87.6863	58.8765	99.55	66.291	103.276	109.073	88.3243	192.88	125.555	144.108	18.1058	65.9701	76.784	113.268	26.4708	20.125	61.7677	149.883	52.6633	136.283	109.958
ADRA2C	483.756	730.009	519.77	230.704	470.384	263.769	354.68	453.098	288.237	237.01	373.33	273.88	402.521	341.999	407.806	402.281	109.35	489.643	373.41	262.679	389.482	605.183	385.444	392.313	290.472	422.511	323.033	325.788	276.026	701.872	429.039	408.392	519.926	252.011	449.645	445.856	367.518	372.743	538.276	405.21	332.794	403.139	74.2048	74.5707	1156.01	282.752	240.58	227.797	350.259
ADRB1	136.7831333	61.21487333	153.2425133	64.60123667	87.32096667	74.21700333	102.97112	64.85453667	84.42164333	49.99655333	92.74398333	59.01098333	119.3147333	68.89923333	93.60516667	88.84866667	47.43561667	109.8879233	91.74453333	77.33352667	107.9761667	98.84152	61.6713	56.15868333	89.98216667	88.74513333	112.7808667	88.2268	72.33285333	55.21745333	89.20003	123.8315633	108.20902	61.95722333	31.61600333	64.56796333	43.54390333	33.52890333	69.62123333	108.765	66.62233333	53.55355667	32.254188	22.29138333	93.3664	73.1831	58.50339667	112.2088667	66.02926667
ADRB2	338.942	233.011	216.124	507.002	263.053	216.56	203.696	197.069	154.019	1315.54	186.423	342.405	272.046	203.453	197.06	260.949	95.5409	185.431	210.405	179.75	214.624	221.158	88.7451	199.829	140.615	243.112	240.631	303.25	307.03	426.297	301.881	307.925	229.946	325.806	257.588	156.271	209.802	453.401	242.037	157.763	230.929	286.714	105.061	74.0654	223.375	242.255	244.858	168.984	209.357
ADRB3	24.6458	27.29159	11.351415	34.0354	12.04991	13.69085	29.1353	17.031805	11.040405	45.713665	32.05325	8.802165	32.9543	13.03521	14.56245	13.83463	12.0403	15.91382	8.662505	19.6344	14.97775	12.6653	12.87052	10.38666	13.621785	24.12715	18.8591	19.9929	29.4365	13.717475	17.443145	20.219355	24.45122	21.1878	19.6435	13.78105	44.06419	32.82018	9.592555	28.7174	10.21054	8.03066	3.88128	7.761295	49.51185	8.83856	6.59019	14.815415	23.6774
ADRBK1	185.19	128.4265333	170.5931333	176.0196333	211.6281333	175.8261	225.5808	116.0671	199.6044333	236.7499667	197.5023333	148.8123333	147.8401	98.606	166.3088667	82.8384	47.38753333	135.5769667	167.8822667	133.7672	135.0098	120.5977333	181.7963	187.7512	194.9410667	224.6214	167.1739467	182.7402	133.7753333	143.767	221.6606667	86.17366667	139.8830333	173.5270333	206.3642667	212.06897	176.8933333	141.9783	115.7398667	182.4695333	149.9990333	148.6484	48.17962	42.32441	107.9945667	140.6363667	138.0909667	189.1102667	196.9593667
ADRBK2	201.4275333	274.3376667	163.0562967	249.2916667	214.1043667	171.4202333	209.3658667	201.8946667	156.2933333	174.4679333	212.07	224.2818333	162.611	262.2661667	272.664	286.6803333	144.3684667	323.6222667	226.796	191.9137	276.2705667	201.7851333	173.8577667	206.1310667	178.6099	270.6956667	146.2120333	209.5501667	283.9586667	287.6156667	217.3462	203.3454667	156.74374	159.6705667	157.2074	209.6350333	179.9169667	302.343	191.9715	173.1426667	247.671	257.5896667	87.4356	88.84676667	346.243	289.5466667	236.2036333	211.6316667	163.9697667
ADRM1	850.442	723.449	897.622	885.457	957.283	1047.29	910.609	839.547	942.318	1574.67	833.789	876.631	949.318	891.387	971.057	817.55	248.405	679.074	934.276	680.4	732.656	794.57	1080.2	1010.11	1090.34	864.46	1039.22	840.032	912.647	1034.44	769.708	819.041	787.078	711.073	1099.18	1004.01	1020.06	836.432	735.165	867.471	781.749	823.001	234.156	195.575	898.389	758.745	715.045	921.919	1100.09
ADSL	2638.17	2288.55	1927.605	3648.325	3153.815	3616.095	3097.47	2857.25	3914.81	12951.15	2658.145	3427.92	3211.935	4505.675	2828.895	4222.62	1036.031	2383.56	3934.495	3457.705	2590.965	2146.715	3023.95	2996.705	2886.83	2999.605	3169.87	3513.55	3080.21	2548.205	2610.68	2470.13	2272.58	3606.5	4331.58	3543.225	3810.875	3117.085	2326.56	2806.23	3359.485	3182.285	1313.2715	949.485	2377.865	3324.85	3272.775	3384.065	2925.65
ADSS	699.97515	852.0405	908.78995	664.40185	832.848855	733.84545	795.68175	821.795695	666.5573	433.5679	858.753015	873.663615	810.7103	868.0224	1125.53455	864.612805	354.46249	1057.04813	874.97395	920.27285	1301.895	1131.441865	632.09583	941.3378	847.54025	646.42873	740.75274	799.52988	629.66333	867.47785	966.47156	819.811575	794.3895	890.60267	776.976	766.18485	717.98425	1101.5813	972.66695	807.9405	906.781	1085.98181	338.17025	207.079145	1172.54544	994.00163	829.46575	767.61744	917.63635
ADSSL1	860.6995	562.7995	587.981	881.339	973.9585	1393.4425	1104.398	745.109	1447.334	12319.949	1310.7255	834.9015	1753.976	1954.978	539.016	761.286	274.02805	336.7825	872.927	584.1855	315.71	309.581	1043.97	896.152	1081.5055	657.8075	1332.8305	1112.99	678.622	333.513	514.498	927.3235	871.571	475.745	574.575	823.1155	891.524	415.509	778.3295	1736.626	1003.924	357.1905	407.82885	206.7528	470.313	571.704	442.78	1103.0425	686.0465
ADTRP	268.02905	443.338	344.538	169.498	288.911	247.1365	239.316	311.0345	206.6215	81.6723	444.112	281.218	215.75115	174.4559	401.3605	376.9985	116.7535	825.1485	443.3695	210.996	1224.772	1745.565	244.015	283.13	316.0825	129.13895	158.4145	232.663	290.1875	293.8745	883.665	704.3015	442.171	195.0665	209.188	191.3085	246.006	177.773	462.3725	206.2885	210.10325	845.8655	116.41465	32.4086	1018.5015	296.6475	214.619	294.128	253.869
AEBP1	1335.5	3914.97	1363.57	1345.01	663.892	187.512	316.303	659.267	422.456	817.781	328.612	601.123	803.488	315.498	892.419	536.351	471.908	848.549	359.848	405.665	478.881	848.067	244.819	403.139	555.879	1545.6	516.019	345.917	4735.38	1818.56	949.111	1056.23	1158.68	760.205	409.206	413.23	613.258	932.63	827.793	618.873	1244.48	607.313	419.208	431.507	3422.52	670.437	633.678	236.588	369.943
AEBP2	710.7214	1070.7813	1044.5093	687.5762	788.30325	789.1059	721.70745	915.5409	581.81465	497.66615	711.91575	612.63935	749.99995	897.2165	1171.138	869.0773	342.9332	1319.47	785.4438	814.72445	1015.29495	1075.84275	731.15005	802.9201	915.3044	696.94015	722.2508	747.13445	722.6757	951.03625	1030.89855	1075.43555	827.56005	840.04625	592.49765	683.9169	449.38415	702.88805	914.2215	656.45535	863.09495	1080.9492	324.94395	215.5309	1082.69425	983.88495	751.7994	641.9885	811.4611
AEN	19.2459	113.866	162.415	38.7788	25.2599	70.8827	146.757	38.982	156.404	189.367	178.952	124.883	25.6033	166.518	40.9654	53.6611	52.3235	112.701	38.6585	30.2061	194.238	39.4083	25.9305	57.3633	53.2682	134.854	58.9288	170.605	182.676	175.379	180.015	78.5452	102.536	139.361	141.475	47.6822	138.128	152.628	24.6266	26.1846	176.122	203.847	54.1189	23.5928	127.531	30.0562	36.0667	124.519	29.4099
AES	544.336	704.062	975.283	564.226	410.048	455.383	315.014	737.397	498.587	1256.95	448.153	467.024	481.436	511.508	494.642	544.275	153.041	705.07	715.132	316.569	450.395	887.734	742.664	823.552	819.859	519.942	679.03	755.03	917.677	1116.21	522.864	405.028	885.223	543.938	699.907	820.835	615.959	419.927	440.415	590.337	606.431	613.382	238.473	96.3734	621.137	553.603	529.929	416.07	1005.06
AF001548.5	77.6024	85.2009	76.6076	88.6249	102.078	83.9959	59.468	61.0481	67.468	110.305	62.626	133.139	80.5608	28.0917	73.5648	47.8936	28.9213	62.2879	36.8163	60.6212	90.0037	41.8108	72.8926	11.728	87.7202	107.701	115.047	140.407	55.8308	43.3364	10.6157	130.2	52.3744	114.467	98.6702	49.0563	77.4646	73.7247	105.416	45.8774	85.8051	24.074	19.7257	10.8937	69.0182	16.4696	33.9656	40.2082	116.313
AF007147	91.9633	148.164	107.673	103.099	120.265	117.316	147.032	72.5968	106.368	175.777	81.0833	118.82	89.8428	91.6806	107.006	66.8243	85.2061	85.3461	138.822	104.541	74.8853	96.5404	120.624	110.818	92.9198	157.854	196.68	87.3733	244.975	111.584	119.426	80.0494	66.7242	119.454	85.5544	120.806	115.125	231.634	126.751	102.306	120.787	56.7796	38.9853	34.6034	57.2225	98.3502	78.7977	94.5166	149.688
AF067845.1	4.06318	21.1361	1.74438	18.6781	2.79215	5.34919	15.3692	3.41791	7.9208	4.465	32.9988	7.54493	8.3816	1.50862	2.2708	8.81478	0.752234	46.8946	10.3979	24.2584	32.6082	46.7746	5.63793	2.94536	13.8735	5.46375	8.13919	2.7532	1.11764	6.14008	20.6255	1.6268	12.8728	7.65343	7.09123	3.54846	4.1588	3.1313	2.6582	11.7665	7.4646	15.9603	4.43869	6.32078	21.4473	4.40123	5.18515	2.78721	7.92477
AF070581	101.81945	181.946	104.48615	111.04315	69.53025	56.7859	75.20805	87.08595	52.8881	110.3766	86.30575	119.9112	99.38095	89.4701	205.5	138.33645	70.4445	200.8465	102.09505	112.51395	221.94	149.5302	61.20945	126.7176	76.08725	92.61435	85.0648	81.25015	87.1588	124.6901	69.79455	121.4424	51.27035	104.06855	66.99915	71.74175	54.16125	140.6617	85.7646	70.27055	99.8752	146.27455	42.2873	48.44355	88.2396	158.8905	111.2695	75.135	74.81045
AF075036 /// OR7D2	38.82202	39.0315	34.4893	33.032585	31.069935	25.94725	14.795	35.67085	44.1275	22.3172	37.381445	22.32387	28.90535	34.40705	36.261685	34.8151	7.366857	55.1654	32.02602	28.06325	58.17335	46.3684	19.33575	11.47515	18.875975	5.631175	42.6228	27.8754	28.93635	30.65325	41.578535	24.510465	23.34135	40.4844	48.14009	12.76054	7.86471	56.49005	15.11887	35.66958	34.613095	51.0982	10.99544	1.5529545	35.98335	16.72023	19.30337	33.7573	14.358195
AF086102 /// RP5-994D16.3	40.6612	60.6564	31.1829	21.3787	67.8082	23.3313	16.9552	36.9917	59.818	41.6722	70.6029	49.221	51.098	23.4189	48.768	30.5926	3.40873	12.7737	49.6633	34.3823	12.5734	15.5112	12.5738	72.6459	51.3399	13.9671	30.8577	81.4322	57.9287	91.4331	40.6094	12.9164	53.6144	46.2099	19.6175	64.9219	61.0441	40.4877	29.6006	38.8963	52.7252	13.629	2.55336	13.9904	32.3772	62.8077	11.6659	49.7457	15.0714
AF086125 /// RP11-61A14.1	9.76531	6.00204	4.48285	14.6247	7.3509	13.0167	62.0292	9.32012	12.3089	42.2385	14.9537	12.4272	18.8389	4.21549	15.5822	23.5956	4.78775	6.97075	5.1542	23.1492	51.6789	14.1644	26.3445	6.08349	57.8718	9.77434	3.80211	60.3572	46.3406	4.59609	19.8926	7.66381	7.9956	8.67903	61.2777	14.5534	58.4535	20.6442	33.3835	4.50154	8.99349	26.6664	4.13803	3.52721	17.2773	3.0178	7.69598	3.33685	13.3153
AF086126 /// C16orf52	125.071	64.684	84.5164	55.0839	72.0852	70.0957	43.0848	67.9769	57.0776	70.4265	50.3459	70.4821	112.304	26.4351	122.099	74.9076	44.2747	87.2008	119.264	71.1866	136.685	91.0503	107.076	84.2101	74.9797	22.9385	39.1315	103.878	47.4804	81.1653	60.2091	77.6069	70.5744	71.0904	57.5488	42.0703	48.2029	91.2706	78.9521	75.2082	63.5269	85.5979	32.2787	18.7016	90.4517	84.2446	41.868	79.7922	103.339
AF086154 /// RP11-432J24.5	204.533	82.1769	58.7727	90.0433	12.8245	113.599	89.3293	70.2087	78.032	130.42	88.3893	132.996	93.0025	85.5807	72.9625	99.5153	28.1052	122.245	55.9985	110.118	155.278	57.2971	46.3501	72.1091	61.2661	156.59	84.9161	124.811	84.7015	33.6628	71.1111	90.1954	20.575	140.037	44.2927	59.3076	71.3164	112.326	34.4058	79.301	88.1044	46.6749	13.0674	29.4098	71.8226	77.9967	47.0118	62.482	91.1741
AF086184	50.6432	112.932	97.7084	15.0692	5.26569	28.3131	33.621	54.5969	130.065	17.425	9.82141	33.4717	16.9036	76.1517	28.4977	85.477	17.7044	96.3849	3.76265	36.9887	125.559	13.5381	14.601	47.5202	74.0976	12.3173	23.6627	74.3847	18.2703	3.12257	68.5058	35.7496	13.287	88.1732	165.804	19.0418	16.0428	60.4024	63.6009	106.487	78.126	132.473	22.155	19.1773	7.71937	29.7239	20.589	12.8432	69.9623
AF086219 /// CTD-2647L4.1	15.9878	17.2753	11.2274	7.6257	7.62946	13.7644	4.04772	18.2375	13.6418	32.432	19.6986	14.992	39.413	1.85488	39.053	11.4735	1.35885	4.9753	57.5429	16.3724	6.80296	30.1181	36.9399	3.96566	8.31758	14.7047	5.60194	9.19759	17.8342	41.96	15.4053	3.5559	47.2205	11.1463	11.3722	30.2503	42.0958	8.42415	66.622	8.01985	34.9045	6.3894	24.8873	8.54216	9.84132	3.99792	39.2385	23.1024	7.29116
AF086288 /// RP11-768F21.1	22.7458	22.2427	81.724	47.7562	124.848	72.9543	29.1543	81.4285	72.2587	184.481	83.326	71.1276	79.1225	80.7975	13.9476	14.42	2.80508	54.4764	39.7736	15.0234	37.8309	58.77	67.6587	81.1395	31.3259	32.0714	37.602	103.857	23.2806	16.2251	89.1041	79.5624	42.3533	91.6728	90.8846	52.9773	46.7011	62.9429	19.4192	80.3002	95.2364	33.379	5.93962	12.3429	15.717	44.0457	8.03927	66.4422	24.1561
AF086294 /// RP11-485M7.3	22.3304	42.2237	7.11857	10.0531	15.0295	15.7756	17.7806	7.81074	12.3529	16.6864	24.3214	15.593	11.4115	8.79493	12.3974	5.51562	5.41638	60.6726	22.0513	16.1091	30.221	5.79409	10.7173	26.612	8.29011	53.8886	48.659	20.5314	6.35909	23.3525	11.3692	12.6862	42.7965	8.52287	20.987	13.4828	16.2867	6.13906	15.7929	24.8487	40.8284	16.3973	5.46924	14.6361	42.3214	5.60899	67.3414	17.4271	21.5118
AF090939	57.1955	140.965	58.1469	7.92922	76.7001	115.976	76.4575	96.9485	112.306	130.367	46.3149	53.0907	64.5182	117.384	74.8661	108.788	58.9033	219.211	157.044	138.747	150.782	208.168	103.855	93.1149	105.598	118.142	31.4358	147.83	195.705	65.1417	116.476	82.1969	107.001	77.9263	43.5115	68.6141	96.085	117.548	106.323	57.2286	123.926	101.134	54.2868	53.4763	155.514	113.262	104.479	83.5529	122.561
AF131215.3 /// C8orf15	27.9963	26.9455	12.0793	53.3769	18.1891	77.7414	101.197	15.2406	78.6355	8.9242	13.8599	14.1796	6.13225	23.9834	42.6607	30.5627	27.0786	79.3047	36.0493	102.899	150.211	74.9756	106.561	10.3974	12.7972	63.1147	33.3148	57.0271	69.5998	8.84976	22.6011	12.2941	22.7654	12.4757	5.88307	37.1467	53.7676	58.579	15.0948	82.4016	10.3233	21.1282	2.9658	15.9918	57.1154	24.697	73.9074	92.7004	13.7858
AF131215.4	13.2126	48.1233	14.0529	17.0466	3.57309	2.66949	4.51341	7.38236	34.3473	10.2888	2.35579	74.7159	9.49341	63.5178	6.77954	51.5768	16.5873	117.899	56.2696	74.7638	148.833	120.995	58.3801	32.1107	10.4437	81.5085	70.7766	10.0931	9.04211	60.6817	44.2945	6.24922	3.42043	37.5208	4.04673	10.0172	67.1862	51.575	2.40603	45.1458	20.2199	37.4541	13.1989	22.6637	75.5516	20.1219	176.68	52.9453	7.88711
AF131215.8	118.316	144.86	152.061	122.876	128.888	141.747	118.127	140.098	168.527	6.80833	138.206	151.892	190.9	105.602	142.404	114.556	29.9593	135.823	83.422	130.222	286.298	152.437	49.6434	129.175	101.668	98.3601	79.367	127.832	7.9258	129.378	161.608	123.938	113.556	105.289	101.984	183.8	64.551	169.276	82.6876	143.48	68.6683	191.809	59.1542	13.6892	130.864	102.813	107.827	95.5827	127.363
AF186192.1	29.4286	51.232	39.7807	16.5249	30.7887	26.3254	16.6323	28.0112	14.87	27.9356	144.508	11.3334	122.091	22.0933	89.9898	17.2713	4.49511	111.455	26.1463	29.7058	99.5313	19.9174	21.907	18.8716	22.0412	20.6083	37.1459	29.1328	9.42979	24.2071	11.7708	13.2966	23.0484	31.7081	30.4656	27.9378	20.7591	71.0944	86.2396	62.8999	32.8274	29.7347	8.92254	29.1043	15.9846	28.5448	25.4269	21.3347	40.8975
AF198444	30.7594	33.472	9.88604	29.1759	6.4826	5.13388	16.5264	9.03517	20.8481	73.8589	44.658	30.1851	20.9178	23.8844	5.65809	39.0957	7.66848	33.6467	42.2386	20.5752	62.3091	18.4356	40.5836	19.3363	40.3878	20.5595	36.0318	15.2603	7.47118	26.7311	18.4764	21.716	8.474	46.2252	6.98714	30.7209	4.11513	31.1766	30.9247	39.8405	3.74921	18.4636	8.6651	6.32246	32.0496	24.2034	18.9973	2.3703	37.5258
AF213884.2	294.059	318.138	410.511	253.838	67.4595	578.926	663.11	337.552	276.216	396.87	439.651	186.794	306.072	327.396	294.869	285.665	78.7864	238.637	314.767	234.863	328.952	197.298	279.958	323.265	458.119	222.935	245.247	321.538	325.462	289.15	359.645	417.636	359.682	495.721	422.929	416.818	376.842	236.63	268.877	236.756	239.598	243.684	102.822	92.3116	436.465	328.116	211.03	278.113	338.942
AF279780	66.7729	5.92693	38.5564	45.9154	25.2402	56.5369	87.7147	31.3197	73.9335	79.7939	58.4594	7.83421	26.9857	57.9583	50.0508	30.1771	16.5265	29.3359	115.969	17.8301	19.6324	4.91212	18.4452	43.5515	73.8927	48.8988	54.1528	7.48159	16.8774	51.1272	54.4314	26.5227	65.1105	53.2735	10.3194	75.1696	39.7788	5.78626	4.96665	62.9803	28.4869	30.3678	15.2442	7.47188	3.13508	40.264	35.4894	62.6158	59.0417
AF289551	253.137	278.043	320.68	285.504	345.495	254.404	291.822	386.362	440.378	107.757	256.088	331.626	340.32	253.413	287.432	265.375	95.5628	333.177	282.684	270.323	226.532	348.001	591.28	303.33	330.144	357.527	373.423	270.212	278.266	238.632	289.846	267.834	255.884	212.706	295.168	322.454	458.583	420.189	363.958	303.921	341.278	390.984	117.157	98.9502	332.2	328.885	394.35	382.993	306.809
AF520793	242.325	251.691	240.718	92.4194	336.555	214.169	200.63	310.963	271.964	420.512	264.252	220.093	339.212	324.362	426.428	241.321	139.298	451.652	221.726	307.877	410.492	258.039	217.064	259.975	278.689	216.723	276.196	288.19	415.441	237.591	352.616	313.639	259.276	294.18	154.561	226.387	179.962	317.089	291.463	280.543	257.198	256.223	113.78	104.073	296.729	263.497	232.457	315.217	209.279
AFAP1	102.443	171.998	171.24	59.5129	137.526	110.688	115.888	131.813	52.6868	101.479	123.423	72.3664	123.345	102.506	127.564	93.5419	56.9891	166.944	111.396	74.0741	161.85	112.667	93.3813	113.948	142.988	106.184	88.6172	120.216	159.687	144.768	162.452	148.733	103.568	76.4328	34.7578	82.2821	56.1901	133.509	110.898	103.277	101.534	130.34	30.875	42.2728	127.139	167.944	47.1581	86.8036	117.022
AFAP1-AS1	109.6143	32.13984	39.86298	44.92044	55.56367	84.9856	81.33696	53.292725	35.90883	38.75035	63.125145	22.19393	53.512755	44.420315	73.059475	55.848935	7.293225	13.36034	30.78726	39.65888	37.35603	18.06191	73.478805	46.82752	56.13705	42.99108	51.41936	50.751555	42.283195	30.22451	55.579475	36.512305	37.27684	42.47712	39.860365	59.52815	11.449385	38.933845	35.47788	37.780995	31.243345	40.759045	2.5704	17.8526405	40.2717	56.46015	25.081635	53.47615	74.999825
AFAP1L1	126.8265	248.6215	275.565	179.02375	179.545	155.9855	118.57925	173.103	158.484	490.8535	155.7022	183.304	155.741	135.7193	137.33255	93.7349	40.2919	202.56265	144.9655	133.3271	148.9899	174.43035	176.1405	147.9355	150.24685	206.9155	168.478	139.7017	246.259	256.1215	176.3076	213.39895	204.17145	240.064	151.4745	143.653	185.8585	145.77245	170.4406	149.0389	198.961	179.6365	52.48275	47.05865	181.449	133.051	99.9598	163.73565	189.855
AFAP1L2	330.531	607.714	536.108	322.371	379.361	308.33	217.864	406.175	286.047	199.525	323.125	279.224	285.815	242.787	368.142	231.17	112.129	618.874	281.874	245.789	1637.51	730.1	186.761	205.593	349.053	217.713	212.604	293.635	242.883	555.701	410.608	569.239	378.781	410.597	174.406	208.614	266.835	519.715	665.679	285.111	259.828	531.33	122.112	64.0623	940.676	331.934	105.649	203.224	321.605
AFF1	3886.712667	3587.579833	3294.586333	2572.768167	3439.994333	4285.192667	4101.504733	3861.343233	3961.480367	3185.651667	3772.847333	2845.710233	4192.6377	3305.631667	2772.918333	3264.100333	1683.939867	3263.193	2155.9785	3512.906333	4409.253167	4107.936667	4446.319	2952.092267	3330.068933	4563.746367	4431.2921	3726.8855	3252.741667	3008.881667	3833.040667	3697.667433	4161.186713	2595.543	2213.6125	3359.510333	3175.900333	3142.681933	3278.869133	4455.768133	3602.487733	3301.033867	1181.368567	1655.4085	3375.260667	3369.607667	3187.9568	3798.531567	2989.54
AFF2	17.01428333	27.9063	17.54098	41.00707	54.44264333	49.75121667	44.76952333	11.99597	39.12746	48.09108333	55.76755667	35.16217667	28.56741667	36.68886667	49.11393333	11.88232333	21.53105667	38.3797	31.2324	29.01407	45.38397333	6.649476667	49.72106667	36.51543333	43.34979333	34.10007667	42.54285333	60.3243	25.57414333	30.55853	47.93765	42.94630333	17.12454333	21.17874	44.6279	33.43316667	45.8439	18.95842	17.29233	17.94422	35.90687667	22.30725667	10.38298333	9.178096333	30.22377333	47.93896	36.93937	37.78619	36.45033
AFF3	55.32505333	79.55713667	56.37224	29.51216833	40.384175	38.85496	44.478725	32.91185833	26.23991167	62.54583833	48.72202833	27.84140667	62.006685	51.178025	65.974975	39.70850667	16.28027267	53.325965	46.41825833	27.62568833	43.42303667	33.61858333	38.128055	45.998905	43.43574833	39.892665	31.38820833	47.63512833	82.98954333	55.45789333	48.70797833	43.25798833	36.89024833	40.80368333	43.45552	29.0359	23.672275	50.91585833	35.13105	30.15767167	36.82847667	27.78443833	14.26350833	16.108485	96.711025	47.12450167	45.05553333	18.43892333	32.98539667
AFF4	426.6298075	555.3470375	529.885875	341.8986025	394.225305	456.7481738	487.18905	467.9501375	432.1930688	476.98205	404.7625546	394.0288875	566.3040138	586.9651638	645.818175	625.6699138	215.4152375	628.4194875	361.8861	492.8079488	669.2147625	558.6587	450.1864625	430.716405	578.1519625	527.488025	412.9434375	391.46185	565.557925	502.0148212	471.038275	502.752075	449.0142125	454.49831	291.2043425	496.8384125	327.253675	490.32835	524.531775	456.05345	515.1880625	576.293208	242.1782575	175.3964038	694.595475	466.2248625	511.42195	468.5010625	382.515575
AFG3L1P	128.6871333	253.5487333	158.6882333	134.4621667	181.9609667	189.5220667	151.4447	178.2588333	182.1629333	272.0842333	145.7142667	177.2254333	176.5646	130.0133333	183.8098	113.7216667	71.35388667	253.9146667	133.8918	136.2176333	253.6108333	283.3976	142.8668	130.9362333	129.7433333	252.7881333	156.6694333	131.7574667	266.2819333	196.8207467	206.6414	160.19998	242.2288	158.7159333	123.3102667	132.7461	216.8069	219.3614667	179.3065333	156.4055333	140.2627667	187.605	75.3547	65.14304667	181.5545667	126.3222667	157.4040333	143.3806667	200.5328333
AFG3L2	5096.360333	5072.718333	5513.068333	4594.678167	6278.305433	6028.759467	5924.497567	5811.814667	5928.382	6194.501333	4301.998067	5314.619333	4961.107333	6059.565333	7087.71	6836.911867	1979.7842	6866.610667	7332.917767	7628.905433	6245.944	5852.834333	6432.4783	6567.392933	6185.955333	3878.739667	5359.883	5656.091	3032.569667	5265.346	5218.577	5582.031667	5844.0875	7049.432667	5699.8871	6331.073667	4679.990433	4395.983333	5215.190333	5306.024667	4474.855	7259.283667	2256.3565	1701.988667	6254.048333	6108.330833	6074.109667	6498.1268	5992.003667
AFM	2733.2	763.108	875.349	3602.83	2739.59	5389.86	3682.55	2799.96	5806.11	184.464	5913.49	3226.28	7988.37	4339.27	1071.63	2885.44	1414.88	38.9496	2323.64	3416.87	2.26159	105.736	7469.75	3800.46	3853.36	1738.51	4056.33	3500.19	2487.18	299.308	1565	2046.3	2076.35	949.414	2618.95	5752.25	3961.83	737.91	1881.32	5600.95	2896.18	672.052	809.371	927.605	2.59098	2149.49	2104.51	4816.89	4047.33
AFMID	117.263	151.617	96.2435	98.3516	106.823	123.958	80.5321	161.649	103.851	87.335	59.1078	91.956	119.258	120.796	128.137	124.488	32.8605	265.671	135.507	127.785	327.768	215.513	98.9165	92.3045	124.723	56.512	166.614	107.706	57.1454	179.087	118.652	82.3495	174.755	60.8963	95.4569	153.922	41.4082	74.2725	223.062	113.327	92.7724	258.706	43.0936	38.8842	174.588	87.8516	108.874	175.724	87.3621
AFP	145.63	36.316	79.4046	72.7005	184.257	122.896	144.44	127.741	133.518	80.1878	137.129	67.7465	151.371	58.8174	161.816	74.357	21.0768	9.62108	92.0312	81.514	12.3326	42.5602	113.803	68.0501	128.934	57.208	117.789	98.5775	19.9675	69.2883	82.4122	86.3887	96.1759	140.083	114.622	122.083	123.549	72.8965	102.357	125.656	94.3866	98.9222	22.293	12.0095	10.9379	102.486	52.3338	61.1827	153.346
AFTPH	4795.965	3550.965	3809.45	4259.385	3980.55	4765.135	5217.52	4330.79	4154.72	1426.71	4822.725	3933.82	4435.01	4158.31	4419.68	3380.635	1177.225	2579.755	4127.795	4329.89	2179.735	3055.035	4240.89	4683.705	5515.835	3321.17	4481.23	5031.38	2470.59	3530.955	3379.745	3471.47	4231.6	4276.67	4385.585	4734.45	3834.54	3509.575	3782.185	4462.465	3988.46	3281.45	1061.1105	900.9025	2272.505	3475.975	3643.285	4781.935	5043.84
AGA	913.6796667	1097.763333	1168.779667	1419.204	965.7043333	1104.430667	1049.770333	1384.917667	1191.994333	453.61	1254.248333	1132.43	1422.433333	1387.086667	1156.955667	1491.37	460.9106667	1583.536667	1334.838667	1290.708	1030.038667	1317.717333	1224.374667	1312.508667	1029.528333	534.2693333	993.8116667	1092.520667	806.0983333	1081.921667	1097.567333	920.913	1246.85	915.4486667	1254.536	900.501	901.9876667	1607.78	1187.223	1160.290667	1453.203333	1218.329667	369.193	399.15	1090.181667	1254.243667	1120.038333	1895.203333	1176.729
AGAP1	596.267	551.79	551.5136667	680.8106667	588.8663333	634.791	649.1853333	518.1876667	585.85	447.081	758.3686667	700.07	598.208	698.7583333	503.4066667	440.9144	207.0074333	505.4543333	463.4326667	481.9946667	345.833	615.1596667	609.1776667	525.804	647.4526667	593.136	650.4848333	547.3256667	711.3386667	487.8953333	592.7453333	491.342	583.968	400.7415667	401.446	742.571	594.4283333	407.2370333	516.0808	778.7453333	624.5096667	468.836	212.1095333	159.3111667	554.9573333	537.4726667	499.8603333	712.8846667	726.749
AGAP10 /// AGAP11 /// AGAP4 /// AGAP5 /// AGAP9 /// BMS1P5 /// CTGLF12P /// LOC101060581	1610.3	1557.65	1190.82	898.785	1728.18	1771.02	1361.64	1490.35	1948.3	1679.8	1399.76	1675.96	1508.11	801.172	821.037	1040.51	298.052	1240.77	1016.71	892.719	1072.31	1763.81	1320.2	943.816	1181.3	1614.74	1684.93	2002.59	2249.83	1480.73	1805.14	1076.91	1118.31	1570.2	1494.83	1873.72	2605.11	1590.16	1542.01	1113.94	1198.37	913.849	352.604	315.012	991.871	852.216	944.437	1283.4	1417.94
AGAP11	21.8694	14.50815	44.96305	18.7649	32.5857	9.126855	13.49855	11.7627	14.07125	18.90515	58.8195	22.783245	12.424155	19.7997	59.45525	42.19135	2.89312	14.4935	12.281785	10.149875	22.92986	41.57625	13.39175	10.727885	18.5155	30.613	14.532	24.71475	65.53555	9.32887	43.95745	38.85415	9.02604	12.7211	12.115175	15.89798	21.6368	46.3258	27.6903	11.45251	14.7976	9.45414	5.68377	5.35653	33.71445	28.466	15.3408	5.247825	25.311
AGAP11 /// AGAP4 /// AGAP6 /// AGAP7P /// CTGLF12P /// LOC101060581	1410.79	1277.81	1101.58	906.239	1419.39	1593.26	935.749	1096.61	1558.98	1506.08	1370.72	945.557	1251.78	752.012	760.613	689.73	284.818	1141.68	792.948	669.026	1056.59	1428.14	1245.99	776.373	1279.82	1141.06	1303.38	1288.24	1549.8	1161.58	1500.34	895.309	946.476	1366.62	890.982	1089.46	1209.53	1378.74	1472.32	993.45	1090.2	897.306	310.592	292.843	873.096	773.333	702.405	936.074	1317.75
AGAP2	36.74706	43.12322667	42.53365667	33.35316333	68.05893333	83.56160667	50.84166	50.95631333	34.10220333	67.80028	75.43973	49.39934	73.06030333	38.69549333	36.55938333	50.45316	20.69913667	33.01834667	53.77578	65.09652	43.72424	36.62515	49.4474	64.84467333	79.69286667	60.31786667	51.77748	57.50524	40.56267333	12.31406333	25.18537	48.72108	35.74866333	47.68360667	70.75653667	74.92306667	66.29157667	30.07666	55.56376	26.20748667	33.54620333	50.06726	7.461606667	12.697153	29.56127333	64.64692333	55.47146667	21.08832667	72.42058333
AGAP2-AS1	25.7016	67.706	15.4921	23.2303	18.3493	15.0013	12.7748	16.3737	11.4805	12.842	11.5117	15.0863	12.964	12.2942	15.7353	58.0472	5.13725	15.388	18.6951	14.1741	11.5735	10.3697	16.2858	17.784	14.6817	10.4451	20.269	45.0545	170.031	88.8875	26.4167	9.22562	10.6686	58.4159	12.94	12.789	18.6051	7.24067	20.821	51.0752	7.31117	47.1446	4.47284	6.21011	20.7958	24.3752	18.0101	18.8304	27.5123
AGAP3	288.6287667	239.1758	242.1312567	219.3564567	296.2558267	247.5101733	346.3999867	257.3042267	347.4055667	403.5172	256.2044267	289.5916267	211.1711367	201.4215	174.2925	161.9395333	86.73625	201.8529667	265.4710833	119.06054	108.4338	152.3559867	232.23684	199.5756467	210.7286267	240.1130033	186.8337767	230.0422	415.9595333	293.14951	249.0907	284.5494967	230.9277533	262.4916333	234.00329	257.5152667	252.83683	195.1148333	233.3896667	241.2889767	263.8955567	192.1227367	70.47860333	54.75019333	158.7311733	172.6393067	174.3155667	173.79118	288.98159
AGAP4	210.715	175.442	173.31	66.4983	241.819	160.612	167.988	165.014	196.797	173.924	221.335	176.919	194.052	251.865	178.714	228.855	101.979	477.928	184.035	148.334	252.578	443.286	238.065	158.036	229.206	256.366	146.612	195.564	247.635	155.377	220.924	148.584	138.586	141.204	83.1863	144.439	146.491	278.826	250.659	139.588	150.194	256.615	68.6034	103.881	230.452	166.722	249.595	274.254	254.767
AGAP6	75.9784	74.17525	148.194	19.1709	91.7496	44.3098	46.8044	54.35195	32.90677	81.60015	53.1995	91.966	85.0487	37.5872	60.82245	69.9367	25.80475	121.5775	14.256445	122.323	58.5646	93.62035	54.2743	23.34105	88.20475	28.1977	25.00995	59.84625	96.5191	63.9341	118.54385	88.7879	62.41025	86.9883	50.02585	93.6069	104.70515	75.4966	71.87095	33.32985	122.8015	96.92895	14.79941	17.78905	62.96645	90.5121	71.53445	61.46715	101.8886
AGAP6 /// AGAP9 /// BMS1P5	52.8171	73.0064	83.8367	28.9709	56.9006	117.934	66.7288	62.4157	61.4802	35.8679	32.5106	50.5069	55.3444	43.1423	46.3465	31.6434	15.7364	55.8716	70.5554	38.9355	79.1958	64.9616	24.3457	46.3045	41.3955	31.2216	48.7095	38.989	54.0783	63.9358	81.4635	72.4744	66.9558	86.9994	44.8509	43.8458	89.0988	46.5357	49.6307	51.5315	28.1836	82.3835	12.691	11.763	74.4897	42.8326	80.044	32.2895	66.9224
AGAP9	145.416	125.024	116.331	115.336	186.51	93.8761	131.095	126.743	71.4663	147.69	87.8601	92.5185	110.066	95.9352	142.896	164.558	59.7841	275.978	93.5159	158.754	160.173	256.787	168.794	101.371	62.6658	118.723	33.3547	101.037	220.564	119.265	216.533	96.6015	120.914	89.2898	90.8104	86.7224	100.858	136.777	77.3707	84.7489	89.7724	136.994	58.7325	58.5784	120.754	179.19	41.841	96.9934	115.365
AGBL1	26.8303	37.2711	28.1671	47.3722	54.6	11.2745	16.8617	11.4022	9.6505	416.267	17.7355	28.7948	29.5055	39.2801	66.922	48.9865	26.3749	39.1738	59.555	63.5286	28.6622	9.05928	39.749	37.8208	42.6568	9.04899	20.5853	67.7606	6.99137	22.6878	15.2975	7.41572	8.22987	48.8081	12.956	11.5959	64.1474	21.8782	48.6973	48.4947	8.73534	39.2802	21.0464	14.7612	4.85742	12.8916	24.9767	10.3316	5.61632
AGBL2	182.308	187.367	169.428	168.717	100.029	122.643	148.069	225.011	163.628	71.5077	139.879	170.805	97.2468	92.0659	153.976	113.329	51.9003	246.995	160.169	197.176	200.232	147.517	163.394	110.754	173.636	154.964	94.4649	122.636	143.931	137.319	210.549	148.315	164.089	219.744	199.844	149.896	167.281	190.282	173.8	138.567	196.016	151.308	60.0823	38.0231	139.846	185.841	158.584	77.5324	155.521
AGBL3	127.13235	119.2330333	82.81126667	63.70583333	85.36186667	74.82833333	65.18739667	121.40538	106.3074333	54.30900667	75.29203333	91.04312	82.25928333	108.55392	123.0282333	131.8849333	46.01993333	204.83685	67.13332333	172.6066	153.9279333	142.3926667	89.02106	87.32771333	141.47467	82.12616667	88.15386667	67.60841667	86.65783333	88.28773333	110.5438333	82.93003333	105.2697233	139.6885667	62.39173333	68.6463	74.81496667	97.47862333	117.72809	84.0943	96.53466667	130.6774567	34.07151	36.30399	109.03469	118.0678333	128.5151333	78.00359	106.1885
AGBL4	70.84385	43.40835	33.93425	43.050915	45.9953	48.670815	53.6961	41.96899	57.3467	56.03015	47.46345	89.7717	84.5938	25.86175	57.52595	85.4963	20.5622	78.73775	18.82375	27.658735	44.505855	57.51165	80.63745	25.0843	24.956315	50.1264	29.99105	50.87045	26.80395	53.44245	53.70225	15.28493	58.06735	81.94205	40.11015	67.53395	77.0173	10.28652	40.06755	9.762045	56.25555	41.1691	20.32826	7.021615	44.6357	72.5107	50.22025	16.2168	49.1645
AGBL5	372.1758333	343.1533333	355.5926667	491.364	520.7506667	425.7533333	405.4896667	429.458	460.2583333	155.7413	479.4359667	470.2476667	360.8163333	328.536	334.3863333	368.5254	111.7247667	230.1876667	468.895	393.181	309.8123333	308.2486667	446.0263333	462.0283333	389.2607333	412.8432667	430.971	492.7366667	242.1573333	336.5936667	346.7973333	356.561	341.609	533.0314667	690.7326667	487.3296667	431.5816667	352.8027667	401.144	399.9356667	366.2868333	299.163	118.1777667	79.38173333	304.5713333	282.5656667	321.8253333	430.5766667	407.556
AGER	10.01811	40.3741	33.12335	31.26385	29.1641	29.3004	25.35175	23.598	7.08269	60.9895	41.2718	35.74615	37.3388	28.5149	12.17408	15.096235	5.380505	28.3983	34.18935	11.05682	10.085285	28.241	19.20525	26.379885	23.75085	49.1475	12.970225	12.06463	36.62535	39.17575	33.902155	46.3585	23.257	38.4113	18.33015	47.7479	13.86665	42.54665	11.00442	29.90615	38.14405	10.58098	8.03773	9.9306175	27.415155	24.46395	17.38275	11.470725	33.6686
AGFG1	634.347562	560.67092	648.01616	598.58232	571.71282	536.398086	549.39556	603.54338	560.904654	579.4121	558.27568	558.728596	651.110186	660.90006	641.96182	713.94066	246.12587	664.32684	685.96016	563.988584	797.631644	685.47084	625.39092	673.07516	579.327132	634.86687	585.58776	654.058786	581.84956	592.72146	679.56582	748.21752	596.111892	601.559	461.15924	572.799118	502.919072	680.629926	621.60744	555.16814	643.49583	777.07934	272.24182	221.246018	780.35616	636.32026	705.44256	589.12104	513.57418
AGFG2	136.1155167	128.89836	153.0702	78.59421667	125.1917333	70.52796667	116.90475	62.34786667	75.71876667	87.38638333	103.4482667	80.26603333	100.6758667	78.76125333	108.8347333	74.67211667	29.96113667	64.21086167	99.05316667	59.62355167	116.0520533	119.0843167	73.90426667	115.2573667	104.0754	101.7543667	91.21696667	135.7736667	62.60008833	118.626185	104.4297267	115.2756333	110.4640833	89.53996667	105.8972667	125.76625	76.06998333	93.73923333	118.9505183	66.173255	63.05898	102.1808833	24.118085	21.581605	99.06466333	98.61975	55.89873	62.42375	100.4682833
AGGF1	639.47625	742.501625	748.434425	760.1985	748.36325	802.95275	727.088325	796.77425	720.22175	660.96975	898.10475	739.45475	769.13575	841.83525	819.4525	759.9375	291.439675	825.548	756.3088	833.38725	882.84825	739.346	710.68675	738.369	739.9665	704.21395	611.765125	805.59575	705.22525	695.253625	810.9468	746.116625	685.79475	750.42725	697.03125	629.0875	689.6026	795.28825	745.65875	842.31375	773.972975	860.352925	285.358525	262.34175	884.35525	787.028	804.3632	823.918	729.46055
AGK	663.7073	474.81127	677.7080667	653.8995333	831.9406033	840.8908333	635.5974	755.5919667	729.4203	264.9706333	755.1436333	643.719	695.8463	630.2318333	821.5607	675.2994667	180.710085	618.0777667	572.2203	889.0514333	591.2154	626.3173	564.7848667	626.2786333	693.2596667	506.6167	565.6769667	734.0580667	532.4762	609.6819	650.1423667	640.9977333	684.7986033	764.9715	704.9507333	624.1426333	745.2035233	584.9929667	722.0788333	706.0781333	582.1024	739.5041333	213.93872	139.9489367	572.4515	713.9096667	563.03223	722.5422667	702.0332333
AGL	4855	5208.83	5108.95	2969.3	4745.05	4384.19	4013.64	4762.12	4609.74	36720.8	4369.13	4067.78	5425.77	8665.52	6154.8	4798.43	1912.96	6881.71	4586.92	6279.98	5233.11	5549.08	4384.74	5229.56	4898.65	3623.14	4544.16	4799.37	2914.73	3420.57	4341.82	5381.65	4905.95	4793.74	2913.13	4489.85	3523	4642.08	4944.36	4374.01	4716.39	5949.54	2097.88	1352.75	5393.88	5323.41	5218.39	5674.58	4826.22
AGMAT	7847.420067	1774.0803	3493.480667	7894.0163	10179.73367	10335.507	10245.58567	8455.699833	9583.075367	629.7396333	7898.947667	5548.3921	9741.4078	8887.874367	5393.868633	7449.193567	2724.828733	530.138	10382.99453	10731.72067	103.511	481.8194333	12114.73653	9521.937433	10487.8474	5396.933733	9010.017667	6695.513833	5095.2808	3157.289967	4794.873333	6667.608333	5083.691	7499.574	9564.750667	9203.356533	7421.933067	3164.148067	4379.024067	9205.188533	6332.962467	3686.133367	2632.1274	2012.3634	53.72183333	6269.032733	7367.884567	12309.36637	11185.43683
AGO1	498.5395	429.10275	438.26075	377.9158	472.24125	516.743	471.5925	408.39405	452.876925	410.85275	461.19975	502.0613	453.95245	374.704	332.2855	322.057875	134.6782	377.6688	441.19025	446.98575	378.78075	383.789675	447.218325	395.5895	496.5299	400.021	493.768625	411.16775	449.11	430.1166	374.97575	444.28475	428.256425	401.46225	389.23925	494.70425	446.188325	368.249125	397.829375	423.73625	475.1975	318.5175	147.8788225	122.22305	411.737	481.71075	392.686	502.6704	450.9335
AGO2	166.168	129.149	188.509	160.24	155.971	71.2585	148.359	133.754	131.38	277.052	135.481	143.186	115.224	155.95	134.257	185.557	61.4078	210.885	180.417	145.765	202.789	256.572	167.388	159.424	162.974	148.842	129.581	152.086	164.069	173.231	179.587	138.46	105.055	77.7923	95.3315	173.036	113.671	147.983	136.441	68.4483	188.151	120.858	107.114	50.5837	258.911	153.111	179.23	167.996	159.745
AGO2 /// CASC7 /// CASC7	567.91773	572.18815	483.3081	348.98165	552.0659	448.09548	419.80455	374.8802	335.30925	818.321	298.68055	494.19365	393.1829	364.4107	372.2655	406.6853	171.16685	456.39825	254.486	399.5231	408.50955	652.9678	336.76895	416.8264	473.320755	497.08265	389.587895	349.47435	503.991	500.6166	597.6739	391.41565	368.74465	299.8486	344.05222	476.85665	343.212065	555.60015	376.1414	428.4659	413.37405	353.066	144.3174	101.860838	380.13625	294.11345	318.40245	505.64784	318.17885
AGO2 /// CASC7 /// CASC7 /// DQ574852	365.054	413.431	363.747	323.721	322.531	219.994	235.46	334.747	327.577	451.954	230.281	337.307	258.994	234.235	270.073	204.864	80.2925	328.106	234.121	269.006	351.497	402.09	274.508	264.125	300.513	392.295	285.957	266.204	322.987	282.153	335.61	351.861	403.787	286.144	208.637	352.171	247.824	375.193	398.188	213.792	367.915	376.442	111.494	96.5884	373.27	266.464	275.711	201.04	188.944
AGO3	224.0175	351.74025	306.16675	226.325	267.16275	289.58425	262.96375	289.042	279.6275	224.989	283.582	259.32875	306.562	260.554	208.80875	250.503	102.8337	410.637	260.6765	272.07375	321.09325	320.64725	320.92925	219.710925	274.9065	251.30025	250.50175	255.3955	439.015	282.2	274.8745	379.99275	309.18975	276.087	172.533	271.81425	240.5485	305.65925	342.5485	297.19975	307.448	223.586	105.07945	84.9024	340.57125	250.61275	303.20375	323.28125	291.27125
AGO4	193.982125	298.7677	244.6687375	138.71235	171.275575	135.978675	142.059	175.9538	143.866575	374.12565	164.9186725	265.2232	207.160275	173.874675	182.59565	150.3997	75.3585625	312.483175	126.49975	155.264325	274.377	419.082675	187.969125	179.35875	188.085275	305.631425	219.631025	250.8694	223.3038725	172.056045	214.2886	223.368575	249.501725	182.345575	110.50815	233.818125	195.327875	297.952475	195.236925	173.457325	196.81196	184.826415	61.6068475	64.23596	277.841575	206.562925	193.559175	184.1499	210.10175
AGPAT1	3169.875	2515.63	3150.365	2773.27	2386.22	3067.675	3538.4	2565.095	3235	2309.985	3200.955	2506.59	2893.51	1557.545	1248.755	1074.5785	427.674	939.845	1364.98	1111.335	935.0555	2115.5	3107.215	2718.575	2913.045	3883.805	4285.96	3752.485	2737.67	2921.375	2961.01	3050.13	2991.615	2513.555	3773.855	3028.695	2758.935	1656.185	2240.53	2969.6	2171.875	1115.555	459.7055	373.5975	1049.3125	1204.9	1235.355	1754.71	2548.505
AGPAT2	727.337	668.574	977.962	616.964	779.584	792.663	896.146	893.164	766.219	614.899	794.6185	612.106	544.57	442.852	921.367	741.6645	212.9044	943.7065	854.5375	749.7665	903.6305	878.997	787.1805	824.093	738.7675	734.4955	709.6645	665.6735	551.51	1080.379	957.4565	669.849	768.954	977.0355	1361.0735	739.1705	950.1225	761.7135	844.266	548.5495	561.6565	764.879	222.498	143.03805	841.4125	884.919	837.087	548.875	946.3875
AGPAT3	1925.092283	613.2813333	901.2006667	1799.707833	1809.6815	2175.528333	1780.647833	1494.727333	2466.017333	814.5175833	2065.461667	1409.789	2395.227667	2175.967667	974.74295	1447.303667	577.2791667	632.8035	1678.494167	1420.295	613.3713333	680.8415	2541.808667	1800.518167	2017.392833	1857.684167	2234.435833	1736.3985	1419.077333	785.9828333	1163.065667	1451.867833	1493.696333	1149.155333	1521.833667	2166.798667	1984.185333	830.0779667	1247.354833	2765.5105	1454.9835	1010.965667	715.0348333	473.30665	697.9125	1324.964	1127.746	2223.386	1713.9185
AGPAT4	109.37315	375.2555	192.00255	141.7846	238.46865	101.0438	166.5865	304.83	150.04325	132.4497	108.02939	221.42505	79.615705	83.6626	251.1916	191.30455	55.36705	435.692	161.90705	246.5905	270.1546	380.7825	145.57615	175.2394	178.2253	86.6457	103.95365	120.13365	188.5645	281.5555	186.184	176.0322	312.9842	129.84205	232.5634	97.39035	138.5054	148.40295	211.7175	169.2985	162.9511	232.33475	66.715	31.3064	275.411	145.6468	151.3485	93.1223	243.90165
AGPAT4-IT1	155.485	302.952	234.652	146.984	210.3	198.125	217.635	239.364	235.299	178.003	201.227	202.927	137.171	95.5546	118.364	86.0267	26.0786	158.024	77.78	257.014	135.581	261.005	178.401	150.288	150.712	143.658	178.348	170.887	193.249	217.241	243.998	176.234	299.873	212.66	230.596	224.591	190.701	109.152	198.84	104.636	111.307	128.367	38.4491	18.2507	122.917	145.212	97.1781	154.694	307.632
AGPAT5	1163.516	935.302	1058.7245	974.5225	1503.038	1468.7635	1305.326	1001.2365	1249.5935	1085.617	1130.7685	1093.6255	1273.108	1621.005	1174.4435	1078.041	529.562	1371.5075	1735.81	1339.4	1397.932	1335.679	1906.135	1767.324	1156.424	1785.9925	2014.001	1457.1195	928.164	791.8255	1110.436	1468.697	1459.374	1142.4825	970.817	1275.38	1085.583	1146.141	1544.587	1611.262	1175.133	1665.2385	468.97	404.1676	1530.4975	1389.335	1065.4555	1588.349	1058.8615
AGPAT6	434.1149333	429.8761433	401.4317667	610.1464667	455.5653	574.2129033	492.3993	502.9837667	635.846	539.2772733	630.3392667	681.9823633	715.1695	550.2214	365.5568667	505.1052	162.0543867	332.0043333	448.22353	405.4659967	340.5940667	334.58859	702.6001667	414.0037	566.8050333	609.7897333	624.4582667	443.42517	640.0625667	554.8824333	438.2193	362.1472667	422.1598333	412.4311667	574.3841	734.8404667	715.8852667	501.4694667	559.1697	809.57066	703.3645633	363.6709333	183.8982667	154.178544	337.4149	491.9489733	494.1418567	766.5129	420.9099767
AGPAT9	10341.1	2534.51	2804.43	9130.15	9794.41	16181.2	9383.34	8861.46	15663.2	2367.91	11988.3	7899.77	13767.9	12192.6	3983.86	13043.5	4541.04	2329.1	10990.4	11531.9	2566.16	4332.63	12826.1	10854	9817.55	7600.93	16502.1	9901.81	6959.46	2407.83	5012.01	4699.92	6330.41	9725.79	6851.78	8791.84	8632.4	2442.65	5662.59	11571.7	5013.46	3155.89	2489.1	3859.72	2787.37	8710.79	7558.81	19321.7	10241
AGPS	680.5665	797.55175	749.0985	868.7825	809.707	994.79625	905.929	920.29225	773.7475	649.92925	946.013	924.36825	972.709	1027.50175	929.56975	1065.6555	375.02125	700.53425	875.15175	1140.077	770.41475	727.419	1039.525	1019.9035	946.5475	738.623	940.8685	1091.10225	860.86775	667.61475	936.05625	895.8385	715.731	1064.3205	930.5725	973.222	761.01125	999.07325	819.99	878.359	1003.29125	943.764	369.14525	259.502	896.65625	1037.032	1174.77075	915.16075	1046.64825
AGR2	150.228	84.14835	128.3105	119.31115	117.3651	78.47445	101.8303	159.3652	80.04145	26.304705	163.7445	72.62585	49.6492	161.76235	140.74305	230.17925	102.98475	28.73015	225.768	63.5129	175.5041	19.14665	328.021	204.26805	178.33945	217.70995	58.76985	80.52315	56.40725	142.684215	229.308	118.91185	56.1177	233.06385	171.6022	254.321	253.6185	267.7495	242.3845	172.5943	341.10585	54.03425	180.54645	61.88305	64.32795	250.74125	219.4469	127.1755	355.0107
AGR3	91.1509	28.8586	68.5454	38.5242	108.29	35.3572	54.3054	11.4293	45.9836	16.3547	18.7778	48.4423	9.8012	42.4899	63.5255	71.1792	29.7629	58.48	41.2013	56.4968	138.521	48.8219	27.2897	46.7605	20.7381	87.8482	23.7935	63.7124	26.9392	59.1566	102.718	55.374	17.659	48.0318	77.2129	66.1597	77.855	72.4685	77.9038	62.8925	64.4799	47.5355	38.3281	29.7049	60.548	58.9986	158.856	27.0647	58.5401
AGRN	527.9228	523.02538	609.1209	361.813675	353.94325	292.563075	403.5858	355.242	339.680025	243.4729	324.175725	293.25115	250.329325	185.3618	243.699175	189.678675	113.8118	278.862075	255.42865	194.652125	223.523925	485.709425	294.247675	276.971475	390.0236	538.601025	377.732225	417.862425	366.449725	816.970825	561.416275	503.948975	427.45255	409.277075	393.311775	292.7088	472.744325	417.54285	427.39925	265.3955	276.620665	200.488275	120.82273	63.9311025	272.2792	226.310975	241.251525	158.9758	396.52305
AGRP	166.608	60.0658	57.9568	22.9962	147.048	21.1198	197.938	109.382	150.004	99.3644	33.3565	18.7458	15.3092	91.6216	37.5325	23.3521	17.1753	8.8858	31.6594	39.3709	98.338	14.5064	37.3459	32.0723	191.326	18.7774	24.7238	109.993	45.8615	52.9455	69.7954	127.213	99.912	18.5964	121.919	18.8943	24.7036	89.6765	21.8712	23.0676	104.803	23.321	10.6097	3.85558	84.117	76.5056	63.0465	111.9	21.3267
AGT	2830.68	796.834	1317.27	2535.8	5968.93	7214.13	4090.27	2339.15	3610.22	916.35	3557.09	2039.81	2931.18	5306.99	3073.05	2789.35	340.019	196.837	5239.21	1650.15	361.243	302.637	2913.11	4314.15	6218.63	5217.39	3508.71	2329.12	1529.73	829.091	1184.8	2555.1	1734.49	3664.76	2673.71	3558.38	2670.95	1568.34	1458.46	2580.18	3581.66	823.412	1404.51	501.083	201.822	5974.07	4313.53	5807.07	5596.43
AGTPBP1	456.497	627.9615	760.57	458.0576	452.304	508.5805	565.97995	558.1475	402.6705	787.0965	510.7627	564.039	470.64585	590.945	682.201	347.9136	177.11525	605.766	415.207	543.2875	382.9215	624.306	474.455	437.45485	437.8885	480.0895	391.9225	421.5515	432.3775	549.381	441.894	623.2535	694.58	301.3772	382.60285	530.47495	450.285	512.262	523.196	496.3345	682.3205	459.5265	147.77555	167.94505	487.3745	408.106	514.11285	563.1752	412.0195
AGTR1	1715.205	3169.87	1968.9465	1416.1855	1984.0055	647.652	746.1105	1305.812	1000.6095	1487.397	756.4635	1029.0495	958.2145	783.6655	2512.1195	2070.95	522.0555	3258.525	1355.484	1087.3365	1312.314	1239.264	888.0885	1499.2465	1009.679	1814.1985	1024.2515	1369.549	1057.739	2304.9785	1491.789	2869.49	2259.547	1795.541	1372.1345	936.6585	999.696	1143.5395	1803.008	971.0275	1378.6095	1874.7595	524.192	256.64865	1457.3675	3406.175	1512.698	670.3175	1094.2165
AGTR2	83.41596667	72.94326667	8.024853333	8.009843333	74.7914	51.43505667	103.3180333	83.04713333	20.47342667	34.83809	66.12213333	8.790213333	17.89532333	81.02763333	259.6858667	48.85101	12.10175667	33.55906667	90.46586667	111.2245333	38.54988	29.45496	50.76967	52.04935667	27.44523333	40.10791333	64.091	77.45052667	89.52011333	20.83342	28.42831	47.18367333	21.41682333	156.8869	72.93056667	31.62593667	87.80693333	73.8396	20.87934333	67.7798	68.074	30.56876667	7.020989667	11.73153333	25.81267	35.68184333	49.92598	48.92093333	80.0282
AGTRAP	721.5863333	525.1796667	491.2823333	873.7313333	695.2513333	674.975	583.27	618.7536667	823.4643333	304.9307	798.6193333	555.571	746.1693333	519.8326667	509.029	555.7593333	199.3254	435.0139233	625.1766667	499.8353333	439.3058	351.4255667	726.3676667	556.17	669.673	718.685	696.9733333	641.7643333	553.506	574.2632667	561.077	559.072	551.3003333	598.934	1108.324	736.156	1085.665	362.7946667	587.0286667	769.6756667	450.6413333	395.8263667	230.4238333	150.6733667	413.9028	505.034	510.795	876.377	552.1266667
AGXT	630.654	163.6557667	388.1854333	407.6633333	1263.118	695.3346667	809.1496667	480.0736667	888.8346667	51.665	877.9486667	859.5433333	104.9771333	504.702	1006.172333	520.81	8.895223333	26.83670333	631.8096667	469.686	3.450533333	92.6409	1137.478333	1139.302667	1080.052	213.0996	552.2296667	309.663	102.1150333	309.344	348.4583333	661.9673333	650.0253333	379.6283333	1272.928667	1548.218	538.8873333	472.134	445.831	417.586	319.8756667	388.9823	175.5495333	54.97556667	24.29264	910.3546667	931.2336667	528.591	929.87
AGXT2	12629.1	2948.86	5243.09	14304.7	13136.5	20384.4	17877.3	11176	19359.4	508.197	15374.9	19061.1	16936.8	18815.6	9109.06	17331.7	3559.19	774.104	17970.2	17413.3	102.984	980.26	18613.8	13338.2	14927.3	11251	16730	16443.2	7946.55	3349.29	8301.53	6649.19	7531.66	13180.9	18476.8	14542.5	17956.8	7882.9	7708.46	11516.5	13476.6	3409.73	4417.05	4481.99	26.6807	6756.13	14142	20586.4	13196.4
AHCTF1	749.249	1024.228	762.031	609.8755	705.2945	731.886	620.9775	866.3995	772.8715	825.8145	779.5245	679.238	805.8285	846.139	1018.683	884.3705	332.1675	1059.8025	734.5375	815.1185	999.697	868.573	694.1255	698.0745	756.069	764.3545	807.0565	805.4305	743.479	718.7745	751.527	904.557	866.7805	690.157	480.0475	680.591	760.1575	731.752	778.678	889.953	799.4475	966.6705	345.333	249.7935	1067.8695	838.499	843.261	802.892	630.885
AHCTF1 /// AHCTF1P1	29.954	52.3507	38.3091	13.5606	7.71105	39.3399	11.716	3.84052	6.81392	27.9852	60.8693	51.9012	23.1285	5.1945	7.31341	62.3309	4.02392	52.9423	7.41876	52.5615	57.9071	64.4932	29.7538	63.706	74.0884	25.1452	25.892	64.6013	34.2862	25.5687	20.657	62.1463	61.768	26.3607	24.7347	8.48852	4.82312	21.4669	33.965	95.7078	43.5982	2.83626	10.2298	15.8161	38.3583	43.3045	9.55176	45.6605	31.555
AHCY	5164.35	2992.6	3782.29	7771.35	6622.12	8083.15	6496.3	5533.55	9824.87	1731.6	5770.18	7194.54	6321.72	6064.39	4169.14	5972.09	1191.92	1376.82	6737.3	6977.38	1251.81	1594	8708.79	5267.64	7682.65	5179.12	8169.36	6765.86	3914.79	3728.52	4406.92	4853.27	5069.75	5598.92	9411.78	11001.1	6703.55	3269.84	3755.13	7884.05	5655.59	2933.69	1754.03	1262.44	1376.29	4586.99	6636.29	5467.56	6564.29
AHCYL1	3620.70105	2875.167275	3152.05	2351.27282	2838.27985	2934.949175	3324.02505	2556.67275	2943.18435	1460.660053	2812.012	3146.96135	2771.9007	2799.525325	2985.993325	2614.35515	932.8427	2953.291325	2932.324975	2719.144925	2038.6245	3018.175775	3306.043175	3264.6796	3662.366625	3737.617975	4413.10225	3283.9463	2119.497825	3050.56985	2824.943525	3151.7552	3367.3573	2982.510675	2977.924675	3181.916513	2873.00086	2274.751375	2767.523475	3198.985525	3133.732725	3382.403575	892.100375	888.9410175	2642.810675	3002.595	3072.05115	3250.57015	2990.24265
AHCYL2	1384.8785	566.6266	726.145	940.1635	787.7302	1099.999	1071.5	857.6565	1040.9955	1412.624	1154.716	748.764	1228.154	963.2805	664.0035	655.29	355.6899	479.2499	973.9265	809.5438	358.1414	577.6875	1106.106	902.494	1227.229	1199.0945	1204.175	922.0415	745.504	547.7599	736.4585	818.2805	760.6185	577.2235	696.8915	977.5093	894.339	687.512	845.97925	1346.226	915.64	460.78445	319.662	283.7179	458.51275	829.447	691.107	1209.489	847.6615
AHDC1	91.29263333	45.08678	38.33498333	37.3413	51.32006667	41.08106667	37.40483333	35.43621333	14.79372333	76.53536667	36.20486667	47.9099	14.96262667	41.895	29.22557333	38.69038333	4.63502	34.95673333	21.97686667	33.70676667	21.20784	51.82698333	15.7216	34.58	39.5289	25.6606	24.99439333	63.16173333	39.3388	51.5892	15.75486	26.57829667	35.33452667	58.0144	53.70083333	33.96426667	10.80752	43.78387333	30.92733333	53.81132333	22.43973	30.60473333	20.60504333	8.108326667	35.57228	23.58612	24.62550333	13.06269667	51.67646667
AHI1	238.85516	289.62028	240.276282	179.53311	185.1483	163.453296	171.946602	199.0035184	186.42156	239.2577	237.658764	213.11842	233.84566	243.58366	216.98322	288.00798	101.80666	425.30476	166.2403	175.01426	367.36468	307.84914	199.70986	133.29094	231.20642	259.50144	157.18158	245.07802	395.1889	202.89152	244.977046	210.91678	238.7586432	187.332892	129.751064	156.11582	177.59966	284.67994	307.778902	220.453934	284.5638	225.86928	88.75964	68.47886	445.37362	192.18968	248.49501	210.932414	210.98534
AHNAK	938.859275	1894.456975	1922.486725	852.474225	859.6991025	627.7889	649.1728	1139.340103	768.3778075	2412.0964	651.492865	1161.812575	906.3368475	805.326775	1390.4999	595.4870575	465.01661	1703.062675	562.3388525	1087.887777	2158.947375	1719.470963	635.730575	653.3294525	750.9406625	949.57686	533.78553	653.410425	2629.729875	1668.009275	1532.117275	1153.99475	1276.2602	1315.484625	548.1761925	907.831425	944.584025	1242.963925	1245.1924	857.28208	1037.131188	1171.4905	427.015965	388.187715	1897.533075	1162.13135	1290.6942	470.266075	769.853075
AHNAK2	56.34345	89.00512	66.093	70.7431	50.333215	43.65585	52.43455	35.48995	54.320665	265.45415	54.9393	37.71435	187.24545	58.9845	31.49845	90.9318	36.29702	39.6259	30.482175	28.0158	42.4309	23.575565	71.88615	81.1039	91.52675	75.13375	45.25685	78.36535	756.894	47.820895	71.33355	55.7359	33.88947	57.342665	55.37315	46.0802	50.6912	68.59565	60.33375	26.25675	76.975425	40.999815	32.98149	40.12994	27.6981	48.80685	36.26095	80.76575	58.0687
AHR	537.746	580.582	373.17	418.743	496.578	372.527	564.78	480.124	433.797	452.832	364.39	426.111	442.899	468.315	567.262	574.246	350.01	625.188	276.265	469.122	737.896	537.217	377.807	671.245	372.035	792.191	400.034	434.785	1035.17	444.914	573.857	496.169	409.45	670.935	347.517	263.285	447.306	678.346	570.051	439.705	643.948	653.172	327.52	157.331	552.81	488.664	752.88	295.133	588.969
AHRR	154.699	125.628	306.114	176.461	107.511	105.493	75.4214	106.459	169.625	108.386	132.538	91.6041	73.9758	63.3466	97.8767	65.8102	42.6791	127.41	155.278	84.0827	223.279	140.789	59.741	98.8745	128.445	150.594	141.504	88.9601	149.735	147.266	183.086	155.132	115.52	213.739	81.1265	98.0483	137.493	128.076	148.118	148.073	182.469	162.701	36.3712	32.8648	236.247	84.3802	74.6896	78.7103	155.446
AHSA1	2502.65	3472.81	3245.64	4133.62	2662.17	3154.37	3762.49	3780.99	4159.73	5274.65	3569.15	3666.43	3754.68	3432.45	3199.5	3769.4	1008.06	3279.82	3652.19	4062.3	3746.87	3215.66	3305.67	3440.04	3912.69	3557.41	3090.24	3101.77	3250.4	3553.22	3052.3	3398.28	3235.5	3395.23	3654.04	3348.35	4554.57	3361.9	3073.04	4241.62	3475.36	3372.28	1422.65	1050.48	3852.27	3235.07	4311.91	3489.71	2959.4
AHSA2	693.4565	472.295	597.839	450.0345	402.6782	614.44975	556.6425	630.9333	573.96375	507.79525	720.33575	655.969	579.65975	372.1943	409.541	445.3735	234.154225	456.578	573.14	515.06475	547.18125	485.0535	450.55675	488.906	598.99575	753.34	637.34975	658.9015	662.98625	405.1202	487.3585	347.90925	535.717	655.06625	476.696175	496.7915	429.24585	780.9215	575.24225	725.92125	496.018525	213.553675	191.16495	226.6639	407.60925	364.379375	519.3935	636.661	501.952475
AHSG	79.67125	24.84647	57.9984	32.19745	60.77065	97.11465	65.42755	61.38425	66.7592	96.0281	43.9919	46.572565	52.5894	41.402645	81.3367	27.07695	10.110475	48.71855	49.7259	53.7736	27.966705	33.58875	60.20825	22.127855	84.60815	19.683605	94.9529	63.04845	27.41065	61.6879	44.28545	46.6675	71.53185	43.70525	71.3506	8.6223	58.4161	46.2438	44.5915	36.3817	67.1287	50.24115	15.878595	11.3088	34.424435	55.56625	25.9589	18.5438	89.4976
AHSP	104.359	91.1904	64.2836	132.85	172.79	178.093	160.518	110.158	189.691	136.593	113.963	138.073	70.0964	58.9221	73.7298	63.3841	38.6385	61.1726	69.5826	148.415	73.9964	172.844	111.633	107.174	194.969	98.6789	154.575	111.899	104.717	118.383	136.511	135.061	128.114	154.211	168.83	123.728	145.141	22.9081	87.7715	167.277	105.518	104.684	56.3652	15.6242	40.1135	166.472	68.0611	106.311	317.326
AICDA	28.66691	13.36255	5.811865	18.28012	21.9318	4.69724	5.969035	19.94658	3.817775	38.11851	13.2684	17.96816	19.42845	4.341375	14.45877	15.362485	3.45963	3.8294	35.43833	26.556555	6.815185	19.6596	5.50613	32.2161	4.335645	2.211975	12.69108	7.95272	18.596415	34.47641	14.380625	20.928975	13.210055	10.94429	21.5613	14.494205	11.69399	14.742905	6.358925	28.88675	6.32528	4.999435	5.72842	2.4979965	6.444775	8.105055	2.37996	5.71171	2.742975
AIDA	3401.0975	3597.135	3787.04	4046.17	3231.0165	3113.336	3757.575	3615.431	3074.2345	4824.34	3635.955	3778.747	3586.6925	4093.005	3782.445	4406.26	1426.7655	3962.51	4523.829	3967.772	4918.715	3454.495	3865.665	3504.01	3405.781	3847.754	3691.2025	3290.958	5045.34	3920.545	3573.93	3842.755	3350.408	3526.7815	3245.562	3873.2205	4046.547	4426.54	3899.385	4264.05	4233.925	4581.635	1534.2385	1277.306	5184.82	4327.465	4551.92	4027.6475	3416.7545
AIF1	538.8085	454.518975	314.994075	1277.75975	573.8585	389.4445	449.05525	397.03125	447.9945	150.3869	665.799275	700.365875	313.743625	433.884425	212.00995	832.20485	327.2271	239.385125	552.6545	452.3819	373.661275	274.644725	419.306525	655.37425	339.9316	657.8295	571.474	406.53205	504.897125	271.75965	648.20525	487.8644	342.914175	381.39295	618.216	451.661775	439.313175	1213.95895	400.5623	398.25325	679.492375	370.91535	239.324775	168.779425	351.70875	685.812125	451.8315	318.7365	521.55225
AIF1L	6093.36	8570.7835	8148.5135	5945.796	5582.188	4994.7425	5905.7685	7899.031	5047.4905	743.81705	5355.009	6816.086	4227.167	3251.2085	5883.645	4566.38	1381.24235	7160.234	4185.2538	5488.423	10877.742	10321.6195	5474.6485	4698.589	5534.6525	5131.3095	4451.1475	6336.394	3185.476	10090.026	8852.5895	7453.442	8983.741	7046.672	6212.0865	6361.966	7692.6165	6700.2685	8701.208	4333.616	5859.7795	8984.5975	1599.38405	1223.56615	10103.8375	5350.418	5872.3365	3856.005	6510.112
AIFM1	6962.27	2454.45	3980.34	6911.72	7321.51	8197.18	8886.23	5972.68	9532.83	1710.54	9383.02	6254.88	9355.44	8679.5	4806.83	7035.9	1940.55	2936.35	8904.61	8995.33	1845.2	2564.94	9598.12	8371.95	8707.43	6495.73	8259.47	6030.21	3400.58	2703.77	3267.16	4635.37	5729.22	5530.63	6799.88	9025.49	8124.87	3872.67	4625.61	10060.4	7076.55	3783.45	2880.5	2303.61	2067.89	7687.7	7142.3	11471.6	7631.67
AIFM2	315.6885	176.54105	226.036	277.1405	290.623	293.0615	269.0795	210.333	327.699	351.76	278.913	287.098	347.842	341.8675	181.44665	211.9495	93.33905	150.8472	384.679	275.536	365.9885	242.8955	345.605	257.131	311.6535	276.5885	329.553	254.7427	219.4545	259.9465	293.6855	201.4375	246.8835	294.7235	282.055	257.144	419.042	223.4757	300.102	260.2705	356.1755	258.1865	103.3459	122.5733	328.826	236.1415	276.4965	431.337	274.7995
AIFM3	211.039	79.3332	62.7827	232.808	159.039	243.068	118.976	153.452	166.135	22.3862	80.9428	140.55	90.4015	133.319	114.969	112.595	26.7088	95.0686	224.276	126.568	134.933	111.033	188.491	102.726	103.45	187.728	125.77	213.21	89.0286	75.7287	107.113	106.168	56.5681	260.255	280.217	213.456	122.347	176.88	86.1667	99.6632	81.9519	66.9323	59.3759	19.7708	80.5536	98.3239	83.0043	116.539	265.217
AIG1	3504.055667	1556.717	1962.790667	2384.558667	3384.341333	4006.025	3356.970667	3209.881667	3766.932	547.852	3691.724667	2376.107	3570.821333	3399.184333	2975.620667	3580.143033	1008.904533	1545.002	4154.183	3827.074667	1398.728	1503.3759	3734.3718	3771.614	3412.255667	3069.086	3313.477333	3276.152667	1963.585533	1703.3342	2301.956	2791.747333	2365.433533	3230.555333	4338.382	3262.702667	2633.860667	1896.957	2435.537	3301.031333	2627.876667	2518.938333	1114.7972	900.5812333	1480.416667	3208.902667	3323.035667	5257.307	3328.155
AIM1	2294.48	2185.45	2248.47	3069.36	3407.68	3404.08	2467	2992.17	3464.44	443.146	2507.52	3101.65	2509.34	2630.26	2893.77	2343.92	859.588	2632.25	2623.42	3182.98	4312.98	2801.01	3562.78	2154.33	2963.44	2240	3569.8	2805.34	1906.3	2796.91	2704.46	2873.27	2547.86	2811.13	2763.39	3340.52	3069.96	2834.17	3223.49	2687.23	2320.22	3130.88	974.478	759.986	2436.38	2769.94	2904.62	3185.15	2913.96
AIM1L	108.76229	81.45435	81.7137	73.0252	81.30785	75.69195	54.1955	138.2986	69.76585	131.535	88.3522	74.2338	99.66555	76.1065	115.45665	72.6899	24.07419	77.54235	111.05015	75.28965	55.266	49.278215	105.25475	82.4631	77.6644	80.56375	102.7758	78.505185	67.60925	78.32125	57.6209	74.192765	72.0338	60.47705	107.08	130.4249	94.72735	62.68065	80.6607	81.6195	102.97645	48.763465	26.63464	23.54132	36.98138	67.019075	51.5931	75.0971	178.23535
AIM2	134.462	114.461	44.4378	381.759	219.568	132.838	18.6149	22.1863	72.6274	121.408	27.5594	297.271	62.4811	151.765	23.1891	168.034	150.71	192.612	71.1048	96.2652	225.413	155.656	94.0002	141.256	107.895	168.63	146.946	81.4035	294.495	83.4486	142.406	101.171	49.5116	98.147	215.983	113.429	70.9159	700.837	146.982	82.8399	135.18	203.975	83.4204	91.654	186.299	242.638	95.3891	27.4062	136.492
AIMP1	1260.513	1435.165333	1448.002667	1380.344667	1309.729	1242.170667	1347.756667	1368.26	1180.313667	1626.459	1416.797	1164.266333	1184.047667	1575.53	1554.72	1472.209	474.297	1439.468667	1450.11	1545.261667	1963.47	1523.176333	1352.486667	1392.632333	1240.626667	1121.557333	1151.049667	1232.982667	1200.809333	1481.564667	1349.916667	1447.152667	1446.578667	1295.572333	1429.022333	1275.654667	1204.257667	1535.826333	1244.952	1424.256333	1341.090333	1542.198667	500.3953333	339.284	1746.673333	1260.453	1502.458667	1299.342333	1443.403333
AIMP2	2111.693667	1738.679667	2075.818333	2208.736333	2306.208667	2468.532	2602.514667	2259.818333	2887.573667	5164.006333	2028.958333	2414.145333	2228.757333	2142.826333	2237.444667	2158.486667	619.747	2272.642	2603.550667	2459.122333	2074.373333	1863.664333	2341.254333	2247.088333	2218.576667	2010.833667	2188.710333	1941.784	1579.669	1944.213667	1748.225333	1935.320667	1895.212667	2162.339333	2858.379667	2119.959	2709.434333	1637.024667	1740.348333	2172.488667	2091.761	2184.459333	636.529	600.8192333	1807.178	2090.150333	2236.871333	2161.103	2120.337
AIP	916.16	985.4165	936.9885	1156.8535	1077.507	1090.4125	1024.45	1173.8435	1175.7235	783.4135	867.1115	1093.4295	1101.6915	1017.43	1048.075	1180.149	326.0405	1009.5865	1167.486	1005.8585	951.225	857.237	979.574	1111.805	1094.3275	938.531	1037.508	845.41	1053.9285	1146.32	984.136	856.408	895.156	913.9255	1245.019	1249.4795	1210.3155	779.995	916.168	973.969	976.5515	1046.5845	360.8175	286.375	1084.4605	1046.8275	1058.3685	971.031	1074.281
AIPL1	48.10595	19.973	49.06555	71.67285	60.52245	55.4613	88.4845	55.6885	41.30015	47.5387	16.7335	36.09957	32.26026	25.2539	60.1382	15.820975	11.89062	53.97337	78.2705	67.64775	45.82955	22.1688	77.44155	48.00695	69.0133	60.1299	53.55795	73.105	44.62995	38.770885	38.44145	63.70905	37.1014	57.12005	56.1584	26.4346	46.67265	18.0009	37.8479	69.0299	43.392875	45.14805	16.101015	11.91325	29.86625	14.19225	25.14185	46.23525	81.3713
AIRE	19.5429	31.9508	38.3226	50.6707	118.363	73.0321	16.9244	63.8346	20.9377	19.3781	8.55385	61.5041	41.5591	11.7196	90.5878	15.0837	24.5605	52.9339	87.3295	65.4976	62.8365	17.6312	17.9291	44.7749	13.5617	52.0609	30.6399	57.5699	67.0185	40.36	35.3676	50.8897	8.79796	70.316	35.3534	65.9028	31.365	6.66423	21.6471	48.8046	11.3409	11.9255	39.6749	12.7849	52.293	40.3893	37.0119	58.5414	41.5147
AJ011981 /// DPY19L1	80.8312	72.055	62.1143	13.0863	39.848	62.3106	58.4745	28.5375	9.34736	35.1054	44.4353	69.2762	81.9718	92.888	36.8191	56.907	33.7858	56.0987	45.4864	97.4577	59.3359	114.482	80.8143	43.214	13.3051	67.2329	43.6813	46.9302	77.2261	33.4105	47.1811	40.1843	39.388	5.29448	5.68964	56.4012	43.903	71.348	54.8612	21.3837	66.4031	35.74	19.3566	5.03136	61.7691	42.2059	76.042	64.344	75.723
AJ420595 /// GOPC	255.564	375.537	344.641	173.955	170.347	151.744	168.47	348.089	259.822	382.222	243.102	341.818	313.959	392.095	668.621	706.622	216.266	1173.8	366.638	662.189	1052.23	710.758	382.622	248.609	292.87	410.834	239.99	324.336	608.331	288.605	367.066	401.444	235.167	315.456	144.905	212.25	163.648	572.925	455.045	342.746	467.971	634.818	202.488	152.984	1046.58	686.957	670.821	609.659	388.55
AJ606316 /// LOC644135	68.8387	45.8138	76.2156	45.1899	10.6442	51.2634	6.2038	2.80129	3.25035	41.43	60.8214	56.0311	13.552	35.6493	37.4838	24.6896	13.1563	87.0938	22.4964	10.3348	56.5475	33.3519	54.5945	8.1813	35.2849	19.4587	13.8271	38.8545	63.945	39.0923	64.7356	44.8627	6.3344	81.8228	19.8919	19.0418	60.8309	41.5169	60.0095	36.6587	55.9265	44.1623	11.123	3.53118	19.2256	57.0243	42.7006	32.7121	44.0059
AJAP1	138.029575	137.998025	171.76015	162.214725	110.84245	163.15	124.111625	106.159675	137.2037	36.02265	114.371325	113.6193	94.335225	75.699275	100.71635	150.3415	42.3619	88.171825	110.79555	144.939125	124.34055	60.301075	88.935175	115.596775	101.3675	179.58525	124.1637	133.23245	80.931325	73.9084475	191.43905	79.73025	228.272	108.6263	135.410475	163.50495	148.98315	155.676425	164.91325	189.625625	186.0075	94.4931	54.74615	40.60735	63.6418275	91.743625	166.348	117.22325	90.8201
AJUBA	1228.924275	926.903975	1543.771773	969.06295	740.322075	1293.32325	987.80755	1366.635	623.541725	148.685125	1308.873325	981.616025	768.179505	748.0936	1270.4481	1068.5349	315.7090725	1143.41057	1173.874675	1410.29405	1054.73745	963.532975	591.667925	1069.954775	777.75185	1114.718625	1028.09685	1099.37664	574.649675	1454.9157	1385.412425	1200.076375	1172.04875	1646.83	1049.52325	1269.021975	824.7473175	854.4121	1510.534275	881.906075	1199.749023	1280.2304	413.675595	313.0973025	1010.40285	1408.63865	1243.749845	908.874025	999.151095
AK000798	117.793	109.341	91.7476	44.3806	129.075	90.9819	103.827	116.32	122.258	128.505	84.5581	139.282	155.914	56.538	96.0153	149.656	46.1628	192.211	55.9722	137.883	97.2363	223.108	117.14	69.069	128.496	256.564	109.684	138.689	208.374	119.786	138.729	62.1976	124.377	111.509	84.957	60.0975	79.9536	141.54	119.509	116.364	102.601	91.0125	43.0472	46.0418	84.0038	82.2696	115.128	123.574	87.9241
AK021537	318.545	136.625	209.096	133.087	491.277	346.704	226.591	235.962	196.455	324.166	290.733	230.402	305.937	185.028	286.39	266.056	106.109	166.622	112.214	172.245	182.441	92.9963	210.762	196.019	172.655	198.249	296.926	344.775	232.212	145.072	138.934	109.612	173.125	182.858	211.154	150.357	195.374	163.214	199.566	212.135	123.062	234.115	89.3624	78.0075	191.136	237.53	143.747	141.055	312.389
AK021804	743.0815	945.7625	592.421	488.916	487.997	436.65	556.632	457.2085	475.8085	1480.5685	686.4885	637.15	829.5165	611.4465	585.136	1122.5925	419.2595	1032.152	493.5095	620.451	1164.192	588.1245	465.981	463.2785	536.651	626.7045	557.077	840.6055	3665.425	403.373	611.441	486.533	678.33	730.491	394.5195	577.1505	539.848	1023.988	674.8785	702.0205	790.1575	535.9395	249.8275	313.3535	870.561	601.627	771.369	476.6815	502.532
AK021933	137.2983	87.86325	136.09725	66.43995	102.9022	154.432	157.8695	82.9972	107.9035	134.6875	147.5525	93.029945	106.27105	92.357	55.46085	111.51625	30.49475	78.60555	105.74245	112.5244	123.9765	73.34545	98.03675	104.0161	104.47955	65.64605	82.34505	114.34655	72.15335	79.6996	123.34835	79.8802	81.99125	71.1801	120.4903	69.1768	149.234	130.2335	116.5138	164.483	108.20035	80.63165	32.6129	30.39735	80.60035	70.8331	95.74925	111.31055	140.8705
AK021977	225.091	606.227	261.22	111.16	324.955	142.04	302.38	300.561	140.782	1237.76	227.687	242.267	368.434	361.434	275.35	473.716	263.107	908.107	265.908	423.931	767.982	488.638	219.458	273.941	269.764	401.553	110.506	356.963	2316.88	388.486	424.841	381.19	264.109	789.629	191.002	148.75	318.279	521.29	355.333	276.448	299.241	381.492	136.821	172.29	603.771	283.577	561.699	241.389	308.299
AK022030 /// TROVE2	1136.4	1651.82	1715.08	1270.03	1543.89	1334.42	1261.77	1448.08	1087.12	1000.21	1556.87	1411	1654.19	1542.14	1616.03	1373.78	533.537	1292.25	1161.05	1231.17	1390.43	1437.17	1233.09	1266.5	1315.38	1466.61	1409.62	1793.18	1280.97	1509.3	1675.63	1680.28	1372.56	1398.61	997.883	1211.55	1316.85	1770.97	1553.69	1517.91	1727.7	1353.42	522.792	371.07	1377.12	1155.68	1508.84	1259.79	1369.09
AK022793 /// BC043213 /// CTB-175P5.4	89.6565	38.5494	57.0992	76.9933	45.5696	40.0174	37.9922	49.6617	37.5262	98.9911	51.8678	58.4529	57.3739	17.3737	31.9997	50.1021	24.7146	46.3028	60.4791	73.4267	66.1462	60.3573	50.5044	11.7683	63.2315	24.4487	44.2304	61.7336	25.7618	51.4661	51.8451	90.7307	61.7832	81.7365	59.8956	23.2739	8.85438	55.3314	13.1045	43.5488	31.9073	44.8635	12.1843	1.16427	130.129	49.3599	51.219	33.5396	44.7472
AK023627 /// TCTE3	275.469	347.559	359.954	214.185	260.19	232.466	187.799	286.171	268.184	137.03	255.475	274.54	230.971	142.088	224.178	313.306	83.1424	343.514	169.478	299.754	346.049	377.383	223.742	176.632	214.203	216.429	216.251	227.602	277.187	283.705	252.365	269.161	314.105	250.743	221.994	223.243	230.169	317.91	284.483	294.446	199.779	284.132	76.0335	65.3019	368.009	197.997	299.802	227.864	287.91
AK024119 /// CTC-378H22.2	228.846	95.3968	25.2215	138.627	46.253	44.5213	180.143	147.371	194.817	142.185	238.524	26.4226	67.063	116.273	136.244	142.202	12.2878	143.591	168.189	111.919	20.3425	99.5286	201.472	137.333	40.4068	10.9798	164.032	168.517	80.9466	109.961	53.9472	102.119	107.297	34.952	131.421	181.883	205.311	23.5548	80.9911	109.94	9.18975	20.3792	14.8445	3.29425	17.934	91.6742	20.3391	124.681	194.99
AK024134 /// PPM1H	13.8029	13.3532	12.4404	23.7233	3.90726	23.2242	32.9377	68.5033	31.3717	21.0389	6.93017	3.14712	25.2212	16.7278	61.8824	6.8149	5.77777	52.2932	37.1856	41.5892	9.0994	4.30346	57.8707	13.5381	35.2152	8.28735	10.3326	46.2054	10.3228	11.1779	4.19057	14.0555	5.02468	32.8497	39.8994	9.63506	55.7762	50.5323	14.7503	23.1989	40.8863	50.2732	2.43912	18.275	26.4023	9.82223	14.0326	59.0835	11.5077
AK024242 /// RP11-758M4.4	25.318	8.01808	22.9267	2.82784	1.67521	17.7151	19.1629	7.00412	8.28726	28.3391	3.65782	42.6972	1.55709	4.01198	4.2757	7.81956	1.1283	29.1906	3.77934	52.4472	13.0136	6.77238	3.87894	4.23737	17.1301	5.38167	6.63361	29.967	10.9371	0.3061	15.5672	29.2276	13.0928	30.5343	35.2689	21.8325	3.11661	17.495	8.57217	6.47671	3.09176	3.77694	1.62903	3.17062	10.0128	10.1149	13.5088	4.89778	34.032
AK024936	46.1114	42.2959	45.6621	20.9359	36.4717	48.7436	68.2567	34.4122	28.5393	70.0377	57.4418	4.17873	71.2826	24.9457	43.9415	36.268	10.0016	38.7392	38.1018	25.1702	10.0692	51.343	28.712	43.0419	24.6303	44.3862	53.0794	71.818	25.8717	35.1783	43.667	42.6404	16.3946	54.3404	27.0708	6.83775	46.7412	50.9257	60.9808	34.2935	25.9701	40.2449	20.0718	8.72891	26.6555	42.7485	33.659	39.9624	42.8564
AK025117 /// GPATCH2L	378.807	408.876	293.976	235.345	318.274	272.156	248.096	297.412	248.731	183.899	276.275	229.408	426.406	309.582	314.034	385.743	174.274	440.611	336.982	327.297	535.41	478.993	345.933	511.131	282.225	334.074	278.381	299.459	134.196	264.142	369.205	236.864	252.336	219.268	309.055	173.861	213.569	283.339	207.753	249.285	152.391	383.712	127.207	88.7073	401.367	335.865	272.134	256.078	337.579
AK025288	628.544	959.824	655.081	348.476	589.045	468.472	663.436	877.619	535.134	802.318	610.914	641.621	713.182	503.206	674.843	962.118	394.416	1533.01	551.243	783.59	1221.5	1267.33	681.855	513.244	430.178	1257.19	645.806	891.557	1468.83	592.82	802.346	664.334	596.789	652.568	290.761	555.059	640.905	1175.25	894.248	575.199	493.959	466.052	295.457	350.345	757.846	603.609	842.896	613.972	476.471
AK025975 /// RP1-74M1.3	67.4853	60.655	38.0119	77.3655	69.6535	129.654	124.941	64.7096	60.0878	3.04889	26.7645	94.3954	49.6075	25.056	37.454	10.088	23.5402	52.83	70.8861	50.4941	32.894	41.0276	60.6902	88.6551	51.2691	43.279	59.9603	78.7621	56.9402	62.2482	121.429	10.4913	19.2226	72.378	7.36426	45.1971	48.595	104.833	15.5004	12.7234	48.3504	97.1592	4.68651	4.75808	70.4825	68.4259	58.4885	10.711	21.9093
AK026714 /// PELI1	171.894	244.598	187.594	79.3835	169.244	151.249	144.564	277.82	100.451	195.16	191.809	235.69	189.679	249.012	190.127	175.919	97.7678	434.252	147.962	229.866	494.331	422.415	127.227	162.873	190.522	304.477	215.417	218.393	363.832	245.824	243.605	283.861	312.314	239.961	115.284	176.903	136.623	331.358	235.598	200.054	261.095	228.95	61.8121	106.589	225.168	208.979	248.053	205.406	177.834
AK026905	97.5843	56.466	85.9522	78.5564	68.0702	135.506	68.4688	16.0872	88.7719	144.065	22.7154	115.807	89.6838	88.2598	57.2703	70.9074	57.5734	63.3439	67.8124	119.032	56.2502	26.0475	103.947	77.8078	91.4342	74.2836	87.2297	92.4067	172.509	96.6451	43.794	70.5819	44.9715	90.6229	91.8187	135.42	104.041	109.694	54.9963	72.5501	74.0132	64.3328	17.0052	9.51018	52.9527	30.5532	26.458	14.7471	90.9327
AK054708 /// RP11-547D24.1	8.216095	24.40417	5.77751	16.714875	10.06146	11.81675	10.609975	7.98918	6.87339	6.583045	9.57472	6.899645	3.18802	10.4608	6.604095	4.516835	6.157165	7.624575	14.6371	7.41699	10.082995	7.10523	13.1436	4.856555	12.15185	12.89197	14.26329	10.55429	22.66391	14.47997	9.92098	2.462825	3.906635	5.259375	7.04062	6.5391	10.02115	5.85946	4.42819	8.90381	8.41506	5.972875	1.256615	2.7776	5.411795	14.328815	7.278915	3.93509	21.33605
AK054988	3.60284	3.98252	29.7026	29.0102	2.48929	3.2744	1.73869	10.9003	22.4437	23.0222	17.9836	1.61135	30.0298	22.6961	44.2565	19.9554	15.3951	6.26427	34.3284	5.06167	22.7121	19.5594	38.4089	5.91111	5.67975	1.87003	34.4296	1.13518	16.2704	30.705	1.70357	5.17614	5.04038	18.3838	1.48007	22.4797	5.23226	20.6887	0.387431	16.5437	31.9496	2.87402	6.26395	13.7834	24.3941	44.6151	34.3451	40.2817	2.89822
AK054988 /// TPTE2P1 /// TPTE2P1	130.935	68.6529	49.7633	58.1049	63.2159	74.9173	76.3145	65.297	63.1453	138.29	37.9324	51.4495	76.2947	18.2596	102.193	53.0924	27.7931	28.9361	51.0045	75.3599	126.781	35.6534	86.6201	67.8692	51.3334	60.5715	75.0443	94.2259	75.4164	54.0075	55.299	68.1085	66.8598	91.2965	106.872	67.076	79.5399	73.8277	59.0404	59.7006	75.4632	51.0995	17.7724	15.8703	60.18	38.5745	56.5393	21.8866	75.9805
AK055055 /// RP11-752D24.2	21.7971	31.1836	12.6532	6.2994	15.6938	16.7436	26.1056	14.8092	87.6524	29.0582	28.3466	11.9401	16.687	38.3699	14.6998	15.3678	6.21079	20.2121	35.3125	12.8259	6.50416	8.86312	12.0441	21.6879	34.7643	21.4452	25.4887	20.0807	6.43801	15.3401	24.3163	31.59	8.54439	36.3503	44.7904	18.8369	61.3317	8.39449	15.1513	11.9661	21.7744	42.1606	2.84333	3.43634	8.70074	99.16	13.1127	12.2444	27.3086
AK055458	36.22845	51.16715	52.2038	48.7095	11.38845	37.2608	6.61723	58.5765	23.31365	29.40115	5.819075	16.07594	22.335145	47.52015	97.9214	30.40425	6.1617	131.1633	32.65019	29.374	77.90015	40.04405	30.88575	31.7353	36.7076	89.7369	59.82535	15.6118	67.34215	70.8832	43.51385	30.7176	32.352085	37.16249	35.549105	25.03775	42.04895	66.9461	75.428	41.4043	35.79465	9.719535	7.097925	13.4726	101.7833	33.46545	20.86515	36.88775	42.27285
AK055910 /// ZBTB1	57.7059	110.468	47.2262	14.1038	50.1121	67.999	53.0369	69.6091	51.4797	118.86	37.7649	39.4881	70.2681	32.2533	95.1729	100.424	46.0329	104.557	115.484	54.986	67.025	66.9997	53.5136	51.4125	50.7602	61.2856	39.8242	33.6549	10.8587	75.8506	60.2296	66.71	58.6577	73.685	18.3782	51.7278	12.8004	77.1475	111.498	21.3337	51.0105	75.1541	34.4467	32.8598	141.239	83.7132	92.3213	61.1359	108.427
AK055981	1279.81	967.671	1282.81	691.544	1261.09	1111.12	963.912	860.471	1216.62	983.225	906.43	1366.92	1097.39	764.184	735.421	329.518	201.079	959.883	775.933	692.342	489.32	1074.34	994.093	956.826	1290.14	601.062	1244.43	921.33	604.761	1136.03	914.849	978.156	1253.11	717.27	671.284	1227.53	1399.93	581.971	1049.65	1171.28	796.727	775.212	235.04	187.03	555.599	805.611	708.79	1146.49	1132.14
AK055981 /// RP11-617F23.1	3788.06	2812.87	3532.84	1969.76	3979.265	3259.385	2861.935	3338.98	3569.66	3064.835	2505.695	3699	2694.695	2982.105	3179.135	1231.235	844.379	3796.585	2753.21	3101.67	2013.47	3163.9	3349.21	2546.325	3564.28	1899.97	3050.375	2415.875	1843.335	3091.35	2760.995	2938.685	3426.465	2384.88	1854.16	3476.38	3496.97	1727.915	3195.06	2900.51	2027.855	3073.485	917.881	675.9545	1911.695	3546.02	2687.715	4215.7	3426.165
AK056098	91.0945	57.0634	11.2227	14.4184	29.3068	24.2299	81.3428	21.116	15.5669	96.4679	76.931	16.9471	13.2123	12.2829	68.1206	24.7121	4.12961	31.0253	52.1123	19.4646	98.1078	74.4094	20.251	60.2668	15.7214	76.8061	35.9713	42.4391	78.5161	31.3819	83.9824	19.4507	20.516	72.9831	64.5635	18.1542	29.3043	32.5161	9.3165	44.4878	26.3913	38.8827	24.0648	9.78846	104.724	23.5573	15.6479	11.7681	32.6283
AK056982	60.4135	46.41	70.3164	71.508	112.123	225.612	136.637	81.897	62.95	6321.44	167.738	103.903	122.379	640.504	122.996	53.2738	16.934	40.6154	108.845	125.026	40.6532	29.2074	107.424	245.696	102.86	122.222	157.145	40.3838	68.7905	75.0037	144.141	109.883	57.3943	77.5158	82.9485	73.4897	55.0065	51.5148	70.4617	96.466	80.0377	48.5428	53.6134	14.6823	26.8272	137.943	86.0862	80.8755	187.855
AK057259 /// AK096803	18.9364	8.37617	26.7379	57.0203	38.4469	20.2445	20.7623	8.21802	13.1899	28.9691	35.3912	10.2353	8.30461	9.32976	7.69061	11.5217	6.1836	6.78993	19.6636	13.9988	7.58128	5.02144	53.8104	27.4548	20.6348	46.7787	17.9456	20.8229	5.06082	11.805	10.089	10.3969	7.66107	18.9607	47.1957	15.1885	12.9209	11.4672	13.0368	7.78221	23.5975	8.05328	5.43376	3.72948	6.93224	12.1686	10.6556	8.17688	13.6303
AK057554 /// RP11-144L1.4	13.17941	5.04787	19.2784	8.18772	12.22727	5.097285	14.47405	4.251145	11.882875	19.55775	12.880005	4.641565	5.24527	7.23964	6.51963	8.681355	1.549556	29.56065	13.37491	14.019445	15.57649	6.9857	11.04337	13.1199	22.863445	5.238335	34.8575	17.382145	4.85949	3.583125	4.582865	6.20522	3.48534	5.0487	20.37698	20.825215	9.29953	15.968525	6.07558	3.572355	5.10776	3.128694	1.0438095	5.176125	23.9541	12.64425	5.97264	14.35623	15.329965
AK057657 /// RP11-473I1.9	2637.18	3115.69	2692.09	2102.05	3140.4	2751.62	2514.65	2331.47	2710.52	5160.35	2450.95	2401.45	2426.96	3182.09	2297.45	2060	1090.38	2296.31	1828.35	2288.76	3174.4	3636.79	2521.02	2668.84	2574.15	3255.23	2799.16	3210.15	2827.25	3117.73	3132.63	2832.35	2922.96	2358.74	1718.62	2758.24	2221.68	2298.95	3444.98	3219.14	2606.37	2616.7	995.785	780.836	3208.19	2119.27	2169.81	2466.01	2503.73
AK057978 /// MKLN1	144.133	300.47	207.754	118.174	192.994	179.993	143.598	223.501	243.328	262.389	94.2576	254.541	147.591	193.817	241.094	325.009	107.166	474.861	71.3715	175.654	412.911	364.368	244.482	121.633	143.278	202.149	127.223	259.242	332.077	198.715	238.534	289.528	234.821	210.766	145.783	172.037	218.495	447.524	408.93	148.678	258.351	298.744	102.005	112.114	430.293	123.616	212.456	185.685	185.475
AK074476	80.7346	111.5057667	113.2339333	80.3948	88.65537	80.52543667	131.1440667	91.37533333	117.1018933	163.6530967	96.6462	87.69799	66.33271667	76.9802	83.77752667	83.32146667	28.93203333	95.00347667	104.8547	62.24933	85.72222	91.10446667	69.37708667	115.104	110.61232	96.12054333	58.49351333	110.2089167	107.0775667	109.0472	88.83708333	93.17709667	108.0775667	128.4794333	108.3592333	80.33954333	108.7437667	105.2479333	84.01446667	45.40714	80.3727	81.83372	25.31673333	22.21938	98.986	65.27975	74.62685	106.1949667	123.4530333
AK090844	188.711	339.42	340.802	108.419	310.708	510.882	610.185	352.925	251.965	238.655	165.222	306.846	258.425	354.153	217.368	306.004	238.33	589.363	81.0905	216.89	338.785	69.1072	409.897	343.314	212.485	211.805	214.976	354.143	429.115	239.719	59.0838	407.251	312.387	300.738	185.184	287.263	284.338	272.059	379.217	341.223	219.158	307.994	133.489	26.0469	301.297	152.703	257.337	440.857	183.163
AK091028 /// GMDS-AS1	229.464	157.133	216.699	174.083	239.926	228.082	296.821	317.086	306.225	174.774	329.232	247.051	256.448	192.127	306.44	223.568	143.972	396.122	270.19	298.509	188.13	243.299	269.514	250.661	273.555	322.15	292.886	277.153	243.331	227.371	278.988	160.439	229.044	227.504	185.065	213.697	231.11	285.12	326.717	290.925	265.5	205.268	93.8967	129.23	206.629	241.003	303.715	219.028	324.511
AK091729	141.135	68.0772	73.2016	76.7803	146.066	160.412	110.915	161.679	90.1865	122.327	146.27	114.082	104.652	79.8294	92.3385	54.2027	32.2332	64.5987	16.936	46.1073	73.0879	67.5742	88.5941	146.624	128.352	111.616	127.252	132.968	68.7416	115.999	86.8377	85.0353	133.087	146.094	73.4492	111.569	198.356	96.9193	94.7278	102.481	86.2006	100.226	43.8887	13.766	86.7686	58.7817	29.9627	71.4582	138.051
AK093205	35.6744	19.574825	13.136445	12.35402	8.899841	15.414045	7.752065	6.640185	5.720875	8.859055	20.3433	8.0102145	7.543134	19.4853	6.3692285	5.79295	2.5922	11.168135	19.43835	7.337775	1.111445	10.6458	25.84242	1.74566	13.92556	13.80228	15.290555	11.19791	15.37537	4.01788	18.76855	17.3987	16.021625	23.6166	2.12111	18.15175	19.442235	14.103585	3.084565	21.44125	16.746	14.741125	2.16517	2.2391765	12.919055	25.2559	7.918675	21.4497	2.161865
AK093256 /// RP3-486I3.7	84.0312	23.8005	23.2786	1.60457	39.0835	71.4528	51.1864	32.9158	44.3299	16.6446	51.3657	63.83	22.4867	9.04386	12.3846	43.9557	16.7673	46.4845	42.7697	28.6189	35.6443	37.9829	25.2564	26.466	39.1508	1.1441	38.7773	69.6137	1.41945	47.2808	17.7167	37.3356	54.6054	38.2302	41.1814	33.6701	2.03663	30.7689	51.2204	5.73832	8.22402	46.2246	15.0354	3.55917	33.2695	28.3926	18.22	63.4875	60.0357
AK093301 /// RP11-862G15.1	66.50285	20.4905	24.1897	46.20525	48.3477	43.270635	48.9736	44.7073	38.3557	58.02932	38.6919	29.39156	23.808715	29.96635	62.4481	44.527315	15.99605	46.05585	57.1706	80.8719	41.46145	46.630225	18.92245	63.0922	66.1675	35.138185	48.6842	18.62125	44.97015	29.134485	47.03995	39.121775	20.7099	55.4058	24.8591	55.2105	35.3465	40.89675	46.9927	33.5944	37.051115	22.79605	11.043805	2.1282	32.53185	37.5607	72.24752	29.18507	77.59055
AK093356 /// RP11-10L12.4	288.456	75.3478	118.913	134.619	173.248	31.022	57.436	150.481	141.202	332.283	57.9763	150.533	128.387	112.719	145.854	127.816	16.2162	67.257	194.429	161.204	86.2413	81.2316	197.424	246.201	179.276	91.2884	90.7997	210.822	187.67	139.944	149.742	121.511	125.85	223.661	265.203	103.956	129.477	71.5173	81.7034	169.862	134.804	69.3934	38.816	34.3655	167.828	67.3742	129.405	104.918	141.586
AK093362 /// RP11-774D14.1	19.5198	25.1697	20.9795	17.6304	17.9387	18.6989	12.1708	5.92509	6.07059	49.5291	9.73898	2.62337	50.5551	38.4068	8.15193	40.7223	9.58544	57.2448	9.09562	1.48976	11.5475	28	25.01	8.20236	37.5169	32.9775	13.7883	25.2794	17.8863	3.87451	39.2706	35.8124	5.75222	9.159	20.4092	20.2508	1.8831	25.8592	15.7435	28.698	18.7925	5.7502	1.35567	11.3788	43.0713	51.3896	3.23048	14.4663	22.1839
AK093370 /// CTD-3046C4.1	131.384	38.4686	59.0782	88.4606	157.882	156.238	100.571	64.0264	87.9997	28.915	111.755	65.8841	83.0413	36.3543	80.2616	73.4747	39.0764	9.05789	126.684	74.1339	37.4701	14.3264	16.0389	117.207	163.947	48.8813	88.5303	117.256	89.887	20.1288	61.0944	46.3569	35.9274	10.1406	69.9028	96.7368	95.4157	96.9438	85.443	53.6801	24.6845	16.8956	22.2741	20.7802	11.6538	100.994	80.9362	103.129	83.0881
AK094644	228.258	51.0114	93.0307	231.346	332.622	244.92	215.124	267.876	406.694	7.45786	168.132	136.268	77.6761	147.484	132.357	90.019	53.7917	42.2986	128.617	188.165	8.5247	35.77	462.641	353.329	266.998	86.8685	567.297	163.088	66.225	93.5613	76.1761	149.825	137.634	298.03	98.6064	415.809	246.669	169.672	144.157	159.314	139.179	114.464	31.0778	17.7231	23.855	176.166	313.696	291.527	168.048
AK094733 /// RP11-114G22.1	99.5125	47.9065	43.2379	38.1509	66.5021	65.776	25.4174	26.7201	67.0873	60.507	46.1937	29.8024	54.5995	36.1487	64.775	40.3687	25.0863	54.9786	68.1347	54.5088	46.7155	15.3509	59.6759	32.3645	52.801	40.3956	26.8698	37.9832	49.7922	41.0182	55.5067	52.0223	38.4659	4.14762	61.2385	40.3048	43.5977	36.0082	58.686	78.9622	47.848	60.8268	19.8351	14.5604	61.9021	61.6432	38.698	48.5811	87.1729
AK096159	36.1755	25.4333	15.8342	53.5886	7.61674	2.69573	2.14808	30.3495	28.6592	57.8093	14.532	26.0528	36.9886	3.41948	54.5101	17.6049	16.5647	72.7266	23.217	7.06106	70.941	52.8725	43.5161	23.5418	42.2273	28.7107	32.2337	42.4479	34.2676	54.5839	22.9769	43.3914	33.3705	26.5253	5.17944	25.9724	68.0123	48.5679	44.6977	25.2009	40.1231	29.6504	6.61056	10.4528	81.269	58.3141	75.0164	8.18074	50.1826
AK096335 /// AP000662.4	53.6886	34.0533	22.5515	16.3703	41.1642	8.05925	62.1829	17.2222	5.03687	69.4249	40.6627	22.7862	28.3556	21.1602	10.8178	42.7202	18.6301	45.6149	7.88662	40.6939	36.1595	13.8086	5.16439	4.5372	68.8797	32.8063	34.2738	17.123	27.9133	24.6509	51.3266	5.55915	46.0562	2.56748	45.2404	47.1746	47.1143	57.455	25.6023	84.5418	45.0896	22.1165	16.6249	11.7037	21.8573	12.899	9.99369	28.3997	29.8187
AK096592 /// YLPM1	227.436	395.237	166.685	290.485	260.498	346.333	203.967	445.008	245.128	722.925	410.091	528.406	317.93	338.101	386.849	340.344	195.576	405.35	347.445	264.4	505.653	368.975	287.409	400.558	433.41	302.33	258.639	289.858	444.116	318.875	372.31	229.035	357.504	154.551	208.171	239.037	216.257	646.781	390.448	214.912	176.184	315.856	157.542	144.72	355.704	350.689	470.022	250.269	352.701
AK096803 /// RP11-395B7.2	147.814	62.2241	14.5985	111.042	180.416	174.335	116.119	114.927	106.009	107.594	120.711	104.695	75.4272	55.0713	135.988	119.98	23.2914	95.0323	163.115	24.4142	95.9231	43.4073	138.723	23.9698	82.6423	131.358	79.289	64.9952	134.636	44.8619	76.7966	121.604	80.4144	43.3994	75.008	96.9467	83.1502	106.606	117.329	79.4013	93.6949	100.765	29.6015	15.6161	36.8329	56.8858	35.6599	98.3344	121.754
AK097119 /// RP11-73M18.6	14.4855	29.0307	17.5218	14.042	4.80374	5.66179	6.67585	6.92192	8.99659	41.3802	6.32469	7.8049	1.88562	46.3149	22.87	44.204	12.009	65.3385	2.08801	6.74666	8.39694	57.564	31.6885	3.18295	23.7834	39.395	17.1007	5.48644	56.226	29.3459	4.38867	30.5552	29.4373	2.19434	29.9988	10.9533	5.96908	36.6353	3.82396	27.8972	18.5607	30.435	25.3361	9.05875	24.8357	16.7939	30.1455	6.33789	11.5828
AK097242 /// CTB-127C13.1	10.5081	6.2758	6.88125	40.8964	67.2728	70.3386	22.0281	27.9911	27.7657	20.9728	41.4383	9.60055	7.98168	6.67753	48.0158	29.2018	5.2286	11.1298	9.26998	61.6093	8.45953	9.85235	23.9699	19.4351	12.4019	58.5176	2.32924	34.9907	9.19315	25.6254	2.44893	1.92938	18.882	4.12383	34.6759	7.99161	7.66499	56.5652	6.21054	49.9081	19.7589	4.10898	7.31861	9.48387	19.762	15.3316	8.58268	34.1061	32.3997
AK097370	9.20153	29.6759	39.0374	7.21219	15.317	17.5644	5.88545	39.5266	5.31362	15.4663	84.4344	11.9847	6.23601	3.58976	16.7793	9.54671	11.2574	4.87867	6.19395	5.41184	7.75006	12.7731	19.1959	23.4069	14.6586	38.3232	96.4584	13.9611	12.979	5.53741	9.49148	19.5795	4.14042	10.6209	19.209	13.29	37.0648	9.13766	10.8158	69.0321	6.48247	4.20678	2.42568	2.25488	24.4574	11.7629	11.205	10.5951	5.6972
AK097453	69.7279	97.4197	83.174	65.8973	144.677	137.78	151.658	107.685	131.625	48.6009	41.0555	127.415	82.4363	114.76	77.8928	80.7507	28.1851	56.4611	17.4963	73.8216	72.4361	64.729	130.415	64.9093	116.95	53.1315	70.692	140.384	88.3105	32.2302	68.3828	67.4355	64.8116	124.504	149.746	93.2671	53.1702	67.8786	25.7199	71.958	49.5047	46.573	24.0332	7.44447	67.5635	95.3778	99.3057	51.7253	62.2167
AK097836 /// RP5-971N18.3	15.7054	5.32855	27.7831	11.0837	10.61	3.68151	13.4958	4.3983	19.5366	63.8034	13.0847	5.73836	2.66729	7.02666	10.4607	9.583	2.594	37.3614	5.09441	3.80711	9.35577	2.44912	32.6965	2.51772	10.7034	35.8341	3.02406	31.8536	1.96473	57.8492	14.2608	10.1211	3.07309	21.8405	14.537	31.8229	5.90945	9.18678	3.47878	7.19027	2.34518	19.1872	14.9718	0.901057	2.8262	8.1381	24.1546	9.22515	10.2073
AK098263	2.34855	3.19562	22.0811	0.839114	14.2558	35.5122	0.947444	3.43547	1.90207	18.2664	29.5434	2.36786	9.79189	2.73319	25.1809	24.5787	5.82778	16.5352	7.95226	5.00272	9.13613	2.43778	18.8245	12.3278	23.1215	12.5937	22.1265	14.0676	36.4375	33.4621	1.19924	15.7447	1.05885	18.1209	14.698	3.90728	2.05223	30.4666	3.83579	22.6911	13.646	10.6819	0.632077	0.647381	0.988766	37.088	18.7735	50.3881	5.18083
AK1	345.7936	656.1952	513.324	275.152	221.34715	213.0257	201.83005	268.6018	275.2255	6829.71	270.54395	287.58645	323.8135	771.6978	447.7869	351.69025	112.5028	514.626	381.68115	225.99835	538.04505	669.27415	325.5731	463.48375	338.53375	304.98295	317.5077	411.3482	481.01475	673.68285	503.10485	327.3913	619.15	318.6237	439.70355	325.84055	246.9485	434.3122	346.58495	243.51225	365.039	472.0785	156.16235	108.85435	684.37345	354.60275	357.866	293.68505	473.12205
AK123826 /// RP11-510M2.2	132.931	117.436	133.415	89.9531	118.101	105.079	144.277	242.273	154.238	139.896	142.321	171.213	166.541	85.0217	100.754	98.3818	40.8169	53.1329	162.828	96.3391	132.384	77.8221	91.0432	127.581	160.499	127.351	129.969	200.633	73.9249	124.27	224.14	96.8815	129.456	180.441	170.627	156.034	134.842	99.6308	125.738	169.007	87.4232	93.9619	38.2582	24.4374	50.3675	107.881	67.503	156.29	197.711
AK125860 /// RP11-582J16.4	47.1664	54.8681	15.197	73.2314	52.6617	54.3956	55.9165	41.625	22.9095	81.2614	16.9908	13.3177	9.72395	37.1322	8.09684	6.72409	10.0625	6.51521	72.9294	23.7148	38.5464	49.8881	87.6859	10.0622	53.5188	8.84591	52.2424	11.1002	14.838	5.632	17.5846	39.8883	10.4285	26.5094	25.962	13.167	8.5507	11.9225	12.2695	7.41602	24.6459	17.9258	11.1293	12.8162	11.7091	20.3705	25.6482	49.6337	37.1649
AK126278 /// CUL4A	93.0736	138.777	66.7594	73.9709	50.3979	94.8169	76.7731	100.195	74.6322	274.398	34.5912	83.3365	97.5825	123.06	133.268	72.3981	62.4162	108.226	56.2794	71.9743	131.187	201.418	34.2438	30.0016	76.4547	106.994	91.0607	47.9579	143.526	89.8142	130.895	81.7389	93.8175	62.0223	39.7226	84.7844	57.5006	74.6444	85.2444	39.7899	84.2286	69.0131	47.168	35.1828	109.958	59.986	104.54	68.4415	147.802
AK128734 /// JAK1	34.8377	38.8879	20.4335	57.7265	10.5786	5.35768	77.3619	16.0689	46.5156	15.4771	67.271	41.5555	24.7013	6.62078	75.0807	70.287	10.7518	88.1049	49.2249	41.3097	56.6171	66.0449	80.4187	53.7495	53.5355	82.0493	6.94321	40.6959	38.4476	21.0093	75.9713	37.1733	38.2524	37.8362	65.2607	59.9314	47.2069	41.2738	28.442	3.15163	32.7369	50.9005	26.4773	18.0876	68.0156	36.0903	53.9259	68.6752	9.21862
AK130486	291.516	209.426	208.947	169.2565	189.0045	192.93	152.7073	231.808	203.7475	179.2476	196.979	229.775	136.3045	179.409	185.55745	171.267	63.94985	190.30065	135.83045	147.107	232.0505	198.3105	156.70565	134.4365	189.81845	175.9195	154.472	247.2935	114.51785	165.00885	157.8155	148.52835	196.6843	274.3502	221.9846	190.199	185.3036	199.463	181.6525	159.567	119.5108	242.8975	54.82455	40.36035	231.383	168.9231	193.7835	193.42545	177.59065
AK131021	88.3059	69.136	74.5648	86.0754	84.2943	88.9882	45.7245	62.0851	78.5398	85.7584	72.1656	60.6591	91.0753	51.2734	90.743	31.2627	16.23	60.0354	76.7577	69.5384	56.4151	57.7958	76.5713	109.325	54.3344	82.3287	84.5359	63.6801	35.1248	70.8069	27.3827	51.1662	79.3759	124.408	94.1887	75.6557	82.5354	74.3343	80.2744	88.7896	40.4914	46.726	23.7967	10.1077	22.0052	75.9746	32.8541	40.16	67.0837
AK2	1613.280167	1316.8406	1459.800783	1978.094733	1930.0835	2052.3192	2175.766533	1834.244933	2601.945667	954.1755	1689.237167	1636.468167	1737.064	2291.77915	1580.4755	1949.741667	461.6703333	1097.285	1911.275	1798.889167	1426.008667	1309.615833	2499.013	2114.275383	2282.371	1497.338333	1772.12735	1771.7695	1231.396483	1480.397767	1343.884833	1604.098183	1856.82835	1814.202417	2690.582167	2317.476833	2286.042333	1346.554333	1435.371333	1935.347067	1701.4799	1504.835883	631.0510167	409.44315	1231.566217	1837.814	1923.8625	2121.6214	2071.424833
AK291611 /// TRGV7 /// TRGV7	16.2316	41.7372	7.47965	39.4689	13.6607	24.7957	104.203	10.8264	8.96584	8.79306	18.0018	8.6211	12.2078	42.5895	27.0785	13.7799	5.08875	12.3605	48.3202	80.7785	5.07714	14.8997	11.8435	34.9001	16.3384	6.61237	92.9989	108.881	5.31041	28.2493	11.6294	7.69322	28.0678	33.2646	15.5271	51.4978	41.0949	12.8417	4.19092	42.1668	37.2913	17.8252	3.8483	4.79701	20.1142	6.35214	11.7623	28.6691	19.7092
AK3	6204.215	8373.795	8321.71	5584.045	6531.23	6122.505	6807.235	6559.945	6752.03	11657.045	5480.815	7751.995	6962.525	5813.54	6730.645	6012	2043.4795	8332.65	6680.86	7692.945	8830.885	8339.26	6231.31	7576.175	6337.27	5388.37	6326.75	7502.335	5244.6385	7180.64	7376.8	7909.665	8868.34	8572.51	6455.71	7135.705	6791.152	6755.885	8038.46	7243.04	7603.625	7660.68	2011.417	1809.0495	9198.105	6553.085	6111.41	6480.195	7208.44
AK311120 /// LSAMP	20.9424	2.36929	2.40097	8.09002	14.9727	44.6683	8.52232	11.2903	3.72863	5.66649	41.2409	5.89817	16.5044	25.5537	25.4059	17.8475	20.9282	7.70055	5.74302	12.3595	3.60395	3.64774	10.5204	12.952	8.68193	4.1451	5.02374	32.3094	7.93949	4.96382	4.09199	7.20509	4.75488	7.91583	8.39822	23.9775	19.6719	6.8138	10.4324	27.9573	5.14262	20.0592	7.67897	3.42267	44.5989	53.1319	9.9479	10.5494	7.13842
AK4 /// LOC100507855	8641.4075	2105.0285	3190.4275	8849.24	10952.4675	12394.85	10352.175	7870.6525	9906.315	431.37075	8929.1525	7748.8275	10375.61	12827.8	6970.6925	8595.5275	2758.46225	1353.01725	10500.08	10931.4675	750.579	892.389	13699.995	9132.665	10281.2875	9447.42	13232.3925	10302.925	4660.245	3287.6975	5131.2525	5924.4975	5429.0125	7503.1075	8016.5	12953.7075	9502.8525	4350.0925	5147.9475	13902.1925	8205.19	4458.7925	3476.2875	2805.2275	586.51675	8616.62	10494.115	13462.7	9421.88
AK5	183.557	154.2625	98.82935	151.931	220.9685	233.739	181.645	76.72415	108.6435	50.04415	92.28765	171.218	34.24625	51.8136	67.5271	82.0502	22.78665	111.91335	165.236	68.129	37.29385	77.4077	140.46245	96.94665	38.08965	48.6865	136.246	99.71325	116.22565	21.75615	87.2151	64.97425	146.3035	129.4119	253.362	49.0645	169.8695	60.4391	119.65255	66.7449	97.49605	77.79815	32.2742	24.2116	98.24675	63.79085	97.4434	116.918	41.3705
AK6	3148.65	2954.33	3563.96	3303.25	2863.84	2787.56	3395.31	3152.21	3277.72	3163.55	3182.78	2027.39	3206.62	4166.01	3340.65	4591.88	1076.4	3054.11	4163.75	3745.93	2783.73	2820.9	3684.17	3413.36	2853.15	2518.26	2888.65	2973.02	2440.78	2579.06	2855.97	3524.15	3848.04	2505.52	3633.62	3378.15	2514.86	2970.43	3008.43	3240.07	3072.5	3688.64	1399.62	1029.76	3266.82	3222.13	4067.96	3551.04	3334.37
AK6 /// TAF9	1691.97	1693.59	1618.85	1498.4	1566.43	1488.92	1666.13	1193.24	1443.57	1659.54	1624.4	1435.77	1328.34	1290.88	1093.8	1480.97	509.247	1245.97	1666.49	1946.77	1318.76	1515.44	1523.52	1732.39	1598.99	1338.37	1471.61	1644.17	1278.99	1303.83	1200.83	1660.89	1830.56	1622.74	2674.25	1218.18	1445.56	1647.97	1533.64	1396.64	1423.73	1178.17	609.073	544.324	1808.61	1535.77	1987.68	2023.93	1534.77
AK7	99.343275	122.437025	141.889075	115.612675	102.03925	171.3721	136.2875	92.2451	93.269525	96.083925	86.641725	84.793025	117.544	116.719925	119.693325	105.087875	38.671925	153.607625	182.3065	119.9143	177.502325	138.460825	105.919725	132.435	135.5319	145.06575	119.55495	159.02025	96.606975	107.9644	138.982375	116.2561	146.8254	164.705675	154.149925	112.1279	147.657	103.840675	139.475675	121.36475	75.4514	148.698775	36.37765	29.1473	180.4347	95.611475	158.445025	97.355625	95.4862
AK8	231.6735	160.742	146.7619	190.3305	177.474	209.4236	285.204	197.804	166.824	205.0295	300.8305	133.5515	123.984	102.31175	231.558	110.24925	77.67015	202.8575	206.1495	213.4949	166.6377	106.2511	142.733	230.7515	265.5425	179.377	174.0869	268.7435	124.7273	264.1945	249.294	172.022	119.194	275.9605	302.5115	127.977	155.6495	211.3255	192.829	199.665	181.4175	143.4035	59.18245	51.4642	132.6275	130.97685	235.289	151.59035	132.016
AK9	117.5711667	126.9565667	129.7709667	86.66906667	97.75843333	127.6871	90.94596667	135.3584667	112.6395333	65.43053333	108.3840667	119.1321	109.9350667	139.5286667	129.6870667	129.2293333	40.94153333	215.0366667	109.2184667	179.5066667	171.4153333	216.824	123.284	132.9714333	119.1627333	70.76846667	73.41931	111.7135333	98.70193333	88.8961	168.5173333	151.3955	167.5930667	130.6573667	83.73026667	137.7951333	141.0041333	106.593	149.7652333	93.42886667	108.3989333	188.8233333	50.97943333	41.38436667	209.075	118.3913333	179.9396667	126.0842333	146.8923333
AKAP1	789.526125	1290.875775	1185.302075	610.32775	1040.9153	889.762925	843.876375	1066.857725	1000.407625	2592.714375	772.90915	1026.848675	876.1725	838.830775	967.334025	723.268925	248.2424475	971.090875	945.83225	804.51725	614.86195	1546.203275	1045.208625	1004.550075	882.772575	757.749	1048.334625	944.78425	684.818075	1251.74745	927.2172	946.62625	1269.028925	857.149525	788.10575	988.9663	1015.885425	700.14865	943.425075	837.884425	779.78365	854.709875	301.400975	206.81462	806.6032	764.43015	731.909825	791.447	962.42405
AKAP10	220.80255	309.023825	266.28375	231.281425	217.963225	188.429	189.938425	288.402275	257.268225	216.5764	218.233325	288.4981	206.11915	206.7471825	220.1911	283.651575	88.9655	402.308825	205.391725	285.6327	363.926925	413.65025	230.007575	190.626975	235.33915	297.46795	257.839575	281.49305	337.0813	294.225875	262.378975	255.7139	258.241575	262.79715	168.180455	202.355175	228.463325	336.88775	286.71015	210.7931725	224.086275	211.718725	85.450925	85.330625	356.38795	241.016775	275.252675	191.99585	242.2608
AKAP11	1476.823	1980.4625	1701.4575	1389.4695	1600.616	1600.228	1578.072	1440.977	1580.904	1248.741	1800.766	1788.8825	1955.6505	1637.7615	1598.574	1678.269	697.528	1970.375	1129.0955	1477.853	1809.0525	2057.0565	1488.4405	1626.532	1701.786	1852.293	1705.353	1988.2515	1566.887	1378.391	1851.4805	1736.545	1717.0475	1380.729	1086.881	1539.249	1410.474	1793.2945	1735.0575	1809.732	1940.0305	1469.685	656.191	505.5375	2064.556	1577.1405	1491.518	1587.4365	1747.6035
AKAP12	1801.4178	2199.766244	2266.871612	1509.75022	1983.20776	1012.76882	1640.208898	1200.59546	969.371876	1405.4833	969.203022	1571.231768	903.970176	1261.34546	1449.47452	1601.74406	809.3517	1335.48106	1066.5166	1517.83134	2369.97654	1683.00914	1310.784336	1604.653154	972.27796	4148.48452	1838.1486	1679.12884	2181.1208	1736.708182	2603.3751	1498.057456	1873.178544	1730.130682	1238.43634	1664.31182	1659.589468	2109.9424	1875.86214	1251.10008	2440.607688	2367.79968	1074.542808	973.647186	3713.0439	1794.35516	2904.59878	903.180056	1671.52154
AKAP13	392.3544222	308.2682556	265.3400111	378.0541556	339.4723222	303.8176444	358.0375111	280.933	263.9914667	606.7266778	287.8164244	317.6549333	277.5464778	455.1519667	365.7506111	401.1748667	203.62406	526.6877111	372.7274444	394.7668111	457.7835222	423.96215	453.266	368.9891333	354.8822333	467.8876556	382.02848	322.6091	534.8824289	394.2169333	342.8247722	326.1614989	271.9014667	322.7347667	234.9974889	431.3956667	330.3864556	384.1684444	305.5682844	371.3522111	374.7569111	406.2631656	204.6171267	141.9868056	479.1140044	528.9181333	439.8678067	536.8149222	394.6203889
AKAP14	19.26592	10.02516	7.817716667	5.354443333	13.39656667	3.178156667	9.471993333	8.67978	16.07309667	30.63328333	20.69261	15.78813667	16.62594667	7.45234	6.496786667	3.268703333	1.978972667	10.68510333	12.74298333	6.77221	24.4258	12.51138333	13.46245	11.09729333	19.39503333	23.33556667	10.61600333	8.395873333	2.924533333	19.8362	13.88330333	15.62622333	10.21292	14.02012667	12.03910333	4.973265	10.93868	18.44558667	9.005353333	6.992396667	3.915166667	13.85626667	7.97576	2.233406667	10.92745667	20.22123667	14.87342333	9.59076	12.07268833
AKAP17A	609.9836667	676.9713	745.2033333	396.2378667	576.8668667	548.9487667	563.7566667	554.2803333	651.3243	557.4136	582.539	503.9862333	536.6971667	417.9116	573.1209333	468.9636333	196.1478	487.2072	709.7006667	603.5467667	485.5901333	433.0459333	463.9109667	579.4052	627.356	666.763	681.9647333	540.7166	517.4349667	586.8712333	667.4194333	549.2568667	477.8990333	556.6253333	363.9635667	465.3683	448.6381333	643.0762	484.6850667	510.5869333	461.6370667	480.6906333	186.8494	145.0021	421.4943667	520.7023333	428.6906333	470.0753333	626.0599667
AKAP2 /// PALM2 /// PALM2-AKAP2	6.30851	15.7894	7.29949	26.766	5.18009	33.6824	14.0134	4.27499	26.5694	47.2473	38.0693	7.67158	13.4432	42.586	34.3638	25.8187	5.17159	5.49743	19.7808	3.41701	32.1657	1.87493	27.1558	11.4687	46.1622	5.65436	2.83594	22.9252	3.69932	4.04316	9.89509	11.2038	40.5855	8.42189	13.4109	2.10925	3.16329	33.4606	29.5408	6.46926	15.3582	0.99079	3.25228	1.58244	22.5783	32.1242	33.2896	4.21414	24.6665
AKAP2 /// PALM2-AKAP2	3736.273333	3287.8	2819.48	3461.9	3153.803333	3222.76	2889.703333	2202.82	2633.503333	1628.227667	2719.316667	2887.38	2693.536667	3014.953333	3153.333333	2638.02	1395.168667	3209	2377.703333	2803.296667	3684.64	3038.12	2903.64	2584.813333	2538.853333	3948.85	4608.926667	2294.9	3420.903333	2972.933333	3305.983333	3521.266667	2623.796667	3093.186667	1531.991667	3804.16	2378.253333	2613.906667	2827.12	3248.02	3034.013333	2654.473333	1075.148	886.7973333	3287.523333	3203.693333	2791.213333	2562.113333	2283.443333
AKAP3	42.6513	154.498	193.962	25.068	44.6839	78.038	91.8948	116.071	78.0057	43.3911	167.431	172.26	33.6989	164.09	101.178	165.897	31.8787	111.007	45.4068	100.094	81.8725	151.6	168.803	34.0501	39.9531	13.4508	49.4475	27.1561	17.9515	135.191	162.767	69.8509	182.135	100.583	203.522	20.2259	17.451	40.4074	108.53	166.285	86.9663	209.819	31.8074	8.49854	184.362	120.135	109.784	127.33	170.932
AKAP4	41.7461	45.6392	64.3387	96.2381	29.1277	71.5613	41.2968	20.3336	50.371	50.7836	57.3416	59.2661	66.4282	95.9217	57.0744	56.8308	5.49912	31.6284	30.4435	39.0571	48.9143	30.0997	48.6031	46.5805	45.4979	79.2172	25.0497	36.0238	32.1034	31.539	46.6622	17.6019	66.629	48.2874	53.8715	41.4089	87.7106	27.1119	60.097	64.494	13.4998	35.1633	16.4945	2.81498	44.0028	24.0111	59.0669	112.229	51.0541
AKAP5	99.69145	92.14565	123.6741	64.03225	12.9615	44.62255	47.19815	82.9431	31.526975	39.20553	72.97895	80.09525	45.4784	43.84	110.64455	85.51465	41.9545	123.4556	14.26175	68.877	154.83225	109.4152	12.85085	42.034615	48.4521	46.835215	36.714505	52.91425	44.110385	123.67795	95.9968	110.81605	99.83085	55.51049	26.8027	20.04558	60.260435	152.2387	105.30765	30.6467	83.76985	232.91745	36.79665	14.83965	157.7926	114.7851	68.98019	32.4817	72.307
AKAP6	91.34575	59.163875	55.894645	75.566185	84.926875	87.86265	77.038635	64.828005	47.73378	308.86005	82.633115	69.8756	55.951105	46.8222	73.794545	64.586015	26.24617	54.74	64.08335	67.430845	41.181805	43.105515	76.86469	59.928615	69.317485	61.55836	44.743395	78.378905	39.18894	45.70965	49.68673	66.568345	63.571605	87.795095	49.59895	74.00044	87.32095	49.782385	59.1152	56.396345	52.705115	43.747005	19.56747	15.58371	38.9208	59.37754	70.996195	39.90395	68.71974
AKAP7	702.7575	591.9588	461.19557	637.43445	772.1275	730.2055	796.9785	665.44755	488.7065	1125.66285	674.444	646.4725	589.6523	646.54565	658.439	512.9008	247.0943	361.80795	752.0965	729.6493	458.6648	597.14465	601.9915	971.824	712.1406	460.6486	658.4335	764.962	378.624	727.8685	581.2637	603.8965	552.72585	679.507	764.6945	552.2255	522.02935	855.0195	677.58305	617.5445	780.227	881.444	195.6962	159.16185	374.1827	671.9375	597.1903	777.6345	770.1157
AKAP8	595.6045	667.5795	614.2685	569.241	699.845	671.8275	602.0555	650.453	730.1765	726.095	508.1815	757.162	622.4795	546.114	614.668	587.691	202.718	515.3105	594.311	490.3855	561.8265	520.6445	635.7995	581.0325	630.3495	518.0525	683.4865	591.757	586.2355	685.2495	654.823	622.413	594.094	594.302	511.951	706.642	616.056	637.7665	682.9265	616.1205	674.5065	609.629	257.126	167.0115	484.1535	543.29	568.7745	528.411	600.85
AKAP8L	100.31114	114.64484	135.3465	93.80974	97.22836	88.3717	107.52474	137.01746	114.55448	166.82996	104.58392	125.40404	142.28752	107.822994	177.99656	97.06896	37.62274	181.3946	107.5049	112.32666	185.07288	170.503	114.9124	113.75606	109.35096	131.46882	109.82338	115.54126	125.64674	126.65316	118.17868	113.62892	100.14018	107.58818	113.03784	107.88046	102.81238	142.6152	179.7809	102.41744	120.130362	111.861354	44.793976	33.176168	116.35912	127.42022	130.21494	141.08934	144.34576
AKAP9	1106.149133	2118.02679	1987.996867	1222.941667	1307.392367	1243.9495	1163.293	1690.9886	1258.540507	2074.608833	1381.107013	1749.395833	1278.23749	1428.470767	2212.820033	1516.519947	445.99224	2800.741427	1059.636733	1909.429133	1652.806627	3133.91872	1265.677333	1175.370167	1427.781133	1280.0808	1378.6214	1501.626633	1117.9942	1607.512957	1463.21571	1522.332	2235.3934	1737.834223	1105.942667	1527.695643	1398.656533	1702.48262	1936.520253	1370.784747	1568.767	2177.100527	491.7168433	361.11449	2229.0193	1795.316397	1795.12248	1347.440533	1634.34629
AKIP1	657.997	385.7495	398.4965	615.434	509.0345	578.497	514.4375	371.817	357.3345	486.837	590.1705	426.775	350.55	324.715	519.69	425.605	192.97655	414.718	471.122	319.4335	532.317	378.491	299.9145	381.3775	447.8375	385.2835	320.8263	497.998	516.881	540.7515	417.1505	368.452	325.324	460.935	627.5125	353.13	417.144	611.32	413.1555	271.943	467.877	452.203	144.5518	115.71995	695.7275	473.607	439.029	506.889	396.615
AKIP1 /// NUAK2	2558.46	2634.18	2604.55	1918.88	1483.79	2181.13	1927.76	1824.69	1145.84	112.478	1839.12	2108.04	864.063	1246.28	2277.92	1662.34	576.031	1907.15	1800.29	2155.42	3742.15	3079.95	1542.68	1628.49	2351.51	2209.6	1819.19	2055.6	640.355	2836.81	3160.67	1953.78	2816.09	1593.01	1565.87	2061.73	2162.84	1694.16	1780.14	1835.8	1732.32	2062.34	535.349	524.841	2572.69	1874.16	1697.08	1397.73	1730.83
AKIRIN1	890.2493333	1079.886	1301.875667	685.0186667	1010.182667	964.994	1000.797667	1008.090667	861.6789	369.9057	868.431	871.6858667	916.4676667	800.5963333	1077.591	770.7129	319.4912667	1098.879667	837.9836667	748.705	1205.564	1032.063	825.943	1171.412667	813.5743333	808.625	910.7904667	875.4952667	595.2483	978.744	1146.078667	1187.947667	1116.266333	933.9796667	1023.619	845.1043333	851.5308	900.174	1027.786667	847.7883333	958.8736667	1191.734333	289.6587333	224.2323	1029.945333	819.332	719.879	755.5863333	1046.314667
AKIRIN2	280.5591	563.3985267	555.34191	443.8344367	309.97616	389.4265533	430.55436	387.2375033	398.09355	1116.339053	337.5251133	395.6899967	393.3093367	382.5986333	399.2893433	251.6601333	157.4282153	310.99391	310.2868367	374.6745267	331.4630433	444.8383567	331.1363767	351.4430667	319.5715467	438.82694	492.6657667	308.9119767	346.6131433	563.4509767	596.4372233	485.06896	472.79525	376.26732	519.7365067	409.7365567	313.7561333	434.90448	360.89648	323.1664833	462.8640633	366.8249967	140.416	85.55993767	322.1925833	398.4996833	407.88632	286.87049	418.82542
AKNA	10.078055	90.684705	41.21441	174.754645	53.81504	8.350365	7.814695	56.339585	12.77541	28.46405	10.830095	136.18696	26.65645	12.030545	22.87067	21.37997	27.456985	20.49351	9.28013	5.8626	81.458915	63.512125	7.556725	11.706395	19.29642	29.35971	18.40903	14.45851	109.390725	89.58545	77.19505	9.404	48.779295	48.64214	15.4973	31.769215	11.247735	187.4129	11.347875	15.90858	59.582005	59.45462	14.04606	21.8160865	51.250425	10.27964	4.90806	5.182225	55.597285
AKNAD1	14.31949	26.16226667	11.50193	11.523	22.21084667	50.24803333	17.73600333	23.31573333	24.68459333	30.58191	7.882656667	13.4142	2.86512	20.30575667	36.61726667	17.96061	11.04291333	8.57898	40.9966	28.63996667	27.60238	18.38703333	19.74421667	7.64266	19.54542	17.86917333	28.68958767	25.51306667	24.96706	19.28574667	6.27166	26.99455333	7.598666667	20.2175	25.95809667	22.03632	27.26177333	16.88478333	43.15903333	26.85697	18.30175333	7.127526667	4.153993333	3.179925667	59.00266667	35.87894333	48.31283333	28.98846667	10.12689667
AKR1A1	15205	6453.45	7713.59	19070	19345.8	23549.4	21992.5	17258.9	26524.5	2091.03	21217.4	19173.8	21864.2	19359.1	10154.2	17883.8	5057.53	3032.48	22211.6	19832.1	2260.38	3252.45	21885.1	15117.8	20057.2	15341.3	23585.4	18426.4	11021.8	7095.82	10106.8	13018.4	12892.6	16611.6	22233.6	21419.9	22134.8	9739.87	12297.1	21488	16616.2	8744.37	5863.2	5284.3	2643.4	15705.9	16348.5	23259.5	18422.3
AKR1B1	2310.21	10509.5	13091.6	3116.25	2378.42	1751.42	2161.59	2180.86	1453.25	11576.6	2179.81	4406.83	1797.13	1893.63	6385.59	2836.77	764.779	6073.52	2026.44	1697.37	32193.6	17562.7	2060.95	2559.83	1774.66	2624.78	1745.61	2264	2461.06	5493.38	3832.36	3456.25	10446.7	2513.1	2942.06	1615.18	2498.71	5630.1	7770.08	1939.22	4114.53	11856.7	994.14	849.427	26813.9	4358.52	2087.29	1867.47	2473.86
AKR1B10	157.514	86.9963	216.689	422.168	397.219	409.151	159.781	345.983	235.986	858.991	181.432	109.592	156.308	1223.06	118.485	187.729	69.6086	35.5595	2177.74	158.426	58.206	104.823	220.657	414.378	325.275	124.348	2983.45	404.839	238.122	98.736	402.687	2803.57	180.981	157.314	170.841	82.6065	67.3894	436.718	1466.63	216.283	654.67	81.6916	331.627	75.4765	12.536	404.61	117.504	3319.84	141.714
AKR1C1	1444.07312	2425.71766	2784.0689	2835.64604	1727.4807	2388.89872	1764.7594	2007.87488	1722.50892	3368.36404	2234.80362	2599.232	2253.43536	3346.28948	2027.51362	3835.11864	725.88843	2758.5339	2731.51108	2005.76726	7595.86094	3709.47612	1852.32432	2573.81008	1635.6232	1589.74634	3609.44746	2141.3142	2697.8927	1761.16238	1859.81048	2446.50032	3142.3859	2428.3292	2327.16164	1392.129	2508.83714	2448.43276	2639.06858	2289.80852	3109.16692	3662.46068	1313.808836	802.617662	4958.72784	5008.25238	2265.64086	3344.0716	2337.8999
AKR1C1 /// AKR1C2 /// LOC101930400	101.785	940.66	913.393	142.628	58.6786	181.492	120.35	183.457	72.4847	193.068	282.261	335.623	404.384	289.785	382.269	239.305	64.674	576.294	167.771	119.057	2141.24	780.5	98.0779	217.211	123.175	117.092	345.487	127.373	179.458	265.099	354.571	370.592	487.54	437.158	188.522	81.5981	118.984	331.906	793.77	190.422	269.656	859.616	123.418	54.482	2323.01	380.68	155.248	749.421	549.954
AKR1C2 /// LOC101930400	1137.992233	3288.808033	3373.231333	2499.025267	1310.520133	2162.360167	1510.218433	1880.622333	1403.922233	5394	1769.7174	2847.0543	1850.568633	3862.4526	2615.4824	3950.992467	850.9359367	2972.025533	3216.6992	1672.646033	8767.094667	4341.858167	1658.610967	4245.067667	1483.7331	1797.257333	3498.8524	2072.9968	3169.391333	2244.470333	2160.515667	3769.600767	4062.453733	3409.1671	2464.4409	1352.8956	2757.80609	3603.4727	3471.416267	1801.9954	4390.570633	4955.829747	1599.565217	730.3034667	5883.383067	6341.671133	2065.779133	4447.9455	4277.7885
AKR1C3	9424.15	4482.91	5489.5	15999.3	10238.1	19380.7	12426.5	10184.6	13589.6	4423.19	14500	14118.1	15934	16254.7	8391.02	14721	4349.14	2145.63	15074	14219.5	4515.14	2527.33	13153.1	12060.8	12231.3	9017.22	16100	13618.7	8269.12	4747.48	9052.43	11194.4	7918.44	9412.07	15147.4	14812.1	14143.3	6936.87	8109.23	14493.1	10093.1	6986.85	5228.84	4867.61	3050	6804.83	12484.7	15050.8	11354.9
AKR1C4	52.0741	3.56725	6.93375	7.63212	9.28652	57.9674	72.5241	55.2831	8.22593	86.4572	8.22651	37.4982	63.5947	27.7061	43.7349	43.6648	13.3383	5.54713	58.0243	117.177	72.4397	25.1676	71.1386	48.9192	82.7444	54.7126	58.203	52.3291	46.5759	26.9612	19.1918	49.0226	35.0809	40.8186	31.0484	27.8345	61.6651	63.4393	22.6043	92.6166	25.8754	30.6985	24.7893	11.4937	44.8405	43.2654	57.6299	71.0161	106.202
AKR1C6P	217.167	93.6681	87.6511	99.9023	209.011	177.338	138.593	115.948	99.618	120.2	190.311	35.1725	93.7639	150.548	119.16	59.5898	54.1786	119.649	148.33	177.161	61.0796	119.379	162.552	119.172	138.796	93.2586	102.618	157.372	38.7193	71.3641	100.728	78.7173	91.9569	139.611	134.612	128.83	100.836	65.6289	88.508	278.002	116.333	71.7915	37.7985	33.6265	143.008	128.981	85.5375	149.691	159.771
AKR1D1	4.27758	2.00536	35.5692	14.8773	4.32308	16.5817	20.4085	23.7904	34.2005	1.2449	18.7304	32.1323	44.9303	4.09978	31.5794	50.7302	0.876763	19.6602	57.2658	38.4626	18.7099	13.2991	11.9105	27.1117	2.8469	7.79036	23.7084	27.1839	37.4188	21.2827	31.9699	6.52903	11.5622	55.7796	39.8551	17.8156	16.134	32.821	11.578	17.5295	9.13306	1.65162	5.63768	0.313555	49.2506	1.66528	39.6107	21.2418	29.9544
AKR1E2	84.83870333	39.9093	48.6319	94.19186667	69.70686667	190.8886333	100.1959767	82.40242	81.1564	70.53973333	114.3378167	33.78898	45.18306667	66.34508	75.09574	57.27290667	25.33737	68.37893333	54.58299	28.22800333	76.03536667	70.54093333	72.84136667	58.29700667	74.13636667	32.41083	61.80714667	74.31239333	49.83893	46.46813333	79.84206667	77.74276667	62.4212	86.38054333	58.21920667	63.6313	61.9565	38.20844333	43.83591333	53.1405	57.58721333	67.87203333	23.22587	15.56537	75.7969	59.41526667	52.36423333	72.71548	89.0405
AKR7A2	5112.585	3119.03	2852.625	6507.865	6348.81	6104.885	6711.715	5223.175	6768.93	2380.675	4765.2	5391.855	6065.96	4157.085	4737.83	6172.725	1224.871	2206.775	7031.52	6104.14	2441.52	2303.265	5922.96	5334.7	5379.58	3892.115	6305.74	5382.63	3876.92	3544.43	3828.92	4711.475	4591.185	6099.87	9385.08	7009.925	5825.96	3196.4	4265.25	6463.425	5247.6	3938.485	2059.855	1469.195	2302.915	4992.455	4959.17	6956.06	4633.22
AKR7A3	2589.865	1668.47	1987.1	3692.335	5480.84	4607.57	6046.92	3642.23	6221.575	569.7655	3392.11	3530.63	3838.095	1992.185	2827.57	4159.66	631.0315	878.136	4819.76	4208.725	666.1205	938.853	5056.05	5074.11	4774.82	2899.545	5064.87	4627.22	2272.605	2122.18	2105.86	3610.45	3508.245	4552.57	8088.425	6793.8	5062.585	2042.105	2780.71	4027.135	4294.65	1996.495	1321.225	878.3815	657.604	3457.635	3873.385	4697.25	4265.38
AKT1	843.238	918.339	1243.36	560.097	729.133	620.073	754.059	784.573	816.21	1001.51	911.698	734.774	630.494	599.331	738.29	381.929	150.11	603.241	529.064	533.651	544.33	784.907	624.285	567.325	1043.4	1000.77	764.38	886.515	925.797	1288.92	1143.42	930.138	764.515	795.945	1021.91	986.283	739.462	699.87	974.757	760.045	812.772	421.721	129.326	92.5805	481.409	367.664	562.86	499.448	799
AKT1S1	179.85695	137.78785	188.47795	161.061	181.1065	197.7865	171.1545	134.4043	215.67035	467.1925	214.6966	222.855	132.73805	131.7271	125.14075	92.12025	40.51255	77.3179	151.4075	82.58645	82.1492	131.3165	156.07495	261.176	162.57575	177.3954	172.8705	150.058	445.7895	258.5987	169.842	126.2543	177.55295	147.548	108.77915	154.0613	258.2725	161.9502	241.1635	205.6135	175.5854	103.46955	38.9226	24.30735	118.01265	101.4773	86.8585	118.3634	156.52625
AKT2	293.23145	199.9596867	234.0941167	166.1406667	188.19418	243.00825	225.6830833	188.7144	231.4418833	300.7469833	231.35945	184.8127833	243.6404333	182.5933333	172.8505667	174.5770117	62.18487667	195.3321	161.3844317	188.7857667	159.3521833	265.0807333	277.0624333	208.4968333	194.9036	241.1597667	267.0037667	212.1923167	226.3656167	208.5883883	252.0402617	175.6329	189.39275	202.4551667	197.5499167	215.0272383	234.7173167	216.5698333	274.90355	185.0060667	219.7926	175.4786	71.03334333	40.76842667	224.1212667	164.1879833	186.71221	197.5475833	200.9377833
AKT3	433.7629286	642.5088	625.6639571	401.8387286	456.4251429	377.0278	444.8015714	496.1522429	477.8335829	504.9099143	455.0098429	459.7017429	442.9492	503.9094571	565.1890143	540.8515143	234.9151714	811.9813429	533.0463714	552.1982143	900.9920143	778.4961857	470.8889857	393.0234429	403.7639571	472.839	413.4712143	413.1067857	914.7408714	672.2436143	593.7225429	494.2597857	520.0546857	464.2208071	341.0637	455.4050286	501.7631714	609.6237714	654.7915571	434	415.9439429	588.3805571	193.0238429	155.8792429	907.681	596.3565714	602.3245857	486.4701714	426.2919071
AKTIP	1236.4995	2061.885	2147.23	1348.83	1910.185	1484.55	1656.7835	1978.845	1596.105	4134.26	1482.465	1526.3115	1820.325	1763.665	1650.824	1718.535	528.678	2224.43	1848.08	2232.505	2137	1777.74	1763.035	1626.86	1281.4895	1345.2725	1660.33	1587.57	1275.7935	1829.55	1460.4225	1798.395	2467.205	1856.235	1850.97	1587.175	1586.06	1618.897	2163.745	1594.7285	1577.246	2089.11	560.3415	446.1935	2481.18	2034.95	1681.05	1554.275	1593.425
AL022341.3	18.3594	9.25713	8.0198	20.8994	23.6385	9.24589	19.9415	18.8765	20.6361	13.9437	19.5975	6.11448	66.3713	5.8291	90.7777	5.62497	2.54732	6.5223	47.8643	12.7446	10.4106	6.02818	46.9107	16.6713	23.6723	6.84747	31.6897	9.52363	16.6012	8.14996	10.4644	9.10695	12.1873	17.0518	29.8208	20.5344	43.9997	8.2602	8.9394	15.6549	10.1254	21.6208	4.47888	1.31191	8.76975	18.6743	7.7169	26.032	11.3449
AL022344.5	32.1054	15.8911	32.6453	28.6814	27.4849	55.1097	26.694	32.1226	2.80026	52.4298	6.12073	35.9733	21.051	34.8331	17.7492	64.202	12.8737	54.1676	6.089	34.6492	20.3546	4.74446	19.1849	36.8466	36.2845	53.7997	26.1345	61.1613	50.4378	50.8826	4.7195	62.2805	25.0497	21.8348	36.0521	47.8583	8.6993	42.2538	33.7994	12.864	54.3748	24.9127	17.2485	22.0575	40.5495	72.455	30.4806	7.68907	43.4988
AL109706	57.9966	15.7273	46.0198	69.476	50.6403	4.43576	24.1671	30.8032	65.1521	36.4849	68.9601	67.4097	30.4306	1.55893	11.6621	46.7816	16.7087	23.8321	52.5378	49.1004	54.14	38.3807	64.3534	23.8479	76.3833	35.8294	1.01147	55.0332	43.6469	81.5296	18.7559	34.445	72.3507	39.2017	47.9266	48.3633	38.7463	55.2482	43.145	70.8131	10.6064	58.364	19.6407	5.89511	29.5857	62.2115	41.6896	41.9575	50.5881
AL110181 /// RP11-390E23.6	243.082	286.155	260.981	243.974	269.963	196.389	220.711	237.694	202.487	347.068	245.577	239.785	202.554	187.835	180.759	315.83	93.7443	272.97	224.041	299.499	222.275	227.233	260.18	203.283	237.141	275.891	162.83	193.999	193.468	213.758	163.834	186.847	270.618	191.2	478.374	185.037	287.579	117.292	218.592	199.01	288.012	252.866	80.5444	70.8747	258.798	225.103	166.359	98.2993	247.946
AL132709.8	67.5706	18.4332	22.9299	66.3357	106.133	57.3317	97.4948	24.5879	59.4667	182.435	102.332	46.7471	133.622	124.266	85.5341	282.115	78.8017	101.286	149.068	139.431	217.656	71.5179	98.2675	99.809	86.5179	61.2453	3.12756	105.118	439.67	2.70989	108.713	35.1214	27.1192	49.5512	84.8488	77.7311	8.46729	78.7666	6.74907	55.6171	57.6768	58.1381	77.3471	73.5853	75.8718	149.969	158.25	63.8515	100.482
AL133493.2	31.456	28.5901	22.9265	18.347	3.13637	31.4314	52.3467	41.3712	30.6111	46.158	54.541	46.6172	7.37926	44.1841	5.19158	25.3296	12.0333	31.0451	45.0575	23.8669	27.3077	27.0185	25.2474	45.3259	46.0929	50.3645	28.8619	63.6014	26.4884	37.2125	27.3432	19.5201	25.4879	23.6087	36.156	7.74425	17.9367	3.92853	29.9752	17.3386	28.1871	20.3794	21.8571	7.77882	40.3291	41.3199	34.8238	60.4885	46.0337
AL590762.11	181.074	168.104	204.505	131.938	114.048	228.311	218.304	185.659	167.38	250.025	176.02	159.571	159.271	192.151	238.874	140.94	59.0558	148.11	245.377	190.268	190.707	208.097	165.271	237.207	220.867	204.555	229.157	212.712	164.769	206.486	188.763	119.767	186.481	158.276	157.713	194.687	155.326	139.891	208.681	115.963	171.368	154.882	60.2671	64.2261	204.17	212.122	181.839	163.275	214.831
AL831948 /// RP1-197B17.3	13.4334	8.44338	15.0723	21.6347	9.5377	26.4698	25.101	22.9737	13.7281	15.9021	23.258	13.9443	20.7934	13.4217	21.6948	8.76554	7.68894	6.62491	15.2786	12.6438	18.119	15.4844	20.0982	13.3869	21.8056	20.9959	19.1029	19.8108	8.23332	14.6501	19.1385	14.9071	11.2913	23.0969	20.1581	16.5306	14.2632	10.636	11.4013	24.2663	19.9248	4.48806	3.25946	2.65435	13.0684	22.3601	9.50494	11.8954	21.243
AL832163	6.47248	2.3961	3.25826	79.4958	38.3213	20.7522	11.7959	65.2101	18.8407	8.06629	46.9246	34.4976	4.05077	6.51629	23.9289	9.22322	9.26743	19.9167	21.7749	51.3649	4.28801	2.14026	23.4898	21.7465	8.72952	34.7298	21.5897	6.49584	6.75567	20.482	7.57641	4.94815	3.02525	38.557	7.34354	6.13861	66.7011	40.4937	7.46179	61.3858	43.6558	30.3369	1.49422	2.53252	12.6108	14.2868	18.5897	21.7714	52.2178
AL832615 /// AX747639	13.9166	32.838	5.08693	48.7341	106.279	8.57399	37.3648	6.45557	6.15683	15.1236	11.4589	5.81153	11.4673	3.53136	5.68294	65.769	2.11869	9.33366	6.95543	32.2111	30.1514	4.92558	12.0945	40.4642	10.0937	9.34746	3.45334	9.9753	5.66712	35.8137	6.47816	55.2978	16.9044	85.3332	16.322	6.07251	10.1312	20.9388	15.5531	44.8156	6.56571	2.98174	2.93134	1.73666	24.6249	13.1094	16.5237	14.7814	18.3419
AL832909 /// LINC00984	392.195	514.645	518.053	198.401	245.296	198.152	265.711	249.012	179.66	675.999	252.15	233.197	281.366	151.961	257.19	244.399	66.1082	299.343	290.615	221.394	352.563	411.246	153.533	250.648	311.173	281.512	220.899	378.322	427.624	414.533	368.687	378.627	293.628	206.742	244.632	190.671	187.721	356.889	333.647	196.01	383.808	268.835	71.0075	45.4608	384.349	242.903	193.354	180.931	315.806
AL832909 /// LINC00984 /// LINC00984 /// LINC00984	251.498	284.376	301.285	121.529	341.863	155.583	171.92	202.996	222.458	469.574	213.497	153.93	185.539	224.679	338.786	190.83	68.3057	319.638	187.705	229.502	344.329	321.395	37.9818	190.725	235.323	169.597	153.696	178.487	304.174	300.242	198.722	247.289	260.101	203.393	210.886	144.207	108.6	250.933	186.255	211.163	172.81	278.79	61.1076	6.96284	344.793	230.379	111.963	103.325	215.426
AL833181	80.3642	66.4992	57.9305	68.31	41.0342	40.5457	96.6309	97.1028	51.907	59.3145	66.2168	60.5192	19.2888	50.0759	165.545	44.4396	29.9468	105.739	116.105	40.4077	44.8848	102.125	63.9225	71.5546	76.4861	80.9278	59.2855	57.6028	109.968	48.4584	71.9229	126.363	87.2407	90.406	55.645	67.1886	60.89	138.759	105.707	79.7336	52.5384	79.481	22.6869	34.5016	71.3114	116.91	98.0574	34.1001	68.8186
AL928742.12	11.1139	11.7864	61.0625	20.2877	22.0453	54.668	20.827	12.5981	88.6086	18.8336	59.6568	22.0752	86.552	13.2431	18.2355	13.0652	9.19016	15.1284	24.7918	15.1356	56.7441	15.8143	20.3277	16.8104	25.0392	45.5014	78.6682	26.1124	99.7299	51.9173	72.4384	44.2766	8.66395	55.0193	18.4583	22.8713	21.8183	28.937	34.3293	35.5857	49.0838	10.8769	7.82024	6.18122	18.1127	5.9777	18.2022	28.5508	22.8894
AL928768.3 /// Ig alpha 1-[alpha]2m /// IGH	39.6932	13.1326	54.4427	134.179	65.2795	79.3687	55.9611	50.201	73.3525	54.7072	67.8923	157.498	54.0301	56.1106	64.4045	43.3526	30.5762	13.6991	63.3735	24.0538	37.0741	43.1086	67.9246	47.3058	26.0516	86.3909	84.5826	68.7273	55.5238	59.3892	56.332	53.0144	19.7261	2.40254	104.2	44.1151	54.0783	95.6473	20.1901	61.3287	53.0656	27.5653	33.7664	22.1117	27.9263	92.124	59.208	32.8174	40.3665
ALAD	2442.43	1450.818	2077.9405	3141.073	3036.391	5151.8315	3652.922	3767.907	5479.2275	620.6415	4555.2025	2559.259	6193.713	4085.31	1784.4145	2443.1305	798.44585	699.8775	2763.6795	2750.5005	792.3205	841.2445	4631.641	3122.232	3823.696	2174.3005	3490.9905	1872.142	2491.0115	1216.478	1893.019	2887.866	2350.6845	1244.95865	2112.6745	3347.0465	2757.3485	838.386	1993.9885	5104.366	2709.303	1381.085	1365.6435	1017.71245	732.11175	2316.5615	2004.8635	3967.163	2304.7775
ALAS1	2195.15	1886.7	2186.04	1976.78	2037.47	2167.33	2254.79	2047.13	2372.51	4424.52	1766.77	2339.78	2194.22	2563.31	2311.84	2052.02	681.146	2430.04	2210.59	1794.8	1943.08	1923.34	1990.96	2134.58	2459.14	2317.67	2394.87	1669.64	1644.24	2946.23	2061.22	1917.42	1943.4	2043.41	2194.96	2186.17	2806.21	1927.67	2170.59	1742.79	2451.93	2252.01	805.731	643.068	1892.61	2328.58	2303.72	2629.96	1554.1
ALAS2	58.5279	19.06138	27.54685	17.820845	30.53095	64.9338	63.52345	24.36725	28.808865	66.35	32.81515	11.80585	13.969815	26.0026	53.69708	37.349435	9.035295	24.14098	66.462755	24.18592	26.674035	34.34996	53.77855	18.920005	42.5922	42.6185	31.99597	18.0311	44.33253	25.418705	35.75348	11.387085	11.3461	47.060285	47.781385	38.50225	48.444	33.61535	10.22764	34.087275	15.00135	31.843585	8.03982	9.248005	14.513725	19.85522	26.389145	25.1703	34.20135
ALB	1995.389675	1117.15645	591.66409	2587.756475	829.8066	1716.481975	5775.394	3614.93875	3648.03275	180.88095	5757.65075	9267.589	1410.399175	7415.00875	388.536125	3367.9075	890.878	34.075315	6568.83525	4098.452075	25.6508225	48.474245	4412.04825	2538.802575	6650.29325	3664.18175	2436.389	3324.43775	3407.2335	38.3960975	1500.034	1131.370025	1796.026625	403.530025	2121.503225	4629.71875	3243.106225	826.17945	1395.92455	2591.362225	5408.86175	497.509475	2152.25625	1734.68895	38.6638	2157.06155	860.71455	4722.4765	4786.86965
ALCAM	2089.3786	625.6343333	660.972	1720.2119	1622.6491	1807.104767	1432.7609	1182.830333	1783.923133	181.4618	2047.475333	1332.390733	1805.328967	1438.423	883.9412667	1401.839233	607.0129	831.9958433	1948.0922	1635.336433	706.7084033	627.7567	1865.550333	1544.812767	1369.390667	1763.738	1579.867567	1825.205967	1415.404333	776.1812333	1169.1149	879.0045667	839.5145	1359.847767	960.1316	1727.115933	1712.5823	885.6755667	1297.288967	1955.951933	1641.497267	860.3008	594.4315	446.7510333	680.8774667	1272.933833	1642.108633	1974.8706	1275.7182
ALDH16A1	461.285	337.737	499.818	420.829	306.91	415.511	293.049	400.252	406.74	254.525	399.952	347.506	409.241	401.157	345.909	227.814	95.2104	304.237	262.142	203.931	193.069	339.953	487.719	400.049	474.171	422.265	397.13	314.924	475.778	533.286	463.915	341.093	301.33	351.558	318.847	485.771	416.431	358.139	344.177	432.379	334.802	278.593	143.711	67.5727	378.526	288.537	293.029	266.033	478.443
ALDH18A1	947.853	989.296	1136.11	974.947	702.74	703.796	1172.1105	860.248	883.77	394.342	648.946	1067.2425	788.929	828.57	851.216	836.154	353.4095	1101.0895	967.961	1015.472	1480.836	1037.483	747.4145	1124.9975	895.0185	997.2205	693.2645	823.4105	1391.38	1139.3835	1308.5405	978.5795	1008.005	841.8575	776.273	916.2265	825.035	1192.3025	949.059	1028.184	1270.745	957.6255	298.7595	312.586	1342.4605	1110.2445	1011.795	1231.4975	823.388
ALDH1A1	4515.85	6310.61	7709.05	6517.87	7377.98	7196.71	7237.78	7717.12	6828.14	1607.87	6984.82	5597.38	5387.35	7663.19	7207.95	8358.64	2267.36	7536.51	6884.39	9637.78	6622.11	6774.39	6563.14	8676.08	7364.02	3049.82	6818.74	5839.59	3628.38	7214.99	6106.48	8554.48	8260.27	8714.8	8217.88	6642.49	6355.62	7157.53	7317.42	6889.85	6303.99	8048.71	3129.59	2022.28	5979.09	9272.68	10435.3	11317.3	8092.05
ALDH1A2	51.8535	82.9135	75.4009	79.6764	22.8441	25.9566	47.9993	22.6184	29.9482	25.6593	26.6823	28.2596	17.4568	62.8535	95.4648	37.1509	50.802	128.783	127.085	87.7822	21.1192	80.0525	28.1566	35.6868	22.2148	17.7079	20.9428	16.768	27.7911	132.601	130.91	21.1129	82.5167	26.2826	128.954	75.9482	56.2358	25.5098	20.9596	145.96	52.2407	97.547	17.3702	6.66354	56.9571	74.4155	73.3699	52.5559	40.5018
ALDH1A2 /// LOC101928635	1620.38	2319.1	2110.98	1417.48	1160.04	810.617	1240.93	1860.99	901.152	686.671	1178.61	1574.52	655.441	853.504	1511.56	1521.68	555.568	3408.41	1099.15	1363.28	2067.33	1846.55	987.072	1160.6	1164.2	1088.54	988.535	1365.7	1181.52	3618.1	2356.7	2088.33	1909.21	1881.35	1207.84	1736.18	1889.67	1781.07	1609.1	911.505	1319.78	1482.41	385.438	297.235	3582.69	1973.43	1553.7	715.57	1551.79
ALDH1A3	191.8898	419.17775	397.6402	132.12502	68.1845	55.86655	105.22095	70.24727	87.1678	687.169785	150.9065	208.4963	144.2063	145.22915	108.7274	203.6884	44.945515	295.02075	114.58655	82.41115	1903.27625	488.1081	97.07645	126.99467	73.218845	378.21085	98.7595	139.13285	503.992155	212.4049	224.068115	209.0618	263.4211	214.11266	35.58985	74.58265	167.62495	400.2655	344.46149	106.26585	255.15915	518.8806	55.188534	70.060835	689.9828	234.98325	129.0218	98.14315	40.417755
ALDH1B1	408.019	119.1235	137.65125	336.0645	368.0685	559.502	471.1505	324.6955	445.278	238.6865	412.115	273.81	480.696	435.2515	303.077	364.472	132.5179	47.08785	457.722	348.065	84.5749	74.9813	393.263	565.7425	537.5785	308.6855	389.8795	285.336	249.1545	246.8305	270.853	305.606	167.582	320.579	514.4675	382.2775	424.217	245.362	172.0775	511.8275	394.256	261.7875	144.559	103.6384	80.20025	494.5925	298.9375	499.193	440.069
ALDH1L1	2980.3285	747.591	937.6715	2139.3135	2020.7915	2076.497	2649.8425	2008.204	3211.8805	930.65	2352.1425	1932.552	2417.339	1952.049	1458.3185	1213.3395	494.70915	479.327	1939.411	1712.5905	372.626	592.027	3326.262	2408.998	2443.5975	1809.322	3340.219	2101.392	1465.164	1050.0435	1308.608	1623.5185	1305.7105	2120.696	2602.1965	3392.606	2731.5075	1085.446	1447.7135	2527.0375	1933.627	830.38035	560.55975	397.6655	297.1615	1614.887	1977.766	2476.383	2489.407
ALDH1L1-AS2	169.087	106.13	95.6092	158.389	244.361	247.257	223.042	192.043	230.862	165.802	287.658	205.457	173.813	191.684	159.835	143.002	50.8936	68.7604	212.334	189.666	77.8539	98.2535	182.188	159.033	201.579	189.649	149.912	173.241	120.164	183.451	172.442	163.144	162.404	224.243	286.919	141.487	180.478	204.935	116.529	173.42	135.164	126.044	45.5263	59.0145	36.752	101.045	166.448	166.205	207.629
ALDH1L2	74.49826667	35.37082667	45.4402	33.0679	50.26753333	6.153333333	25.83043333	38.29996667	59.26713333	114.349	39.06080667	47.41286667	32.91003333	49.18171667	38.15482333	22.64565333	9.03216	19.76850667	45.91273333	25.35209	26.02995333	26.87750333	19.92883	22.47349333	60.82666667	35.42049667	15.55731	53.36636667	235.2101333	34.60594667	57.01463333	19.65788667	28.59176667	53.09406667	21.74812	41.13531667	27.75767667	55.92115667	22.6713	18.48841333	28.27673333	44.39773333	22.3474	23.70917	50.05813333	30.61157333	31.96721	7.62372	7.840166667
ALDH2	30643.7	15165.5	17513.9	32625.8	40516.7	44717.9	40691.4	29156.3	45762.3	14764.4	36960.1	32782.8	36690.3	30753.9	19451.2	26526.6	8268.78	11294.9	33762.2	34905.6	9038.11	10868.3	40074.8	30934.5	34320.4	25096	34676.8	32595.7	21760.7	18250.3	22148.1	24288.6	25536.5	33497.4	35611.7	39519.4	40274.2	19725.3	25497.6	39576.5	31234.6	17137	9585.77	8940.63	10914.6	28458.5	30439.2	37226.5	36383.6
ALDH3A1	129.882	33.2461	12.8971	39.6441	44.4253	30.2774	74.3034	12.3047	62.9258	194.078	65.0891	43.6403	52.7123	77.1953	104.805	94.1958	4.29628	45.0907	33.8728	22.0252	56.1124	40.0171	28.0147	88.9793	105.376	30.1946	70.7359	36.6831	86.427	28.6716	47.3405	92.969	27.8269	12.3887	125.603	59.4545	50.4567	93.3408	48.218	29.3239	47.6303	42.4092	30.8476	22.896	90.4039	41.6399	40.2561	21.6928	67.6358
ALDH3A2	6109.560333	2580.354333	3310.514	6745.717333	7093.77	8590.676667	7145.817333	6275.806667	9061.96	2500.833	7877.093333	6171.646667	7914.806667	8375.14	4949.798	6381.363333	2402.622	3163.748333	10443.20333	8487.81	3331.842667	3064.896	11365.92	6523.31	6948.406667	4542.225333	8310.03	6965.363333	3765.096333	2967.631	4603.633	5784.397667	4823.635	4964.363	7122.934333	6813.353333	7692.316667	3724.334333	5661.41	10188.08333	5493.11	4065.749667	3088.133	2282.090667	2479.246	6113.056667	6503.86	8284.196667	7370.5
ALDH3B1	445.575	197.3102	208.3298	443.487	413.031	613.7713333	409.6696667	487.1854	429.928	167.122	411.289	303.5115667	305.4495333	400.9583333	476.3073333	289.1519333	108.4457333	117.0261	456.673	321.4075	83.75766667	106.0282	515.7123333	420.165	518.0636667	306.4787667	446.149	434.2246667	314.742	235.5925667	313.0299667	287.0316667	326.5161	380.9273333	532.353	454.6103	361.786	300.6385333	265.703	329.8799333	307.7539333	148.3391333	109.6771333	88.53346667	124.1601667	372.0319667	329.8593333	315.1486667	444.4755333
ALDH3B2	67.8573	38.250585	45.61614	18.974405	52.82995	56.70025	63.86645	36.871415	60.1633	49.11475	53.7341	37.034745	12.245715	43.139	23.6257	61.52825	10.351675	55.277	31.244355	46.40575	53.51449	18.06953	38.128065	35.20565	76.0084	24.36296	38.71275	23.137945	10.80037	35.797465	41.105445	61.55575	33.14145	55.71635	12.3129	28.828745	54.58235	32.778515	51.519315	38.22006	56.60965	63.075775	14.961065	6.23279	9.62161	21.8139	53.409455	7.6762	21.235145
ALDH4A1	1956.7	448.4465	824.63	1737.64	2356.56	2974.525	2615.51	2031.095	3810.975	561.0125	3135.195	1301.875	2717.75	1572.65	892.86	946.4415	549.3975	157.4205	1598.585	1082.022	243.417	327.8825	2778.325	2254.65	2475.36	2332.855	2135.255	2007.34	2048.515	571.8035	1462.36	1604.745	1390.505	708.7485	1762.46	3141.96	2499.845	799.8725	1489.4	2816.515	2042.22	421.4045	575.132	470.807	197.856	1531.445	1327.58	2773.925	2312.425
ALDH5A1	1708.619	901.7456	1071.7242	1578.617	1906.5305	2055.2785	1645.695	1520.2645	1815.5885	1905.0285	1585.3987	1849.349	2785.9835	1684.8105	1205.74	1116.3875	692.2091	864.026	1363.7975	1859.6605	695.84	894.8935	2117.617	1901.7745	2172.9185	1549.058	1547.529	1413.99	960.5385	1031.6705	927.4345	1363.23341	1416.4871	1407.953	1302.2877	2139.655	1659.3165	1018.113	1273.196	2604.2365	1296.251	1112.343	607.15915	400.1228	904.576	1475.394	1748.7665	2049.006	1788.005
ALDH6A1	10118.77232	2985.38856	4108.12324	8484.19886	10004.27804	12492.3112	10881.3197	7726.19304	12391.48006	878.55054	10457.88964	7422.87352	10743.27884	10084.6018	7980.04624	7839.43362	2851.9615	1769.7743	10781.28156	11392.45866	1310.59502	1950.946532	14208.5588	10558.0326	12437.201	7319.92224	10842.34298	7862.5767	4431.17046	2959.96096	4896.27184	7530.266	5968.30582	9294.397	9506.5518	11715.9958	8578.37554	4404.584114	5617.32158	11770.18582	7892.5975	4797.28572	3372.80256	2899.2294	1556.99966	9791.34484	11171.2478	13958.7924	11406.5106
ALDH7A1	4009.886667	2147.774333	2468.312	4258.832667	4140.297333	5008.427667	3982.785667	3244.636333	4423.110667	572.4416667	5000.885	3509.097333	5676.114	4885.512	2987.418667	3526.806333	1165.675333	1590.063667	4131.502	4955.241333	1654.612333	1478.771	5800.278667	3538.213	4556.279	3046.356667	3683.192667	3754.173667	3081.531333	1987.533	2191.413667	2794.271	3333.899	3648.246667	3750.394667	4915.645333	4642.776	2021.886	2906.690667	5642.823667	4375.687	2149.571667	1606.863	1137.836267	1656.075	4618.855333	4503.967	4673.529	4005.26
ALDH8A1	14383.4	3800.13	6029.84	14210.9	13418.8	18465.1	17294	13723.7	18840.7	524.601	18143.5	12770.4	16001.6	15686.2	12356.1	13948.6	4355.93	1521.49	17151.2	17443.4	5000.96	2341.43	16884.6	14857.9	19970.9	11152.7	15285.8	13049.9	7281.5	4926.87	8046.01	11622.4	8510.98	14475.3	14666.6	17596	12551.9	7366.94	8733.39	17090.9	12724.7	8142.29	5367.75	4070.7	1011.78	13909.8	18232.3	22115.7	14626.1
ALDH9A1	19933.7	9839.6	13400.9	19535.1	19436.1	23767.2	23381.3	18895	21890.6	14148.1	21243	16203.6	20931.7	19335.6	14280.3	17831.4	5694.07	10218.2	21204.9	19696.6	9503.7	9446.45	24542.6	19636.7	22619.7	17816.2	19554.2	20201.5	14116	12236.9	14476.1	15762	16785.4	20544.3	21499.1	22443.7	20020.9	13098.1	14359	23038	18848.8	12722.1	5966.95	4971.58	9161.04	16632.7	19250.7	13893	21522.6
ALDOA	6824.48	9880.976667	10524.43333	8268.376333	8818.597333	8120.91	8720.53	9147.91	10156.24667	37763.16667	7490.624	7891.484	8360.85	10750.80667	7038.11	7461.473333	2360.103667	8423.416667	7118.496667	7135.997	13314.59333	10876.94333	7949.488333	8935.713333	8224.946667	8452.66	9175.593333	7108.374667	5723.418	9172.816667	9630.233333	8941.386667	10621.20333	10619.62	11570.43	8516.211667	9734.309667	7355.297667	8517.25	7088.004667	7442.143	10208.9	3049.185667	2161.585667	10326.22	7841.173333	6981.592	8074.17	7715.336667
ALDOAP2	105.719	4.49511	8.93674	49.1	15.6002	77.1933	42.0806	21.5234	59.5983	31.1234	17.0306	32.1535	61.5329	21.2588	16.07	11.2728	2.77682	7.21208	34.9269	65.0269	31.8606	3.75348	17.1949	17.3968	94.1123	13.3107	9.60537	11.4653	20.1409	5.78028	23.1302	28.6966	59.3174	4.92892	11.5014	10.1842	49.9731	39.7986	6.55801	108.717	17.5046	32.6896	4.34638	1.55529	52.0066	8.52183	7.2751	75.4472	47.1616
ALDOB	14049.6159	8190.275467	9734.8322	15183.77327	16524.72608	20632.55134	19819.43223	14067.44607	21704.98949	1880.936416	19444.49184	17709.79016	19766.50306	17743.95663	11456.68067	16968.6399	5567.124478	260.5894067	18559.18022	15959.27709	78.01524444	2522.959044	18484.23697	14066.104	16150.4043	17331.68018	19297.46372	16049.261	14956.3529	3157.556169	13109.83233	13054.13092	13894.85987	13298.41767	16685.71281	16789.28714	19003.69817	10178.54942	12242.2672	20160.41769	16925.96817	7865.340844	5907.607104	5601.982878	46.11212222	14743.9831	14206.91366	19219.56134	17190.03527
ALDOC	694.741	649.919	465.214	419.287	532.263	354.521	458.11	421.945	327.007	386.038	475.65	450.032	313.421	261.153	366.436	207.472	104.475	362.05	354.637	349.875	1196.06	535.218	305.568	324.766	457.355	339.429	448.053	413.952	341.574	531.503	361.467	424.566	511.543	487.835	449.137	469.613	429.713	461.925	438.059	274.524	388.198	385.822	74.4393	99.5164	930.172	355.494	255.707	342.588	289.999
ALG1	314.822	199.567	356.723	256.289	188.011	249.598	390.002	339.677	268.831	84.1406	189.561	299.028	300.019	207.644	412.676	207.318	41.2509	176.802	264.045	288.5	280.386	221.715	233.403	379.18	306.431	312.337	376.93	312.48	285.111	228.349	195.454	229.017	247.194	281.735	448.992	332.947	246.117	265.829	201.959	278.191	315.552	239.617	78.9638	57.1493	246.623	259.647	204.71	356.475	329.388
ALG1 /// NAGPA-AS1	148.511	109.879	114.972	109.589	140.097	162.799	147.2	109.054	104.909	65.4518	64.7899	101.465	105.885	100.223	122.098	100.18	44.3761	111.739	185.538	126.638	170.299	68.4126	119.222	130.069	99.9478	110.053	124.852	121.529	107.919	132.713	165.597	102.073	127.011	153.248	84.5385	84.3694	114.405	91.3554	104.865	109.197	101.882	142.589	30.384	35.5387	126.747	160.496	81.4598	128.348	105.529
ALG10	108.3675	110.6457	137.5375	60.56615	95.6957	117.2565	106.8405	118.224	54.046	83.054	103.5895	91.63775	107.09805	141.2525	154.1335	121.212	43.76605	178.5245	143.6485	174.145	143.7608	111.8476	63.6735	129.3729	119.813	97.7989	114.7785	114.73865	67.82415	101.0223	117.48665	123.3855	141.0825	112.247	121.6044	82.2518	102.5136	165.4	130.62935	106.65765	88.9362	124.59445	50.7533	36.23145	156.71425	185.4333	132.0387	147.5635	113.9115
ALG10 /// ALG10B	287.3013333	377.734	375.7683333	220.2396667	313.0823333	238.626	254.2003333	342.8803333	264.2893333	191.3243667	299.6103333	230.508	330.0076667	297.9483333	431.3923333	345.0156667	130.1362	479.021	258.4986667	320.5426667	432.8296667	436.5816667	239.2376667	310.6856667	294.4836667	206.0513333	209.6026667	310.2616667	236.0727	299.9996667	366.2843333	350.5963333	319.6473333	306.1706667	168.5743333	246.7826667	212.2166667	375.1676667	359.278	281.7246667	339.3423333	389.316	111.5371667	92.66566667	380.4926667	366.3573333	343.0723333	291.044	336.2823333
ALG11 /// UTP14A /// UTP14C	515.156	457.322	524.899	723.637	558.013	595.164	543.58	661.505	514.393	524.807	612	502.758	551.268	718.228	606.999	621.586	208.409	730.971	720.099	629.121	556.091	723.929	736.824	578.083	614.411	524.949	497.416	579.969	692.023	540.936	666.757	556.035	492.36	612.105	649.984	625.983	505.549	594.788	684.439	696.066	516.041	647.099	198.661	157.137	782.801	739.736	589.597	616.091	531.746
ALG11 /// UTP14C	2546.54	4099.54	3440.79	2872.68	2756.85	2690.16	2365.52	3458.21	3000.22	2102.45	2677.42	2732.01	2933.23	2913.2	3412.31	2850.97	975.885	4226.53	2489.97	3262.81	4190.95	4205.68	2618.77	2595.17	2713.35	2692.89	2718.95	3263.36	2557.26	3548.72	3446.78	3399.06	3456.28	3499.98	2196.19	3036.12	3053.86	2861.39	3400.67	2920.28	2891.19	3697.52	959.709	843.486	4524.7	2900.96	3330.44	2731.43	2843.28
ALG12	131.925	91.2444	214.837	177.218	52.2235	112.409	138.712	140.06	133.006	15.0266	142.03	185.441	94.0197	46.2265	33.9095	32.0677	9.97932	50.3784	59.7822	25.7154	37.0134	125.864	114.296	92.0367	150.677	17.8541	140.418	30.985	24.6519	91.9195	22.039	19.5664	235.854	82.0277	166.169	229.067	196.804	159.554	117.377	146.204	106.062	183.671	10.2689	17.9141	68.7126	88.1361	38.7787	41.0024	114.51
ALG13	529.24426	717.13408	740.72678	501.79436	560.68616	489.6622	502.06904	587.6616	553.75682	467.85014	647.70878	566.20454	759.13004	650.707024	686.62056	753.34426	255.170868	749.97772	678.97014	633.19452	893.08364	756.24066	560.4501	656.57566	523.09646	619.640118	635.30942	745.05384	620.043	515.36976	700.17	682.16152	673.20362	610.71986	600.4182	465.73106	348.75332	751.36036	689.19804	529.16662	556.47264	700.099632	258.960108	238.712708	734.45396	672.84952	602.6272	742.810814	579.85946
ALG14	782.59545	505.7059	586.1379	798.358	623.09305	824.09	851.0455	628.59135	801.8558	232.9682	807.1017	666.9969	717.8397	781.27135	590.752	895.7972	203.07066	509.943	881.8303	819.896	695.19235	575.52185	718.3064	836.599	677.4556	572.2961	800.08105	744.1785	633.6494	654.5715	726.17695	698.00125	709.6721	624.50145	1022.695	695.9712	648.8462	629.3756	604.5675	786.5785	671.1602	628.5891	219.7026	197.5436	718.1723	772.0325	681.47665	923.92945	655.1381
ALG2	1420.8533	1356.3152	1443.77965	1483.77865	1500.94705	1536.39135	1415.22175	1530.48285	1603.0484	475.68655	1569.5118	1337.14024	1741.91395	1300.9339	1525.39665	1738.33765	469.02143	1431.08585	1654.56595	1615.0596	1569.68365	1388.10925	1469.2648	1643.46655	1586.48785	1333.4185	1628.7216	1333.4687	1085.4567	1380.93735	1337.8922	1573.0791	1429.286075	1418.70465	1772.0699	1166.04075	1263.4822	1349.40569	1320.55255	1428.348	1012.3438	1466.4709	474.74812	392.60066	1444.40905	1683.8397	1583.63675	1739.309	1556.286
ALG3	697.343	547.576	759.274	981.502	785.384	690.021	745.714	919.57	1219.83	665.307	886.562	867.918	776.307	712.41	653.479	700.567	207.706	650.688	843.78	748.311	745.208	635.324	950.225	891.831	643.712	911.655	1274.11	697.961	1028.27	910.308	764.859	648.753	814.874	875.174	1517.98	914.764	1037.02	706.465	766.959	703.41	620.145	841.355	232.553	198.975	832.65	758.981	644.242	806.759	629.141
ALG5	1988.653133	1729.827437	1865.918167	2363.780133	2004.170933	2147.1803	2059.200933	2109.061433	2384.092733	786.7630567	2718.593533	2527.012133	2153.286	2125.5096	2014.897867	2604.4954	584.5030333	1981.909033	2624.035933	2266.517967	2518.423367	1797.513267	2257.688833	2117.824133	1990.206533	2214.5386	2396.438367	2535.3328	1836.3948	2287.649133	2354.462733	1919.344133	2261.854033	2418.066633	2904.3101	2179.6327	2080.284133	2338.616333	1815.918267	2212.0864	2677.1386	2134.203367	742.0906	659.47847	2013.6363	2369.183767	2690.698233	2730.487267	1904.945267
ALG6	1761.97	1384.43	1592.02	1451.52	1366.35	1228.7	1636.4	1409.65	1347.42	894.032	1522.46	1539.37	1471.58	944.854	1040.59	1244.61	426.072	1227.71	1315.96	1651.48	947.488	1501.67	1378.51	1369.77	1455.45	1281.84	1298.44	1794.62	1186.65	1200.31	1370.48	1373.53	1419.42	1004.5	1580.24	1223.2	1223.09	1597.89	1441.83	1500.75	1628.79	1124.19	446.17	380.872	1368.95	1177.51	1261.03	1310.68	1381.04
ALG8	2209.06	1909.47	2227.18	1896.98	1784.77	1674.93	2066.67	2129.39	2072.67	899.09	1850.67	1565.6	1619.83	1827.06	1714.53	2097.01	535.602	2054.46	2064.62	2080.96	1766.76	1822.27	1971.28	2129.28	1875.69	1940.6	1986.5	2428.99	1296.35	1921.15	2126.84	2194.95	1978.05	2117.31	2621.27	1857.36	1707.14	2335.83	2087.39	1918.9	1749.02	1912.29	649.675	451.443	2162.69	1795.78	2043.1	2182.49	2048.9
ALG9	512.942	681.453	682.407	496.34	469.195	566.6585	505.3875	646.4825	610.733	446.4275	576.6255	655.2625	467.5825	541.334	558.4985	648.845	199.2745	806.269	626.098	636.5335	802.9645	553.3775	544.9265	510.7695	464.3505	568.164	446.626	555.3225	511.0335	678.157	613.742	565.675	580.0335	514.888	465.098	568.0495	572.1	729.242	592.159	558.6495	653.3255	612.0495	213.825	162.849	997.298	644.745	610.333	545.466	507.87
ALK	38.52715	34.577005	23.13535	61.899	25.0961	47.9741	117.73935	52.25075	58.85985	89.11395	71.6518	53.21305	20.3565	68.2535	36.63645	22.8354	20.5328	37.13395	37.11525	41.43385	47.19705	19.0215	30.253375	36.5235	57.2666	32.4583	51.22055	18.069125	46.4696	13.8516	80.31285	60.75265	22.25375	39.80105	65.4601	73.08975	30.6957	38.46035	48.61885	22.271135	33.22405	40.52105	15.60275	12.5087	7.99157	74.7254	8.210075	17.78985	22.0879
ALKBH1	465.8965	389.26515	444.438	503.1515	567.97	449.268	562.43	444.3085	534.8585	658.8175	482.376	493.977	455.9365	452.7015	356.8025	479.981	140.82885	379.4285	603.5575	455.3118	337.01675	374.0075	535.497	427.594	485.774	540.6435	508.6245	476.3714	367.3435	339.7665	437.5345	462.8965	492.91335	556.4505	657.4045	489.0585	535.9885	469.232	442.17535	539.4249	400.5645	327.4577	139.83285	138.76945	411.042	507.4625	438.024	509.2775	473.843
ALKBH2	352.658	442.926	377.898	576.876	387.328	471.783	461.868	465.421	512.191	345.985	450.936	314.258	474.843	447.348	494.731	518.641	161.232	407.833	480.201	381.329	435.984	351.473	573.144	533.343	451.272	357.001	436.2	353.771	545.019	521.685	386.402	338.701	370.497	443.818	650.043	532.081	483.539	436.237	356.709	406.136	373.004	395.577	150.62	119.784	417.456	462.226	436.18	375.929	469.668
ALKBH3	457.564	636.565	535.067	646.924	561.039	548.239	435.482	564.228	487.995	781.914	598.202	556.339	401.465	731.505	602.494	549.579	186.109	528.491	467.413	498.332	892.743	603.958	511.604	461.058	428.15	417.105	540.1	495.313	526.097	393.126	411.193	480.179	644.67	568.74	687.019	458.572	594.741	587.886	517.894	546.883	403.29	629.118	163.935	138.268	643.75	510.275	403.918	572.587	564.212
ALKBH3-AS1	44.28245	8.715515	9.6029	12.88605	33.50725	42.82058	38.40435	38.74505	49.1889	87.21475	41.6997	19.02019	28.63056	30.936	29.5218	23.1228	3.03844	5.74059	51.4059	22.713995	17.7093	7.361145	9.314975	30.77805	33.0137	25.1172	21.9041	35.8348	17.66255	13.72365	8.43956	11.12975	8.609875	22.25235	46.08525	38.11295	42.4169	25.66815	21.233935	46.3028	24.81665	16.573575	3.81284	6.720295	25.132925	16.3435	29.6432	33.203	11.49805
ALKBH4	269.536	191.047	266.839	234.564	336.439	267.222	252.959	215.535	296.662	213.222	194.163	251.862	267.238	184.494	216.353	181.575	74.2076	246.02	225.131	158.451	229.512	150.375	175.935	214.734	244.949	179.504	207.173	186.878	188.938	197.303	193.136	195.353	162.267	285.173	283.626	217.887	320.434	202.655	193.953	262.309	216.732	245.529	69.2101	68.4681	226.283	281.795	170.692	189.608	224.537
ALKBH5	1819.974067	1296.742167	1481.4506	1364.269	1678.831333	1543.783467	2159.423667	1430.218	1757.938333	3081.585567	1444.104667	1523.584733	1808.972333	1122.343133	916.633	907.266	321.9429333	800.8156	1244.287333	1213.708667	676.2116667	1024.900167	1950.941333	1733.446667	1753.150333	1339.426333	1982.892367	1714.9903	1290.411133	1173.237267	1347.301633	1357.447633	1360.657667	1165.3152	1811.281333	1828.056333	1762.1514	1112.262533	1127.849667	1818.455633	1637.632267	895.5906	376.0524667	260.2746333	858.8920333	1027.676333	934.9071	1542.129333	1521.649
ALKBH6	577.811	477.582	423.725	518.072	464.209	385.866	318.717	483.259	430.361	389.733	434.775	320.664	317.122	381.922	464.468	493.551	165.591	494.789	402.526	379.241	565.582	409.309	420.941	418.173	468.963	490.389	475.307	374.792	511.164	566.167	507.584	429.153	469.457	425.617	522.325	437.075	434.758	526.664	399.769	376.131	425.146	477.048	174.778	149.841	651.69	389.926	356.324	450.059	389.335
ALKBH7	430.07222	489.6030175	554.4237375	665.5910575	446.5169	584.03259	624.1053075	679.68491	777.6878425	551.74225	593.451695	464.40751	560.028575	539.660145	527.6286575	665.2514875	158.4294675	340.497105	551.1319	480.2361525	502.0480125	400.5998125	541.422575	532.2869275	491.07365	465.44116	538.5969875	523.77239	597.95033	516.3525125	596.7155725	553.1175125	533.6317125	499.7254775	989.40137	690.4959575	734.64628	469.0453075	384.653125	445.94929	424.9712025	545.4568225	197.086795	132.0454458	433.055545	466.008145	511.704725	511.60719	473.61557
ALKBH8	195.9275	226.9225	205.5625	174.809	143.8887	171.8275	201.3185	235.1145	125.4174	278.998	170.7665	189.813	251.5115	271.475	297.884	229.426	97.33955	334.15	217.3025	217.075	309.4705	254.9275	209.762	230.0175	185.0385	115.503	183.9265	244.7305	212.0105	227.056	194.0835	227.268	212.108	222.662	125.8495	194.514	140.591	274.4785	219.681	171.6825	219.1955	268.6495	99.52945	68.1944	330.3785	251.983	236.25	207.4345	239.1095
ALLC	334.362	69.4435	9.68357	283.946	449.102	333.909	254.067	328.865	544.715	204.663	343.209	42.2003	445.608	218.508	70.7455	198.935	78.599	18.3924	155.635	181.3	52.5829	57.0792	432.872	184.716	202.407	239.812	303.826	220.078	267.619	53.4972	130.619	159.841	114.417	113.764	138.614	185.644	268.905	72.5168	151.678	380.828	269.359	99.6506	59.4212	40.3622	45.1402	53.1717	201.685	128.581	115.982
ALMS1	500.2696667	467.157	546.873	309.8906667	607.1793333	474.2116667	548.3113333	423.1086667	529.1316667	468.4773333	510.1153333	390.268	424.7953333	454.0066667	617.604	569.1126667	279.2343333	704.016	583.865	502.055	761.321	614.817	471.6696667	421.19	508.565	476.1246667	402.9866667	556.459	510.702	503.833	532.0466667	508.2363333	406.8426667	613.0336667	299.752	478.109	542.6736667	550.1696667	528.7166667	458.138	486.0783333	581.7603333	234.5533333	195.769	542.6246667	563.787	615.1133333	427.114	655.8876667
ALMS1-IT1	38.3211	45.3653	43.7578	49.8895	11.9271	96.2925	49.5416	35.9128	83.7668	97.3508	35.2028	50.635	45.1161	24.0112	56.7687	31.6137	18.6296	49.594	66.4808	56.1422	85.8081	80.1201	59.2464	53.1582	25.1423	45.1726	63.0183	41.8048	65.5915	32.598	84.5732	75.2314	57.1297	42.8928	46.2822	1.60196	52.7617	73.1431	53.6546	53.548	30.796	41.2645	15.3504	19.8831	77.654	62.6432	40.1086	67.2506	59.1284
ALMS1P	144.908	64.9542	59.7568	152.119	125.157	103.396	44.2601	102.668	110.941	117.421	85.7495	27.0378	100.745	128.234	71.3555	93.9943	41.5721	206.385	130.665	115.46	118.325	151.228	125.292	48.8944	47.5818	140.086	116.879	57.3488	93.3266	112.095	134.928	52.2381	109.087	158.097	83.2887	33.272	33.0529	154.133	78.8675	141.051	63.9623	66.8542	61.847	50.3619	147.87	63.7148	132.308	105.672	52.5516
ALOX12	106.635	32.8932	73.4581	17.9807	12.2272	101.585	76.1622	48.827	68.6878	29.9727	84.6679	41.7525	56.2995	77.4632	14.0648	53.4272	22.7264	2.18538	35.4432	43.2454	53.7684	67.7061	77.3388	17.8355	81.8853	77.975	18.0767	126.327	19.0712	85.5383	64.1018	32.2453	29.8801	88.3751	103.686	81.8601	24.1469	73.6129	53.799	62.3406	41.4203	57.8177	21.4859	11.2243	11.5833	58.077	53.668	97.1083	27.0822
ALOX12B	12.2462	5.87902	10.0347	16.7624	9.45062	35.8388	9.86903	19.852	8.25694	10.32	44.7063	4.54012	35.1699	14.2539	17.1321	6.03238	13.3915	13.6156	8.58276	12.7711	30.8814	5.35279	17.5605	5.41083	18.2664	8.60053	9.24745	38.7509	10.7407	21.1977	15.6084	41.8964	4.46326	13.5849	111.659	29.3308	41.3058	45.6468	7.5618	33.2527	13.5513	4.54381	2.3881	4.30151	15.5822	9.85589	11.1248	15.9214	16.4759
ALOX12P2	35.084	15.6729	24.5042	23.0412	10.724	14.932	22.3806	60.7712	12.6045	11.4779	30.8688	10.2528	14.6792	22.3158	8.3968	19.3929	7.45983	7.50523	14.581	27.0357	17.9951	26.8302	19.5546	10.5273	9.556	15.1655	12.8415	11.2327	7.61133	15.5101	13.9097	17.5553	6.48627	27.2011	48.8639	10.038	8.69605	63.9696	20.0754	18.8049	24.0078	8.34157	6.19385	6.21993	8.28666	21.3379	17.7882	23.8079	35.7025
ALOX15	15.3258	4.64401	5.29816	8.59637	10.8493	8.21822	8.61143	5.60522	24.2668	29.0984	19.1146	8.62416	45.6593	41.0659	26.4904	9.28247	14.0946	37.9279	71.1354	14.437	7.32605	3.62351	6.34093	7.13662	9.17401	3.86734	16.5468	7.81623	94.9014	18.9414	5.41306	11.4561	16.478	10.6488	19.894	14.9679	4.20417	28.4669	5.2895	18.5255	9.84513	6.93315	1.53368	2.24661	3.72805	4.91611	36.3655	63.4615	10.2444
ALOX15B	101.8577	22.81738	64.13705	102.1985	73.01535	119.41265	72.94975	53.5302	45.780885	52.30875	16.20245	37.08685	76.008	15.616855	57.74278	55.68265	23.0771	15.643055	38.9519	35.564295	28.1762	49.18185	92.6681	53.2292	84.5165	28.952835	52.13425	80.45035	68.3588	58.4817	14.025785	43.4758	27.025935	62.3518	122.5135	60.67625	51.5709	49.3799	60.3374	44.9654	71.28455	33.12515	17.39345	15.98756	32.26933	69.2647	31.6316	68.6437	72.3812
ALOX5	162.78745	153.61955	71.2734875	251.09185	189.448675	124.76695	78.88464	91.27095	85.5765075	114.96865	116.3561	169.9226	76.923525	121.8166	153.539975	98.69285	136.39985	99.49375	108.040525	80.126775	83.67165	89.91265	59.89392	145.096875	110.22085	204.5904	92.3369	107.905725	176.67175	97.49965	150.603025	117.0368	73.32015	117.6312	125.9714525	100.303875	107.211575	243.8496	162.306625	124.49265	143.999875	130.51495	68.364605	86.1528475	144.4878	159.87315	142.1508325	85.6917375	105.7432
ALOX5AP	429.673	293.906	315.605	466.587	354.031	291.62	357.882	343.996	318.75	273.512	296.942	431.722	241.204	309.336	313.142	498.787	175.067	446.592	360.111	343.388	394.607	329.262	256.417	521.081	273.409	337.469	239.773	389.269	323.88	424.452	374.75	354.061	273.516	410.595	514.209	338.456	319.466	613.503	302.085	204.499	406.651	474.899	145.396	115.573	468.742	482.919	424.631	252.755	285.906
ALOXE3	80.77915	77.22115	67.11466	86.446425	139.2488	130.44455	131.29605	142.8768	23.80462	126.49305	112.59845	59.34075	75.574455	70.52077	118.8923	67.95135	21.693125	44.05421	70.51261	113.95235	81.516125	38.90205	154.4833	54.515515	91.526445	76.223	82.586745	116.90565	16.05058	88.643395	55.24124	87.42235	51.0036	60.085765	99.67253	82.787555	21.08385	110.26965	104.08625	82.41845	50.74811	16.71721	26.536025	15.174965	27.33205	83.92195	71.83935	129.55165	119.052415
ALPI	14.96853	5.9814	9.876615	20.41365	105.7533	11.42645	92.18845	75.31205	42.5384	10.74774	37.038815	58.2498	7.31215	24.46655	13.57475	29.56935	1.54364	3.226435	11.741095	60.3962	31.89951	3.900715	45.87745	41.9292	64.90245	23.09239	14.70534	14.143555	6.87941	75.2632	11.4914	11.2672	6.114205	166.36065	48.46675	69.53355	18.89229	13.075325	14.597325	6.389925	39.9786	9.798475	1.9305	1.8124495	6.62123	45.343	46.3176	11.572415	22.8871
ALPK1	180.01855	241.54425	135.76675	159.20615	176.372	137.11995	174.2276	209.70595	95.288575	198.50395	175.58475	205.434925	179.875975	138.893175	170.02425	171.65375	64.347575	254.92775	126.21565	130.1099	384.063	228.824	150.792975	157.244875	128.3049	295.00175	163.4883	131.77195	182.879	176.8841	226.98025	150.804	169.831175	211.3235	157.8235	169.4948	233.78225	239.90635	249.855675	166.8278	164.139025	215.3809	72.899025	62.3396025	237.12195	194.5218	188.83925	147.3745	181.607225
ALPK2	1768.75	923.766	846.006	1947.57	1284.44	1859.6	1878.2	473.438	1308.81	4703.73	1756.35	2074.1	842.241	2011.69	1385.36	1035.9	437.166	633.376	1281.1	1110.02	205.102	446.645	928.173	1412.51	1439.71	1267.37	1178.24	1736.42	662.424	1103.25	1028.53	1355.07	1482.3	1323.14	1599.88	2000.99	2383.04	1130.51	999.382	1831.87	1576.66	1416.07	525.824	811.904	149.48	1446.68	1798.59	1977.01	1578.3
ALPK3	301.825	397.2345	361.007	130.696	370.1165	406.7835	371.388	284.7995	370.738	3876.73	292.9595	326.931	230.519	323.724	270.3455	160.5915	96.1847	261.2795	199.892	203.9465	219.8055	356.05	272.1575	281.358	261.9405	450.481	252.355	190.9896	249.361	421.004	352.2605	267.344	412.362	402.0145	211.998	298.446	319.484	251.987	408.8875	265.136	238.2635	281.217	88.6978	59.43435	297.0295	286.1505	222.811	210.8405	284.8205
ALPL	415.82655	200.7794	225.72375	397.9625	344.8945	411.9105	408.593	396.77635	574.314	52.1921	621.482	344.2765	539.322	411.019	336.35885	218.15115	77.41255	80.10826	424.08555	241.79685	51.65134	86.84475	766.6975	467.37165	636.22325	528.109	545.8603	350.75585	420.6883	228.99625	222.62235	303.7643	290.37555	312.056	484.171	553.67	371.7592	163.37465	323.2515	545.284	288.57965	156.28505	95.0163	72.2466	81.9946	267.4117	269.0511	468.481	661.32445
ALPP	7.98356	3.30618	3.83202	6.1413	6.24614	5.37471	5.5486	4.09111	4.91209	10.2094	8.34157	3.54643	4.24081	3.00243	5.51965	3.29205	1.56815	2.84502	4.96494	4.6639	3.92299	2.54772	5.39936	4.16234	6.23524	3.70003	4.7952	5.20715	3.00543	3.04982	6.17912	5.44904	2.61286	5.80664	5.97784	4.0359	4.13811	4.1741	3.07597	5.26643	2.94019	2.61854	2.08486	1.30451	5.13652	3.85428	3.13121	3.50494	4.41987
ALPP /// ALPPL2	54.6264	41.6599	66.6707	49.1777	68.8663	100.057	43.1168	59.1313	46.8524	235.066	42.2378	91.904	176.848	41.74	245.012	45.9508	47.0526	126.18	206.646	84.7735	111.068	61.5955	55.7529	80.3659	51.5216	45.9903	26.1215	124.3	37.2894	53.3208	34.8581	86.0846	4.35746	42.9832	167.984	56.6589	65.0091	65.8092	35.5464	55.0694	76.0029	119.496	20.951	11.6511	80.2645	127.057	138.53	57.2473	48.9871
ALPPL2	215.85	38.2829	149.303	162.146	155.9061	229.5675	178.2985	123.68	164.0355	154.243	199.0145	72.6124	146.1935	168.253	241.5205	101.1979	51.3959	106.39635	135.19695	139.6905	80.460985	71.4545	131.92095	103.89845	102.8666	173.444	148.184	145.708	112.8087	83.17075	95.87795	178.627	151.339	167.1775	234.5015	122.78375	112.73005	87.68015	125.7385	167.599	82.9842	110.3795	46.83745	23.814785	112.36965	159.025	102.7077	168.5335	193.797
ALS2	488.8646	480.6328	497.7075	520.2054333	542.966	593.0310667	503.5477667	553.5466667	610.4344667	713.7666667	676.8598333	496.0074333	704.3136667	624.2633333	436.2887667	490.1836667	183.9593667	542.0196667	463.1816	540.013	447.8983	553.8073333	583.2656667	478.9288333	583.8128333	565.5096667	570.9866667	579.3843333	509.031	469.6612667	526.0607333	481.4714667	518.8105333	543.3596667	411.7326667	526.6069667	533.8908	513.692	519.9317	672.5603333	580.8024	442.74	158.9876333	161.0892	487.3085	446.9725333	523.7746667	618.891	520.2905333
ALS2CL	351.0885333	299.8903333	246.0337667	392.5196667	441.7076667	475.5926667	449.405	300.9336667	426.0001667	326.6940333	440.6243333	292.4160667	312.9931	204.8686333	243.445	206.4485333	112.4031667	183.9598	286.6411667	330.4056667	267.9943333	271.2296667	425.8264333	290.8071333	423.156	392.4526667	299.0536667	281.634	248.423	238.502	350.5975333	328.0898	254.4132667	300.0841667	298.6973667	343.4227667	317.7802667	285.6939	269.7173333	274.9105667	338.0293333	181.2033333	109.6960333	64.80856667	186.9103333	316.6388333	150.9400667	252.9245667	375.2872
ALS2CR11	17.74437333	23.99304783	11.213525	20.899925	29.19564333	16.651535	11.49589333	12.86170667	24.16816167	28.00460333	16.985635	12.07547333	8.27723	22.12043167	39.56106	33.34913333	9.55068	25.93062167	40.65420167	18.06373	45.99022333	14.13365	24.87585667	18.94515833	30.59384167	20.32677	24.83444833	19.10038833	28.87987	9.916978333	18.30350667	11.01023167	28.60332667	22.39115	9.073711667	16.92913	13.78875833	21.43654333	20.55156833	24.06902667	17.38549667	25.76316833	6.035682	4.197151667	11.728105	18.717785	18.043785	23.85853667	7.2021
ALS2CR12	31.42133	32.03295	39.38	20.712635	45.861045	41.0195	41.91995	37.328215	11.11344	19.56273	29.48065	72.13165	12.404575	22.0876	26.695615	51.72985	5.857185	68.03065	41.7779	67.63275	44.1166	78.10965	45.27015	21.59435	11.39315	35.289	17.57119	29.4995	15.79405	22.02825	73.89675	12.136295	29.19065	65.79623	34.20935	38.889625	24.06485	23.1249	26.71663	8.93408	15.7395	74.6939	14.90007	5.96026	62.2522	30.3792	63.9175	38.2764	31.06915
ALX1	236.241	779.194	714.427	183.702	251.46	25.2114	78.7046	473.26	27.6943	17.9928	82.786	511.429	161.888	46.1548	455.393	272.881	30.4978	883.57	216.406	445.51	620.881	610.225	105.687	336.512	145.431	159.08	140.431	325.736	126.886	589.613	560.331	639.736	867.747	661.402	311.452	177.52	717.573	514.28	424.292	171.259	238.438	287.515	65.3593	56.2607	1135.83	504.827	446.574	98.7707	241.188
ALX3	48.8768	28.5328	16.0084	25.3434	25.1118	69.9334	95.1171	24.799	69.0681	24.7372	32.129	68.2533	81.5634	16.8715	67.372	67.2812	21.2885	6.10827	16.4628	66.5189	28.0117	36.6067	63.7645	26.8919	112.961	159.697	11.4254	28.9284	85.2705	66.4647	21.8408	63.0528	42.5168	21.7949	79.964	41.1211	49.1594	14.6686	114.013	60.5764	8.02674	24.2703	21.4204	17.7285	50.1845	59.253	67.4422	49.6181	18.9746
ALX4	55.7558	34.8633	53.3095	31.9615	16.8446	30.5154	25.9282	93.3119	21.2048	10.3474	81.3944	20.5578	83.2469	103.546	84.9563	43.6875	19.6176	55.8798	27.4378	26.2149	128.187	53.6666	18.7766	92.7233	74.3556	62.5129	22.5154	35.9968	123.514	20.6711	113.791	69.6327	57.0431	19.2165	29.4323	35.8924	55.7859	47.4741	17.2146	100.599	19.2539	26.725	7.40527	17.814	43.9618	32.499	11.45	33.8047	105.981
ALYREF	175.5905	227.2685	351.7165	263.8305	185.8455	115.50985	168.06585	214.0115	219.492	205.0155	202.989	239.3105	215.109	309.1835	321.1105	321.175	114.68245	272.952	246.1645	256.63	348.894	274.0985	212.883	199.9895	187.7395	200.865	175.4235	93.3673	277.801	311.147	299.078	291.5525	197.8525	207.1175	207.416	225.0045	260.005	215.813	234.9675	145.8895	211.004	318.929	99.50785	75.55465	314.6265	282.9565	216.4575	192.6845	133.4335
AMACR	147.035	70.80853333	106.7632667	107.7245333	132.4073333	150.271	129.1455	116.7231667	163.71	49.6333	164.4343333	169.8466667	124.9589333	153.493	174.1095333	111.5794	41.95536667	93.7415	181.6463333	153.8621	76.21156667	44.96404667	131.3163667	150.2076667	178.5283333	134.1431	152.276	142.6766	106.3268333	92.99303333	118.6719667	68.7819	102.1977667	139.959	181.4823333	163.891	114.1173333	117.5833333	76.88446667	99.4252	92.14366667	120.2557	44.5753	42.43663333	69.72243333	124.1186667	158.846	196.1283333	181.302
AMACR /// C1QTNF3-AMACR	2566.756667	1148.879333	1548.503333	3678.31	2501.103333	3421.673333	2497.096667	3168.83	3972.666667	534.6463333	2899.683333	3370.636667	3522.826667	3501.35	2224.53	2241.37	909.544	1001.769667	3577.246667	5260	510.8376667	678.3413333	3657.543333	3655.806667	3673.536667	2470.866667	2811.93	3812.283333	1425.65	2223.14	2322.046667	1833.2	2315.373333	2986.686667	5688.236667	3853.986667	3382.446667	2402.413333	1631.736667	2941.8	2630.833333	2628.89	1143.998667	824.608	620.605	2668.54	2951.913333	4087.84	3907.44
AMBN	45.6597	16.4934	14.4782	20.3633	30.7206	49.4713	36.0301	15.2869	18.206	36.2209	28.5405	15.1383	20.3756	72.9857	47.5292	7.19722	7.66999	12.8481	21.7208	19.9556	12.5536	48.8979	28.9709	19.7048	101.809	22.0955	49.7872	28.5172	5.8442	18.0599	29.679	15.7185	12.9341	56.7672	9.22391	22.7874	17.3326	14.2984	16.4307	68.756	22.0724	6.68995	5.93482	2.80172	17.292	26.8233	77.6589	23.2957	81.6054
AMBP	217.7253	103.407	140.38305	370.2562	63.05415	39.67675	106.725	470.7712	179.6995	19.45665	138.9692	197.5959	157.87635	304.5017	151.895	212.83915	84.4893	124.04585	498.34755	179.5757	222.246	154.93835	29.41335	393.6456	340.94085	187.49475	353.97095	207.967	281.5006	201.7317	420.1235	152.102	121.69345	310.4207	306.633	319.1685	179.9536	177.6766	73.55493	335.31325	265.7095	215.78545	79.76215	58.248	151.24155	278.3945	210.4653	464.517	146.14235
AMBRA1	376.8242225	313.792975	290.448755	339.7504925	310.78244	414.319175	317.0932175	340.13037	418.9511875	313.72915	351.643725	324.8197575	313.598925	308.7352675	340.999725	320.43261	121.8445475	286.634835	298.9536025	292.7115875	342.920325	429.4146025	359.66355	359.1944525	413.1372875	312.11151	328.359345	270.952895	425.22696	385.7351625	425.47263	369.247435	319.931425	311.86607	308.967585	324.6202625	381.864035	350.814955	350.3699875	347.3046075	319.819835	333.0857	127.32618	106.477	300.2140825	297.3455075	308.750465	284.005265	401.6717875
AMD1	1351.225	2106.355	2299.91	1506.62	1415.335	1333.185	1639.5	1981.525	1184.3535	887.101	1722.895	1731.865	1777.695	1490.8	1983.35	1765.575	521.3035	1952.84	1533.375	1395.08	1581.555	1813.87	1244.63	1510.615	1446.725	1567.43	1757.45	1879.075	1474.635	2131.72	2201.205	1950.315	2215.6	2262.29	1593.85	1466.855	1425.69	2312.73	2031.5	1693.605	1862.94	1852.595	626.1505	323.193	2075.125	1444.08	1549.38	1187.6525	1773.31
AMDHD1	1344.1	279.039	365.281	1743.03	1807.81	2421.01	1820.42	1391.77	2255.48	109.41	2429.29	1202.15	2800.46	2888.02	961.142	1446.98	572.44	81.1156	1706.48	1938.16	306.525	75.2579	2822.53	1182.84	1663.24	1212.21	2655.71	1348.04	1138.23	219.287	862.538	1223.62	793.446	896.852	1605.15	1552.93	1329.27	559.329	814.388	2679.11	1340.4	459.146	544.213	480.165	71.8409	1159.79	1121.31	3085.7	1438.22
AMDHD2 /// CEMP1	197.57995	142.27545	118.087345	369.605	161.5457	366.9445	204.001	264.647	368.864	29.92785	306.531	366.452	402.842	259.504	75.8566	199.8485	33.62355	11.3415	82.3629	89.5334	24.2809	112.59145	236.3735	174.155	284.708	334.73	381.2685	331.867	335.669	234.7575	229.162	206.307	150.903	209.704	287.611	485.2265	405.4565	246.379	255.093	289.9445	205.2393	59.3761	73.35265	39.3711	46.2962	88.33355	128.652	162.741	174.4045
AMELX	83.3371	44.7408	37.9449	69.0371	66.73	93.4423	72.6637	33.423	64.2293	79.11	73.074	69.5971	4.55146	31.0612	56.2105	40.215	3.60055	43.2022	69.6341	63.2973	28.8536	16.6385	55.3625	44.3276	75.3377	29.0451	39.9965	61.2625	7.49659	30.261	44.4904	60.0818	37.5788	46.2401	46.2082	38.6273	23.5124	35.5728	9.17113	46.948	38.545	32.9809	14.3985	17.6823	60.3015	52.9826	16.6986	27.5895	60.7023
AMELY	103.81	36.3245	46.91	39.9128	167.971	158.291	72.0752	133.238	97.5756	183.78	92.0751	14.3653	47.2723	65.9105	93.8924	67.5136	35.0528	98.1206	24.4024	99.1863	50.9973	44.6001	84.9897	44.156	83.9133	78.5189	101.189	112.855	73.1644	89.133	27.9411	30.4095	85.5103	21.3035	113.706	28.6597	59.5694	14.8146	58.3984	133.484	60.2468	40.3979	19.0463	5.41938	10.5735	25.0347	85.1866	56.192	98.3977
AMER1	47.525	23.724	34.5318	47.1531	24.9999	16.123	17.1222	12.7376	49.8711	62.368	29.552	4.76753	33.9541	40.711	34.8575	11.2135	9.91952	36.573	18.3117	58.7894	25.5728	41.8166	65.109	16.1727	27.4229	49.8998	57.57	64.9394	32.8867	50.1542	54.0667	48.3774	25.0366	48.7219	16.1093	65.5359	40.5463	22.4444	33.0753	47.1281	7.94876	27.4054	13.7569	3.69297	42.6687	17.0161	18.3103	68.3418	62.7477
AMER2	24.41742	15.00894	32.08986333	9.897333333	29.18803333	31.54120667	14.11846667	18.67282667	32.5361	42.6299	15.41807333	10.60429	19.98047333	20.98949333	22.40435667	11.39537667	2.342240333	20.96523667	25.4929	25.47456667	18.69549333	18.46106	23.01338	15.78516	6.011493333	12.77006333	14.37169	19.20347333	13.65275667	23.61119	25.97686667	16.05634667	5.954093333	31.16133333	15.06294333	12.20047667	11.10013333	20.28401667	8.352733333	39.45544333	8.97108	30.1303	6.418056667	2.58019	42.55286667	5.99811	9.914533333	18.62337333	33.8979
AMER3	26.05963333	12.02923	34.39147333	23.74658	45.38076667	22.17806667	51.47042	33.13066667	19.97677	56.61423333	26.37187667	14.6715	29.78407333	14.26261333	24.42752	19.32306667	11.25279333	31.23945333	15.4718	38.88666667	11.30283333	9.054176667	34.87622667	34.40732	46.36475333	15.94746667	16.49594	48.26797	26.28759333	28.60463	41.37033	12.19339333	30.40986333	50.43138	21.8632	20.57153333	21.70531333	40.66711333	31.17979333	18.67406667	23.29144333	16.43259	10.97103333	13.80332333	13.42943333	11.39414	32.4478	15.57231333	25.99756667
AMFR	776.0545	1363.1	1120.399	939.7055	642.0615	860.1555	1054.5575	702.6125	727.3275	575.4055	802.6095	971.6375	786.5495	789.399	1197.394	486.043	251.4075	918.7655	535.481	794.214	940.815	1320.9195	795.989	858.8775	492.3205	1228.25	1073.1455	687.8665	580.6785	1092.243	887.6605	1456.845	1304.245	678.1985	827.2865	869.1545	698.267	814.8915	1158.8655	1152.126	945.281	819.43	176.4505	177.5825	969.4	706.2225	548.8215	692.2925	851.783
AMH /// MIR4321	24.1026	18.1885	2.73669	16.7637	14.4547	3.83993	17.9793	2.44427	6.54662	13.5385	75.5201	29.5788	14.6873	9.04088	8.44276	29.1314	5.5227	28.1951	19.6311	12.7637	7.91287	2.59983	33.294	3.59978	10.3004	10.2882	17.2253	6.1382	43.5004	57.7362	22.874	15.1391	27.5762	20.1523	65.2114	15.0095	61.7614	57.4979	55.4509	9.87192	69.3326	4.79232	5.57556	1.37952	43.0524	12.9273	41.9301	42.2391	6.74902
AMHR2	22.6926	7.83295	12.663	28.9115	10.4115	26.097	14.5635	11.1402	34.674	89.8705	8.38481	16.8326	8.12949	9.41196	15.4404	10.7956	2.156	14.4631	9.27016	17.1503	16.5337	5.43482	7.44736	16.7482	37.1886	6.40176	7.57509	18.5415	7.17412	15.1553	21.1296	5.96647	6.10504	20.147	25.5398	8.41346	33.8974	7.89578	10.5497	28.4792	13.2454	4.45427	3.11098	2.22423	17.0614	14.1566	5.43696	9.04731	13.5798
AMICA1	33.7898	143.59	71.4528	275.553	100.379	35.0018	85.1487	50.6686	87.9845	34.2739	95.7443	203.52	18.7188	96.3372	125.386	154.056	145.345	121.215	81.6482	21.365	117.895	120.955	64.6084	147.701	24.7138	317.54	91.6153	99.0634	177.536	170.778	76.2689	151.292	72.5405	85.8667	148.361	49.2522	185.698	682.03	160.106	17.6027	267.232	140.096	63.7571	58.7265	58.9737	147.288	198.902	68.4357	59.761
AMIGO1	474.121	418.989	695.735	348.178	501.74	316.024	345.161	580.797	434.111	578.682	483.314	481.895	366.903	283.803	415.077	247.791	114.322	479.425	311.378	370.664	340.597	499.531	399.947	467.036	459.293	334.276	249.33	416.465	240.946	573.309	318.658	344.728	448.646	393.841	569.141	498.177	505.343	299.637	480.878	337.393	325.569	406.507	92.3398	76.304	432.192	337.58	311.415	303.207	453.215
AMIGO2	1900.44	2591.11	1697.52	2509.18	1742.36	1499.91	1509.34	2110.71	1496.05	555.611	2504.74	1256.43	1601.54	1367.88	1658.18	1701.28	912.419	1600.69	1925.38	1709.54	1455.93	1299.62	1477.7	1280.89	1909.46	1708.96	1394.7	1510.35	2155.57	1542.99	1734.8	2209.68	1546.21	1709.55	884.785	1495.91	1252.27	1617.49	1505.2	1936.75	1946.5	2113.72	652.041	459.679	2414.42	1677.75	1520.58	1171.07	1880.58
AMIGO3 /// GMPPB	317.8252667	259.8556	296.5577	326.8293	261.3479	320.9613667	484.9882667	354.9364667	416.9672333	240.3840667	252.6403333	255.7066667	271.2522	250.2790333	213.4610667	356.7186667	74.92293667	261.1993667	218.0987667	211.9401333	296.2082	275.2006667	358.3378	247.3085	280.8552667	279.7354333	292.8052667	252.8673667	314.1062	342.3826667	259.7338667	224.9389	376.9173667	303.6253	279.0976333	359.4166	525.0847333	287.0141	274.4849667	331.0636333	314.9976	283.163	83.99723	71.52466	315.7535	237.5048667	235.837	296.3917333	292.1589
AMMECR1	344.802175	447.4643275	392.931875	273.716675	317.930155	251.781895	280.852075	402.257425	248.887625	170.891155	271.55745	423.96935	268.688575	291.740605	525.316775	377.4829475	137.2458475	540.9094125	367.876175	388.256425	470.085475	449.8541	231.61465	309.999825	302.9833	284.50798	311.1876075	375.934475	250.7007025	480.854125	393.520825	340.467275	402.1175475	464.399575	347.1015	347.73045	357.07115	511.433675	422.434275	271.4627675	375.730495	520.672505	133.0372	93.2382125	473.812675	441.890525	451.2135	292.37485	347.4174
AMMECR1L	1710.23	2000.92	1568.57	1445.93	1512.5	1346.92	1542.01	1643.28	1492.32	1683.16	1266.85	1829.82	1593.56	1466.01	2053.11	1590.36	624.327	2469.07	1457.85	1459.49	2102.15	1825.12	1201.09	1460.64	1425.32	1774.84	1295.52	1270.75	1591.64	2227.26	1901.95	1457.17	1554.31	1668.45	1101.12	1640.48	1473.59	2210.36	1782.48	1431.69	1858.45	2097.47	724.573	454.102	2373.23	1622.52	1668.81	1441.21	1289.93
AMN	391.682	146.6877333	217.2486667	402.6816667	449.0976667	457.293	486.421	351.0856667	576.6836667	119.0277667	595.192	248.9746667	544.068	293.699	266.9986667	248.076	107.0696333	75.11183333	289.3166667	385.556	89.67376667	81.49601333	551.5116667	364.2653333	447.898	354.5053333	422.458	333.0413333	305.715	122.7658667	254.9303333	260.761	210.637	300.8913333	410.129	509.1943333	324.487	203.5563333	276.4513333	449.2793333	309.258	154.6544333	149.457	86.60426667	85.34069667	261.6176667	380.4216667	401.8276667	377.008
AMN1	471.105	592.758	489.987	349.227	401.043	438.004	466.094	674.348	317.635	594.284	397.098	399.966	269.735	424.467	528.934	582.25	132.337	841.335	529.095	480.162	729.005	502.887	428.622	363.005	390.967	379.629	382.789	509.194	307.072	539.969	539.362	495.452	527.265	364.6	569.923	382.367	404.76	608.563	663.122	386.827	441.1	734.996	139.994	110.05	797.826	461.181	529.515	389.978	490.177
AMOT	115.161	34.6956	60.3493	95.657	78.6753	130.68	92.7524	83.2321	74.6423	223.931	142.54	68.5205	85.7804	108.851	132.673	44.1778	38.2115	50.7944	127.056	141.838	49.7292	43.3925	138.824	103.861	65.8589	47.3292	71.1207	87.5113	85.1126	69.5181	62.3993	73.0894	58.5411	94.1297	94.1232	137.391	62.8299	27.8791	90.4949	136.174	113.476	43.0418	13.2447	18.0043	38.8507	90.6605	116.916	109.406	77.4621
AMOTL1	294.20995	233.60215	186.7099175	224.32675	234.022	213.458475	260.425075	251.8607	217.6731775	1894.2035	197.50104	185.134835	241.9802	355.96785	220.953725	195.1447025	110.0857975	296.84545	220.45395	211.40655	208.37035	213.90605	191.487475	204.276	193.0031175	272.003725	197.6719925	254.109775	421.6637	322.808575	281.80795	198.85243	145.256625	262.9486	219.049425	205.58025	237.5703875	190.25895	195.991025	224.1563725	245.4216	265.4196	117.563425	94.192625	232.68135	307.88785	246.8610725	246.282825	205.05105
AMOTL2	3243.4	3890.34	3006.17	2277.5	2344.19	2730.99	2743.66	2673.63	1612.41	974.743	2329.43	2011.02	1929.37	2496.72	4108.21	2060.53	1089.92	2772.51	2380.36	2610.49	3525.2	3790.12	2595.84	2120.93	2481.39	2706.79	2306.11	2130.43	2231.86	3673.94	2906.68	2747.94	3405.36	2898.03	2504.69	2043.11	1744.05	2044.65	3331.85	2001.04	2490.73	2803.81	873.245	802.757	2945.54	3639.76	2176.39	2449.94	2406.7
AMPD1	93.5399	37.8114	45.6578	100.308	103.106	81.2914	75.8852	47.3303	66.0884	32665.2	78.6642	60.8821	353.619	3769.06	41.0689	73.2689	23.5524	25.2916	107.523	92.3782	51.7546	36.857	51.3766	84.2959	55.6401	76.6976	48.9697	87.4321	169.803	39.1295	8.97472	67.5842	50.3309	101.413	91.7054	31.2037	40.6832	70.3837	64.268	40.7195	46.1931	11.0328	226.715	29.3062	43.1309	58.2871	63.9621	16.3456	49.5086
AMPD2	791.361	1127.32	1029.26	1079.76	821.711	928.742	907.375	1182.93	878.332	450.997	1053.02	1015.22	846.976	586.271	754.55	633.247	217.182	883.944	891.378	700.273	927.1	865.105	1002.89	860.5	1017.28	774.011	978.498	1005.27	911.715	1195.99	937.611	728.489	731.924	1221.08	972.576	1078.13	1175.55	856.893	1025.03	792.626	905.837	790.578	224.091	195.583	984.443	776.247	656.693	778.485	962.109
AMPD3	623.026	1024.77	816.033	721.18	907.054	908.03	763.078	662.83	670.257	1923.95	679.88	970.568	582.065	694.44	725.776	668.231	335.717	1157.61	750.258	742.165	1017.37	1182.78	843.224	735.033	822.93	543.947	765.022	707.027	611.107	912.633	667.252	972.949	1063.13	697.704	1030.48	770.96	575.426	1001.8	591.18	793.594	600.968	755.467	184.58	202.876	1065.48	808.222	637.361	741.78	885.898
AMPD3 /// CAND1.11	38.9552	50.5823	116.407	74.7964	194.545	74.0409	114.4	29.08	68.2176	81.4731	115.657	9.67707	86.8673	22.3602	77.2503	16.3558	31.423	35.1071	25.7689	78.9377	13.4203	27.5713	86.2962	26.5032	142.541	95.0475	81.5257	68.5884	87.2744	30.1071	101.377	22.5289	84.9397	51.7142	120.293	99.489	86.8097	15.3723	58.3832	23.7346	106.126	9.19146	32.2188	17.8418	18.412	65.0729	46.7997	97.4676	77.2515
AMPH	289.231	666.196	768.784	171.222	244.922	212.477	185.58	202.87	224.318	613.552	200.379	449.213	238.166	192.982	556.304	185.103	55.4623	599.679	270.351	298.062	309.835	699.037	209.679	251.809	213.706	134.199	214.568	234.574	515.242	808.194	351.254	424.937	470.177	185.969	351.352	223.607	190.999	157.757	479.999	182.581	216.673	454.525	53.7839	34.7602	440.337	287.823	194.746	113.873	331.913
AMT	2772.55	1742.78	1969.83	2314.21	2486.88	2674.82	3047.34	2267.52	3827.31	848.477	2690.05	2678.55	2263.13	1996.93	2425.2	2314.34	609.302	1767.99	2563.79	2536.36	1445.1	1402.25	3163.18	2886.64	3193.89	1922.69	2190.54	2394.17	1691.53	2317.89	1649.57	2018.26	2151.95	2677.13	3721.83	3317.3	3261.01	1542.02	2136.44	2708.18	1934.51	1677.6	685.093	506.26	1211.78	2273.98	2575.12	3213.62	2954.51
AMZ1	173.7355	76.26285	133.8756	152.73435	223.311	182.513	220.44315	176.55365	152.2678	153.9866	96.06705	62.93105	183.6284	165.1503	114.22425	117.815	82.78655	81.79585	218.16775	129.0573	136.66725	84.1327	157.5331	184.84545	135.4935	93.423	141.9961	151.2342	113.9123	138.88485	128.92665	103.8913	169.8462	132.2515	191.1591	180.6585	176.0636	151.94005	170.279	177.16285	135.763	80.51765	42.642245	31.6601	101.10285	99.3535	79.48065	122.6483	213.621
AMZ2	4268.07	4003.89	4252.7	4143.03	4328.75	5385.66	5880.09	4908.08	5137.42	6852.78	5143.7	4669.35	5034.13	5222.74	4428.09	4990.01	1681.5	3883.89	5278.95	5161.15	4232.96	3877.18	4977.76	5943.49	4362.84	3822.1	4822.48	4719.2	3823.91	3550.69	3747.68	4818.09	4324.5	4769.54	7310.53	4731.76	4491.68	4654.62	4499.34	5658.32	4870.27	4057.12	1519.25	1171.68	4080.43	4347.44	5469.73	5232.96	4228.39
AMZ2P1	167.383	346.004	423.6	265.635	230.607	264.023	352.024	318.628	252.187	592.428	228.132	224.021	189.829	209.555	270.45	283.977	95.2191	569.736	230.233	238.322	401.474	326.134	296.547	284.165	326.701	233.209	240.061	289.21	405.211	376.687	272.575	216.947	264.954	226.583	428.363	315.512	284.796	275.285	204.098	248.403	279.491	315.257	96.7218	111.581	429.435	329.921	364.597	247.907	231.492
ANAPC1 /// LOC101930107 /// LOC285074 /// LOC730268	206.838	324.454	315.628	341.566	279.564	436.768	241.891	323.307	373.238	327.096	442.768	422.716	256.346	437.77	368.349	304.548	131.303	394.762	313.367	230.055	360.518	343.863	252.879	374.722	258.585	317.517	321.076	353.026	458.256	487.579	271.661	200.265	397.399	452.999	314.23	425.221	324.455	337.436	386.239	402.716	412.794	461.285	128.535	108.568	359.346	278.91	299.629	384.719	404.032
ANAPC1 /// LOC730268	604.642	659.485	619.1035	630.653	630.292	577.343	681.814	745.5185	723.5345	1245.6005	737.5045	781.2515	679.002	586.97	688.87	584.277	223.8605	717.462	622.7115	532.733	731.3295	562.7575	603.8475	645.8185	616.5975	644.165	669.3415	704.4365	626.6195	642.082	636.4765	627.639	594.3905	754.351	632.2215	606.3535	733.652	724.618	819.4205	653.865	722.878	580.1625	244.7565	183.173	686.4955	600.692	582.2905	719.58	700.902
ANAPC10	448.0715	406.274	427.7625	512.989	390.512	415.4055	382.826	400.698	412.427	501.039	428.843	386.4195	403.3245	570.774	572.2915	563.8655	174.1455	471.071	603.327	424.2035	561.5785	446.2405	352.175	482.602	319.8025	350.96	429.2365	431.0945	446.7745	465.4785	440.8	494.0915	422.2415	456.38	534.673	328.3305	436.8725	474.858	460.6445	455.0605	489.1555	605.5985	184.1145	110.668	591.185	458.0265	500.471	435.721	412.8445
ANAPC11	2504.27805	2384.2265	2474.45455	2973.1664	2545.571	2828.26565	3041.59065	2467.77935	3020.96755	7352.5813	2622.1783	2759.06135	2459.3802	2496.8995	2325.19726	2881.86755	710.1925	2223.55635	3097.5787	2908.3586	2346.06665	2074.5324	2554.05205	2738.39425	2432.73	2140.12795	2602.41345	2421.839	2991.2369	2842.9518	2694.37755	2609.03265	2288.386655	2820.93565	3982.4631	2615.1694	2472.4732	2333.04805	2469.22305	2680.799	2931.98165	2531.7898	862.84588	642.1123	2328.72435	2603.02205	2792.36595	2655.5261	2277.59748
ANAPC13	6885.5744	6596.0829	6367.858205	6710.18095	8054.85665	7257.95705	7751.49957	7106.42565	6765.19851	4441.6707	6170.7418	6354.52955	6970.5743	7215.545	7024.2161	8534.03305	2401.278125	7658.5873	9034.8078	8279.76035	8477.6301	7096.6931	6648.5605	7182.74862	6713.467575	4626.878245	5644.199	7440.41455	4479.3924	6468.65735	5361.2085	5584.9353	7731.48075	8209.671155	9450.63165	7066.8885	6504.70045	4797.37435	5959.7827	6829.79415	5837.9679	7258.4152	2215.6802	1534.05535	8009.6432	6968.7597	7048.126	7499.09185	7613.970655
ANAPC15	710.915	636.223	672.799	811.666	572.559	744.765	512.863	781.534	859.321	853.069	629.446	720.994	597.898	790.659	627.647	734.154	188.554	624.349	747.481	728.098	666.546	814.66	761.259	661.059	671.967	609.247	688.701	609.098	749.244	762.178	699.045	578.645	751.848	626.61	1052.07	719.464	747.299	682.226	772.774	697.984	580.783	791.192	250.417	198.559	776.634	792.345	616.357	741.099	663.615
ANAPC16	4076.855	4069.2275	4786.165	3817.3075	4557.935	4191.2325	3816.275	4174.9	4198.1725	6378.3525	3931.5575	4565.47	3914.3025	3314.33	4241.985	4977.2775	1556.05675	5238.965	4600.1525	4860.6325	5458.5025	4799.5725	4370.8625	4515.8025	3910.84	3822.6675	4127.99	4203.445	3445.2425	4401.22	4298.575	4860.4275	4290.365	4445.875	4968	3804.4975	4258.9025	4299.74	4441.1	4169.265	3476.21	5245.8075	1604.333	1218.758	5626.1625	4466.8125	4897.39	4304.73	4360.4375
ANAPC2	236.62	140.927	163.578	245.405	238.473	230.677	190.88	211.773	179.415	241.57	250.842	125.541	209.2	267.811	270.105	194.461	79.4602	51.1716	190.239	105.282	137.45	273.59	250.998	216.606	346.858	300.027	304.642	187.73	289.039	459.819	312.354	200.346	133.601	149.978	322.374	271.75	215.37	189.976	170.618	113.572	111.306	181.922	105.506	112.687	154.794	166.43	184.019	301.373	238.439
ANAPC4	1556.6295	2016.975	1745.395	1478.775	1345.5845	1308.887	1195.89	1704.595	1485.39	1592.32	1362.355	1583.9445	1299.412	1467.925	1525.2325	1704.7985	595.002	2188.815	1380.0645	1614.4125	2574.19	2160.245	1430.8905	1472.405	1278.5555	1925.505	1262.3255	1632.482	1994.94	1646.475	1672.9525	1825.01	1857.325	1728.4035	1202.4325	1389.66	1550.39	2120.76	1894.63	1571.355	1726.38	1906.085	558.236	588.382	2228.15	1694.055	2036.32	1474.4805	1351.222
ANAPC5	1339.860233	1854.485433	1624.238317	1885.97835	1837.741433	1930.7752	1508.1041	1802.421317	1971.8692	3286.5855	1728.7419	1966.642783	1736.242217	1835.79015	1594.847467	1726.69365	615.4352667	1962.311667	1808.1948	1763.4128	1746.819633	1791.336717	1829.052083	1626.649483	1577.2115	1560.163667	1662.352167	1660.094633	1872.400317	1537.329917	1561.995267	1413.549233	1780.4962	1880.720333	1829.390467	1628.052933	1804.456783	1764.990633	1825.499333	1713.97455	1545.967167	1636.73285	634.1602167	529.5844833	1753.6104	1751.0558	1758.909333	1863.0292	1629.334883
ANAPC7	841.3845	812.1675	820.752	843.6785	759.292	763.4415	770.78	803.7545	999.2675	938.2775	651.291	740.011	778.716	665.358	719.191	834.41	249.6245	771.382	750.7765	764.062	829.6755	878.7405	735.664	726.7625	705.654	838.9615	884.523	880.1945	789.3615	783.7735	795.7395	780.4535	778.034	782.5915	817.6265	850.5435	852.893	906.5995	818.945	705.965	786.7375	793.502	258.3015	218.2555	817.188	679.3385	739.1755	759.7695	677.8395
ANG	641.954	375.189	325.431	743.585	677.94	770.59	823.422	917.076	659.242	290.443	500.012	758.538	551.393	466.493	747.869	818.219	124.415	219.997	824.706	931.259	216.919	183.283	802.9	537.592	673.878	946.448	506.059	498.053	406.753	781.362	395.848	460.745	536.712	1060.52	1577.41	999.157	828.856	500.374	586.82	635.262	475.026	352.856	179.093	155.083	196.379	613.981	864.388	488.739	671.085
ANGEL1	267.3791033	287.2609667	250.86318	202.8417333	229.95734	307.2966	312.6713333	256.2700733	342.0119667	276.58734	223.5140467	264.7430333	321.758	193.1415467	229.3556333	231.3476	79.39157333	188.4736667	219.4161933	279.0431333	236.4216633	279.0023333	219.7716	236.9978667	293.9991667	277.3668233	334.5508333	297.3786333	313.1582333	313.0577133	305.9346	279.8502	258.4592467	317.1982033	297.24077	291.2692333	293.5055	255.0266667	271.00442	284.7427033	247.5127233	155.5049067	71.75663333	66.84968	227.7329367	241.8273	137.9424733	278.0605333	256.19181
ANGEL2	613.844	546.9354333	557.6027667	591.6533333	630.5536667	623.4166667	530.503	613.9453333	640.1083333	597.033	577.2783333	576.2913333	602.4586667	638.414	703.8556667	723.0463333	256.4372333	657.7116667	722.4926667	696.2976667	673.7446667	695.393	726.5556667	674.5773333	649.3333333	601.7824	707.081	770.9636667	591.6093333	547.4033333	550.0883333	719.312	579.9099	541.283	513.466	547.521	556.1859333	646.0013333	542.7906	606.7833	572.2546667	747.07	229.037	205.1255667	692.8166667	629.0316667	609.0798	592.5096667	657.3196667
ANGPT1	569.9208333	510.3927667	404.5955367	562.1418667	659.2583	391.5946367	424.5087593	508.8555667	526.6752333	497.0381667	700.8314333	713.8381	646.3826533	557.5023	794.0073667	1291.552567	349.7431967	1796.1905	636.5865667	978.2384667	1210.099567	762.0026333	659.0140667	836.5225333	608.1121333	382.8461667	504.2265333	567.8086	476.5740667	649.698	695.6487667	594.50701	523.748	584.44405	337.5047667	504.8197333	555.0169	1481.657967	534.3760333	614.2277333	542.2742	1024.582496	331.1328333	228.2821167	888.8967	1390.5022	991.4615333	756.55425	732.0043667
ANGPT2	137.296125	260.85475	127.377575	61.138125	56.17545	59.0418	76.258625	122.324425	37.484425	330.516	65.4941	104.97585	43.7112775	73.408875	146.516	78.675575	31.34765	227.239	109.858925	114.0099	238.9675	264.16475	77.427775	113.69035	85.8374	89.457125	98.3891	105.4094	399.99925	222.1145	116.6599	118.36815	142.436775	195.731975	128.31595	80.92275	82.783575	158.30375	112.6041	77.78205	103.063025	139.5394	30.047675	39.1645	373.8075	97.068675	84.637425	43.5176	81.98245
[truncated: 22,619 more rows]
[truncated: 16 more columns]
